# Supplementary material for: Insight into the Salivary Gland Transcriptome of Lygus lineolaris (Palisot de Beauvois)
Source: PLoS One. 2016 Jan 20;11(1):e0147197. doi: 10.1371/journal.pone.0147197 (PMC4720363; doi:10.1371/journal.pone.0147197)
Supplement: S1 Table — (XLSX) [file pone.0147197.s002.xlsx]

## Sheet: Sheet1
TPB SG1 Protein ID	A. pisum ID	EVALUE	BITSCORE	D.melanogaster ID	EVALUE	BITSCORE	T. castaneum ID	EVALUE	BITSCORE	L. hesperus ID	EVALUE	BITSCORE
c10000_g1_i1_6371_6371	NA	NA	NA	NA	NA	NA	NA	NA	NA	tr|A0A0A9X0E2|A0A0A9X0E2_LYGHE	0	633
c10002_g1_i1_6373_6373	NA	NA	NA	NA	NA	NA	NA	NA	NA	tr|A0A0A9ZD89|A0A0A9ZD89_LYGHE	2e-41	137
c10004_g1_i1_6375_6375	gnl|GNOMON|11335572.p	8e-91	279	gi|24646367|ref|NP_652025.2|	2e-79	253	gnl|GNOMON|9204638.p	5e-94	287	tr|A0A0A9WYR2|A0A0A9WYR2_LYGHE	0	513
c10006_g1_i1_6376_6376	gnl|GNOMON|9973358.p	2e-49	175	gi|21356125|ref|NP_649971.1|	2e-46	168	gnl|GNOMON|6280610.p	1e-33	130	tr|A0A0A9W2A9|A0A0A9W2A9_LYGHE	0	843
c10009_g1_i1_6379_6379	gnl|GNOMON|7261675.p	3e-139	429	gi|19550184|ref|NP_599109.1|	1e-41	157	gnl|GNOMON|9847147.p	5e-148	451	tr|A0A0A9X8Q5|A0A0A9X8Q5_LYGHE	0	662
c1000_g1_i1_748_748	NA	NA	NA	NA	NA	NA	NA	NA	NA	tr|A0A0A9XLG6|A0A0A9XLG6_LYGHE	3e-70	229
c10010_g1_i1_6382_6382	gnl|GNOMON|9147540.p	3e-28	110	gi|24640233|ref|NP_572354.1|	5e-28	111	gnl|GNOMON|9379652.p	2e-31	118	tr|A0A0A9XAJ5|A0A0A9XAJ5_LYGHE	1e-28	109
c10013_g1_i1_6383_6383	gnl|GNOMON|11136160.p	3e-66	218	gi|442625497|ref|NP_001259946.1|	3e-69	226	gnl|GNOMON|9341172.p	2e-70	228	tr|A0A0A9W507|A0A0A9W507_LYGHE	4e-123	364
c10017_g1_i1_6384_6384	NA	NA	NA	NA	NA	NA	gnl|GNOMON|7562602.p	3e-26	103	tr|A0A0A9X537|A0A0A9X537_LYGHE	1e-82	256
c10017_g2_i1_6385_6385	NA	NA	NA	NA	NA	NA	NA	NA	NA	tr|A0A0A9X537|A0A0A9X537_LYGHE	1e-44	152
c10026_g1_i1_6390_6390	gnl|GNOMON|10845527.p	9e-29	107	gi|221499725|ref|NP_608353.2|	8e-28	106	gnl|GNOMON|9256239.p	1e-29	108	tr|A0A0A9WMA8|A0A0A9WMA8_LYGHE	8e-30	107
c10028_g1_i1_6391_6391	gnl|GNOMON|11753538.p	3e-82	263	gi|442620113|ref|NP_001262770.1|	2e-71	233	gnl|GNOMON|10000362.p	3e-73	237	tr|A0A0A9VW72|A0A0A9VW72_LYGHE	6e-36	132
c10031_g1_i1_6393_6393	gnl|GNOMON|10415934.p	8e-78	241	gi|161077441|ref|NP_001097436.1|	1e-67	215	gnl|GNOMON|6254829.p	8e-80	246	tr|A0A0A9ZDU2|A0A0A9ZDU2_LYGHE	5e-111	325
c10037_g1_i1_6397_6397	gnl|GNOMON|6583576.p	1e-117	377	gi|386769725|ref|NP_001188826.2|	3e-105	341	gnl|GNOMON|10000075.p	1e-93	308	tr|A0A0A9WZW5|A0A0A9WZW5_LYGHE	0	634
c10047_g1_i2_6403_6403	gnl|GNOMON|12747428.p	1e-25	102	NA	NA	NA	NA	NA	NA	tr|A0A0A9W6D3|A0A0A9W6D3_LYGHE	9e-137	389
c10049_g1_i1_6404_6404	gnl|GNOMON|8367763.p	1e-46	164	gi|386769747|ref|NP_001246058.1|	5e-30	118	gnl|GNOMON|7925807.p	4e-56	188	tr|A0A0A9WFW2|A0A0A9WFW2_LYGHE	0	717
c10054_g1_i1_6411_6411	gnl|GNOMON|12749149.p	4e-57	197	gi|17316372|ref|NP_477287.1|	7e-65	221	gnl|GNOMON|9495616.p	2e-76	253	tr|A0A0A9XMF7|A0A0A9XMF7_LYGHE	2e-166	500
c10055_g1_i1_6412_6412	NA	NA	NA	NA	NA	NA	NA	NA	NA	tr|A0A0A9Z952|A0A0A9Z952_LYGHE	1e-101	317
c10063_g1_i1_6418_6418	gnl|GNOMON|7522555.p	3e-71	233	gi|221460524|ref|NP_651759.4|	5e-63	200	gnl|GNOMON|7368625.p	8e-75	242	tr|A0A0A9XE39|A0A0A9XE39_LYGHE	2e-162	456
c10066_g1_i1_6420_6420	NA	NA	NA	NA	NA	NA	gnl|GNOMON|6466386.p	7e-43	150	tr|A0A0A9YV15|A0A0A9YV15_LYGHE	1e-142	403
c10069_g1_i1_6422_6422	gnl|GNOMON|9646945.p	5e-103	317	gi|24654174|ref|NP_725586.1|	7e-106	324	gnl|GNOMON|9434377.p	4e-125	374	tr|A0A0A9Y8U9|A0A0A9Y8U9_LYGHE	6e-162	469
c10069_g2_i1_6423_6423	gnl|GNOMON|9646945.p	5e-83	261	gi|24654174|ref|NP_725586.1|	2e-74	238	gnl|GNOMON|9434377.p	2e-88	275	tr|A0A0A9Y8U9|A0A0A9Y8U9_LYGHE	7e-100	305
c10075_g1_i1_6426_6426	NA	NA	NA	NA	NA	NA	NA	NA	NA	tr|A0A0A9WTG3|A0A0A9WTG3_LYGHE	2e-178	512
c10077_g1_i1_6427_6427	gnl|GNOMON|8707146.p	1e-38	144	gi|386769389|ref|NP_001245956.1|	8e-145	424	gnl|GNOMON|5497786.p	3e-157	453	tr|A0A0A9VVG3|A0A0A9VVG3_LYGHE	0	797
c10079_g1_i1_6429_6429	NA	NA	NA	NA	NA	NA	NA	NA	NA	tr|A0A0A9VVZ2|A0A0A9VVZ2_LYGHE	3e-31	119
c10082_g1_i1_6431_6431	gnl|GNOMON|12735019.p	6e-24	100	NA	NA	NA	NA	NA	NA	tr|A0A0A9XFX0|A0A0A9XFX0_LYGHE	1e-68	221
c10083_g1_i1_6432_6432	gnl|GNOMON|11055919.p	9e-59	192	gi|24652846|ref|NP_610712.1|	9e-53	177	gnl|GNOMON|7374885.p	2e-70	223	tr|A0A0A9VXG9|A0A0A9VXG9_LYGHE	4e-180	502
c10084_g1_i1_6434_6434	gnl|GNOMON|7735328.p	4e-62	206	gi|20129451|ref|NP_609475.1|	3e-82	259	gnl|GNOMON|6980424.p	2e-61	204	tr|A0A0A9XI59|A0A0A9XI59_LYGHE	0	825
c10089_g1_i1_6437_6437	NA	NA	NA	gi|442625578|ref|NP_001259967.1|	7e-40	144	gnl|GNOMON|9781968.p	1e-43	152	tr|A0A0A9Y4J8|A0A0A9Y4J8_LYGHE	8e-151	427
c10091_g1_i1_6439_6439	NA	NA	NA	NA	NA	NA	NA	NA	NA	tr|A0A0A9W6J9|A0A0A9W6J9_LYGHE	8e-77	246
c10092_g1_i1_6441_6441	gnl|GNOMON|7769559.p	5e-57	197	gi|442620860|ref|NP_001262909.1|	5e-28	218	gnl|GNOMON|8437227.p	9e-31	214	tr|A0A0A9W8L0|A0A0A9W8L0_LYGHE	9e-27	387
c10093_g1_i1_6443_6443	gnl|GNOMON|11509355.p	5e-163	469	gi|161076819|ref|NP_001097126.1|	4e-163	481	gnl|GNOMON|8222028.p	0	520	tr|A0A0A9WNS0|A0A0A9WNS0_LYGHE	0	947
c10094_g1_i1_6444_6444	gnl|GNOMON|10073149.p	1e-32	117	gi|24649803|ref|NP_651296.1|	2e-31	114	gnl|GNOMON|9561767.p	5e-35	123	tr|A0A0A9Z2L3|A0A0A9Z2L3_LYGHE	3e-38	132
c10095_g1_i1_6445_6445	gnl|GNOMON|11154581.p	6e-62	205	gi|24655271|ref|NP_725830.1|	6e-53	182	gnl|GNOMON|6899511.p	2e-44	159	tr|A0A0A9VTC8|A0A0A9VTC8_LYGHE	2e-55	187
c10096_g1_i1_6449_6449	gnl|GNOMON|8325123.p	4e-40	141	NA	NA	NA	gnl|GNOMON|8352161.p	7e-31	112	tr|A0A0A9WMT8|A0A0A9WMT8_LYGHE	6e-71	213
c10103_g1_i1_6453_6453	NA	NA	NA	NA	NA	NA	NA	NA	NA	tr|A0A0A9W6L9|A0A0A9W6L9_LYGHE	6e-162	475
c10112_g1_i1_6458_6458	gnl|GNOMON|10918120.p	3e-136	403	gi|24583154|ref|NP_609318.1|	5e-131	391	gnl|GNOMON|5713404.p	3e-145	427	tr|A0A0A9XXM3|A0A0A9XXM3_LYGHE	0	689
c10120_g1_i2_6462_6462	NA	NA	NA	NA	NA	NA	NA	NA	NA	tr|A0A0A9VQK1|A0A0A9VQK1_LYGHE	6e-60	188
c10127_g1_i1_6465_6465	gnl|GNOMON|9908938.p	0	601	gi|442624105|ref|NP_001261068.1|	0	526	gnl|GNOMON|8151206.p	0	570	tr|A0A0A9Z649|A0A0A9Z649_LYGHE	0	862
c10131_g1_i1_6467_6467	NA	NA	NA	NA	NA	NA	NA	NA	NA	tr|A0A0A9Y9Z0|A0A0A9Y9Z0_LYGHE	0	830
c10141_g1_i1_6470_6470	gnl|GNOMON|8475155.p	4e-70	221	gi|442634242|ref|NP_001262227.1|	6e-72	227	gnl|GNOMON|9992770.p	1e-33	120	tr|A0A0A9YGM3|A0A0A9YGM3_LYGHE	1e-135	389
c10145_g1_i1_6473_6473	NA	NA	NA	NA	NA	NA	NA	NA	NA	tr|A0A0A9XVC6|A0A0A9XVC6_LYGHE	0	701
c10147_g1_i1_6474_6474	gnl|GNOMON|12736943.p	2e-137	439	gi|161077947|ref|NP_652493.2|	5e-100	336	gnl|GNOMON|8608323.p	2e-97	325	tr|A0A0A9XZV4|A0A0A9XZV4_LYGHE	0	1161
c1014_g1_i1_760_760	gnl|GNOMON|10841746.p	5e-63	224	gi|24664051|ref|NP_648688.2|	8e-24	172	gnl|GNOMON|9983361.p	6e-44	173	tr|A0A0A9ZGY0|A0A0A9ZGY0_LYGHE	5e-42	968
c10158_g1_i1_6481_6481	gnl|GNOMON|12746159.p	9e-160	485	NA	NA	NA	gnl|GNOMON|9984994.p	2e-88	298	tr|A0A0A9WM78|A0A0A9WM78_LYGHE	0	1253
c10162_g1_i1_6484_6484	gnl|GNOMON|9352543.p	1e-106	343	gi|45549277|ref|NP_525080.3|	5e-89	295	gnl|GNOMON|7138390.p	7e-99	322	tr|A0A0A9WFP5|A0A0A9WFP5_LYGHE	0	719
c10162_g1_i1_6485_6485	NA	NA	NA	NA	NA	NA	NA	NA	NA	tr|A0A0A9WFP5|A0A0A9WFP5_LYGHE	1e-155	469
c10166_g1_i1_6489_6489	gnl|GNOMON|8822128.p	4e-57	190	gi|161077160|ref|NP_001097343.1|	4e-54	174	gnl|GNOMON|8091613.p	5e-60	197	tr|A0A0A9WSG8|A0A0A9WSG8_LYGHE	1e-96	292
c10166_g2_i1_6491_6491	gnl|GNOMON|8822131.p	1e-105	319	gi|161077156|ref|NP_001097341.1|	7e-102	310	gnl|GNOMON|8091610.p	2e-105	317	tr|A0A0A9WQI9|A0A0A9WQI9_LYGHE	1e-120	355
c10167_g1_i1_6493_6493	NA	NA	NA	NA	NA	NA	NA	NA	NA	tr|A0A0A9YHG4|A0A0A9YHG4_LYGHE	1e-64	213
c10169_g1_i1_6495_6495	gnl|GNOMON|11568728.p	6e-29	115	gi|386764741|ref|NP_001245759.1|	1e-35	134	gnl|GNOMON|9014093.p	6e-50	172	tr|A0A0A9Y9T7|A0A0A9Y9T7_LYGHE	0	606
c10173_g1_i1_6499_6499	gnl|GNOMON|6865494.p	3e-166	522	gi|281360563|ref|NP_001163305.1|	2e-150	476	gnl|GNOMON|9633791.p	0	580	tr|A0A0A9WL59|A0A0A9WL59_LYGHE	0	884
c10173_g2_i1_6504_6504	gnl|GNOMON|6865496.p	3e-103	333	gi|281360563|ref|NP_001163305.1|	1e-82	274	gnl|GNOMON|9633792.p	2e-106	342	tr|A0A0A9Y814|A0A0A9Y814_LYGHE	0	580
c10174_g1_i1_6506_6506	NA	NA	NA	NA	NA	NA	NA	NA	NA	tr|A0A0A9WGJ1|A0A0A9WGJ1_LYGHE	2e-45	153
c10175_g1_i1_6508_6508	gnl|GNOMON|8761558.p	5e-51	173	gi|24651701|ref|NP_651882.1|	3e-46	160	gnl|GNOMON|8359016.p	2e-80	249	tr|A0A0A9XK68|A0A0A9XK68_LYGHE	1e-104	305
c10176_g1_i1_6509_6509	gnl|GNOMON|7076326.p	4e-159	478	gi|17864418|ref|NP_524796.1|	6e-169	503	gnl|GNOMON|8740790.p	2e-178	526	tr|A0A0A9WWB3|A0A0A9WWB3_LYGHE	0	908
c10177_g1_i1_6510_6510	gnl|GNOMON|12022547.p	9e-137	400	gi|24582730|ref|NP_723359.1|	7e-102	310	gnl|GNOMON|7041200.p	1e-145	421	tr|A0A0A9WS93|A0A0A9WS93_LYGHE	0	798
c10178_g1_i1_6512_6512	NA	NA	NA	NA	NA	NA	NA	NA	NA	tr|A0A0A9XPF5|A0A0A9XPF5_LYGHE	2e-40	145
c10179_g1_i1_6515_6515	NA	NA	NA	NA	NA	NA	NA	NA	NA	tr|A0A0A9ZCJ2|A0A0A9ZCJ2_LYGHE	1e-44	145
c10183_g1_i1_6520_6520	NA	NA	NA	NA	NA	NA	NA	NA	NA	tr|A0A0A9Z016|A0A0A9Z016_LYGHE	2e-73	226
c10184_g1_i1_6521_6521	gnl|GNOMON|12735508.p	6e-28	115	NA	NA	NA	NA	NA	NA	tr|A0A0A9YJB3|A0A0A9YJB3_LYGHE	0	573
c10185_g1_i1_6522_6522	NA	NA	NA	NA	NA	NA	NA	NA	NA	tr|A0A0A9Z3V8|A0A0A9Z3V8_LYGHE	1e-59	192
c10186_g1_i1_6523_6523	gnl|GNOMON|12728517.p	5e-45	166	NA	NA	NA	gnl|GNOMON|5208560.p	2e-38	147	tr|A0A0A9X0G5|A0A0A9X0G5_LYGHE	7e-131	376
c10192_g2_i1_6525_6525	gnl|GNOMON|9809334.p	6e-44	157	NA	NA	NA	gnl|GNOMON|7545103.p	2e-48	167	tr|A0A0A9VZJ2|A0A0A9VZJ2_LYGHE	0	683
c10193_g1_i4_6526_6526	NA	NA	NA	NA	NA	NA	NA	NA	NA	tr|A0A0A9YIE0|A0A0A9YIE0_LYGHE	1e-99	287
c10196_g2_i1_6531_6531	gnl|GNOMON|9395137.p	2e-107	327	gi|17647949|ref|NP_523931.1|	2e-104	319	gnl|GNOMON|9934401.p	5e-109	330	tr|A0A0A9WER6|A0A0A9WER6_LYGHE	5e-104	318
c10199_g1_i1_6534_6534	gnl|GNOMON|12743314.p	7e-45	160	gi|386763605|ref|NP_001245464.1|	1e-29	117	gnl|GNOMON|8766114.p	4e-30	117	tr|A0A0A9YHX3|A0A0A9YHX3_LYGHE	8e-121	359
c1019_g1_i1_763_763	gnl|GNOMON|12748136.p	9e-41	150	gi|281360654|ref|NP_001096924.2|	8e-30	136	gnl|GNOMON|9443065.p	9e-27	162	tr|A0A0A9VW56|A0A0A9VW56_LYGHE	8e-26	401
c10206_g1_i1_6541_6541	NA	NA	NA	NA	NA	NA	NA	NA	NA	tr|A0A0A9Y3Q2|A0A0A9Y3Q2_LYGHE	5e-85	269
c10206_g2_i1_6542_6542	NA	NA	NA	NA	NA	NA	NA	NA	NA	tr|A0A0A9Y3Q2|A0A0A9Y3Q2_LYGHE	3e-54	182
c10216_g1_i1_6546_6546	NA	NA	NA	NA	NA	NA	NA	NA	NA	tr|A0A0A9YWJ8|A0A0A9YWJ8_LYGHE	7e-99	290
c10218_g1_i1_6547_6547	NA	NA	NA	NA	NA	NA	gnl|GNOMON|10000284.p	2e-41	152	tr|A0A0A9W9U6|A0A0A9W9U6_LYGHE	9e-170	507
c10218_g1_i1_6548_6548	gnl|GNOMON|12751676.p	7e-27	104	NA	NA	NA	gnl|GNOMON|10000284.p	2e-25	104	tr|A0A0A9WH52|A0A0A9WH52_LYGHE	2e-144	414
c10221_g1_i1_6552_6552	NA	NA	NA	NA	NA	NA	NA	NA	NA	tr|A0A0A9XTQ6|A0A0A9XTQ6_LYGHE	7e-60	189
c10222_g1_i1_6554_6554	NA	NA	NA	NA	NA	NA	NA	NA	NA	tr|A0A0A9VW05|A0A0A9VW05_LYGHE	3e-83	254
c1022_g1_i1_766_766	NA	NA	NA	NA	NA	NA	NA	NA	NA	tr|A0A0A9VYA8|A0A0A9VYA8_LYGHE	2e-94	281
c10231_g1_i1_6560_6560	NA	NA	NA	NA	NA	NA	NA	NA	NA	tr|A0A0A9WFB6|A0A0A9WFB6_LYGHE	0	674
c10234_g1_i1_6561_6561	gnl|GNOMON|6623780.p	1e-49	172	gi|17647553|ref|NP_523833.1|	4e-57	192	gnl|GNOMON|8772095.p	6e-58	193	tr|A0A0A9XHE1|A0A0A9XHE1_LYGHE	3e-141	408
c10235_g1_i1_6565_6565	gnl|GNOMON|12733849.p	4e-26	110	NA	NA	NA	NA	NA	NA	tr|A0A0A9XRG0|A0A0A9XRG0_LYGHE	0	655
c10238_g1_i1_6568_6568	gnl|GNOMON|12748961.p	8e-46	157	gi|21357595|ref|NP_650429.1|	8e-34	127	gnl|GNOMON|7312746.p	9e-33	140	tr|A0A0A9ZB92|A0A0A9ZB92_LYGHE	5e-35	345
c10239_g1_i1_6571_6571	gnl|GNOMON|8760727.p	2e-38	135	NA	NA	NA	NA	NA	NA	tr|A0A0A9Z0F4|A0A0A9Z0F4_LYGHE	1e-53	175
c1024_g1_i1_767_767	gnl|GNOMON|7686537.p	2e-176	513	gi|19921526|ref|NP_609946.1|	1e-175	511	gnl|GNOMON|6383426.p	2e-180	524	tr|A0A0A9WZW3|A0A0A9WZW3_LYGHE	0	544
c10250_g1_i1_6574_6574	NA	NA	NA	NA	NA	NA	NA	NA	NA	tr|A0A0A9W336|A0A0A9W336_LYGHE	6e-131	390
c10257_g1_i1_6576_6576	gnl|GNOMON|6615155.p	8e-55	191	gi|24652408|ref|NP_610575.1|	1e-48	174	gnl|GNOMON|5310172.p	6e-61	208	tr|A0A0A9X8D5|A0A0A9X8D5_LYGHE	3e-161	483
c10257_g2_i1_6579_6579	gnl|GNOMON|6615155.p	9e-25	102	NA	NA	NA	NA	NA	NA	tr|A0A0A9X8D5|A0A0A9X8D5_LYGHE	4e-122	376
c10258_g1_i1_6581_6581	NA	NA	NA	NA	NA	NA	NA	NA	NA	tr|A0A0A9Y5P5|A0A0A9Y5P5_LYGHE	7e-76	227
c10262_g1_i1_6583_6583	NA	NA	NA	NA	NA	NA	NA	NA	NA	tr|A0A0A9X5E3|A0A0A9X5E3_LYGHE	2e-72	224
c10267_g1_i2_6586_6586	gnl|GNOMON|12736646.p	9e-32	126	gi|18860521|ref|NP_573362.1|	1e-36	144	gnl|GNOMON|8135314.p	1e-42	158	tr|A0A0A9YJ44|A0A0A9YJ44_LYGHE	6e-130	408
c10267_g1_i2_6587_6587	NA	NA	NA	NA	NA	NA	NA	NA	NA	tr|A0A0A9X0Q2|A0A0A9X0Q2_LYGHE	9e-121	349
c10268_g1_i1_6589_6589	gnl|GNOMON|12027146.p	2e-34	137	gi|24642778|ref|NP_728073.1|	1e-33	134	gnl|GNOMON|8035028.p	2e-31	127	tr|A0A0A9Z8G6|A0A0A9Z8G6_LYGHE	1e-35	139
c1026_g1_i1_769_769	NA	NA	NA	NA	NA	NA	NA	NA	NA	tr|A0A0A9ZBX6|A0A0A9ZBX6_LYGHE	2e-147	452
c10270_g1_i1_6590_6590	NA	NA	NA	NA	NA	NA	NA	NA	NA	tr|A0A0A9ZAQ8|A0A0A9ZAQ8_LYGHE	3e-53	177
c10274_g1_i1_6592_6592	NA	NA	NA	NA	NA	NA	gnl|GNOMON|9999178.p	8e-33	128	tr|A0A0A9ZDS9|A0A0A9ZDS9_LYGHE	0	689
c10274_g1_i1_6593_6593	gnl|GNOMON|12729978.p	4e-44	150	NA	NA	NA	gnl|GNOMON|10000122.p	4e-41	149	tr|A0A0A9Z683|A0A0A9Z683_LYGHE	7e-107	334
c10275_g1_i1_6596_6596	gnl|GNOMON|9222975.p	9e-92	285	gi|116007504|ref|NP_001036448.1|	2e-112	338	gnl|GNOMON|9923512.p	9e-134	394	tr|A0A0A9VSX9|A0A0A9VSX9_LYGHE	1e-170	481
c10279_g1_i1_6599_6599	NA	NA	NA	gi|45550485|ref|NP_611624.3|	1e-102	318	gnl|GNOMON|9817712.p	1e-122	362	tr|A0A0A9XFT5|A0A0A9XFT5_LYGHE	0	664
c10284_g1_i1_6602_6602	NA	NA	NA	NA	NA	NA	NA	NA	NA	tr|A0A0A9W1V9|A0A0A9W1V9_LYGHE	2e-31	114
c10288_g1_i3_6605_6605	gnl|GNOMON|12084084.p	0	592	gi|161077798|ref|NP_001096969.1|	0	567	gnl|GNOMON|5237362.p	0	530	tr|A0A0A9XUI6|A0A0A9XUI6_LYGHE	0	737
c10290_g1_i1_6608_6608	NA	NA	NA	gi|19921042|ref|NP_609353.1|	2e-31	118	gnl|GNOMON|9216398.p	3e-46	159	tr|A0A0A9WCV1|A0A0A9WCV1_LYGHE	2e-109	323
c10298_g1_i1_6610_6610	gnl|GNOMON|10035128.p	5e-35	141	NA	NA	NA	gnl|GNOMON|6950398.p	4e-27	116	tr|A0A0A9Y4X0|A0A0A9Y4X0_LYGHE	0	1090
c10299_g1_i1_6611_6611	gnl|GNOMON|10383147.p	3e-74	243	gi|221329824|ref|NP_572669.2|	7e-47	165	gnl|GNOMON|8792015.p	1e-50	175	tr|A0A0A9WZL8|A0A0A9WZL8_LYGHE	1e-84	273
c10306_g1_i1_6614_6614	gnl|GNOMON|12172342.p	4e-75	247	gi|386769060|ref|NP_722954.3|	8e-48	170	gnl|GNOMON|9558203.p	2e-47	168	tr|A0A0A9XCJ0|A0A0A9XCJ0_LYGHE	6e-136	413
c10307_g1_i1_6616_6616	gnl|GNOMON|9599561.p	0	639	gi|24642465|ref|NP_573118.2|	8e-122	371	gnl|GNOMON|7553222.p	0	636	tr|A0A0A9ZB15|A0A0A9ZB15_LYGHE	0	781
c10320_g1_i1_6619_6619	gnl|GNOMON|12713091.p	2e-51	184	gi|442629673|ref|NP_001036578.2|	7e-45	165	gnl|GNOMON|9998162.p	2e-51	184	NA	NA	NA
c10321_g1_i1_6620_6620	gnl|GNOMON|9182327.p	8e-156	446	gi|442631942|ref|NP_001261760.1|	5e-143	411	gnl|GNOMON|7521617.p	1e-141	412	tr|A0A0A9YG85|A0A0A9YG85_LYGHE	0	625
c10325_g1_i2_6624_6624	NA	NA	NA	NA	NA	NA	gnl|GNOMON|7505826.p	6e-28	110	tr|A0A0A9Y8W1|A0A0A9Y8W1_LYGHE	2e-113	330
c10327_g1_i1_6625_6625	gnl|GNOMON|8424526.p	7e-83	263	gi|19921864|ref|NP_610443.1|	3e-81	258	gnl|GNOMON|7094800.p	2e-84	266	tr|A0A0A9XU20|A0A0A9XU20_LYGHE	9e-111	319
c10330_g1_i1_6627_6627	gnl|GNOMON|12737574.p	9e-33	127	NA	NA	NA	NA	NA	NA	tr|A0A0A9WU99|A0A0A9WU99_LYGHE	3e-74	243
c10332_g1_i1_6629_6629	gnl|GNOMON|8487525.p	3e-46	158	gi|28574393|ref|NP_648222.3|	5e-31	116	gnl|GNOMON|8617965.p	6e-45	154	NA	NA	NA
c10335_g1_i1_6630_6630	NA	NA	NA	NA	NA	NA	NA	NA	NA	tr|A0A0A9X5Y3|A0A0A9X5Y3_LYGHE	2e-51	169
c10346_g1_i1_6635_6635	gnl|GNOMON|7675330.p	1e-69	221	gi|442629276|ref|NP_001261225.1|	2e-68	218	gnl|GNOMON|9883907.p	5e-86	263	tr|A0A0A9XN69|A0A0A9XN69_LYGHE	2e-148	422
c10347_g1_i1_6636_6636	NA	NA	NA	NA	NA	NA	NA	NA	NA	tr|A0A0A9WEZ5|A0A0A9WEZ5_LYGHE	3e-77	240
c10357_g1_i1_6651_6651	NA	NA	NA	NA	NA	NA	NA	NA	NA	tr|A0A0A9YDV0|A0A0A9YDV0_LYGHE	3e-61	201
c10366_g1_i1_6655_6655	gnl|GNOMON|12638087.p	2e-97	283	gi|21356183|ref|NP_650867.1|	3e-98	285	gnl|GNOMON|7405816.p	3e-93	271	tr|A0A0A9Y673|A0A0A9Y673_LYGHE	5e-121	342
c10370_g1_i1_6656_6656	NA	NA	NA	NA	NA	NA	NA	NA	NA	tr|A0A0A9WZV0|A0A0A9WZV0_LYGHE	6e-118	347
c1037_g1_i1_779_779	NA	NA	NA	NA	NA	NA	NA	NA	NA	tr|A0A0A9WXL1|A0A0A9WXL1_LYGHE	2e-73	221
c10383_g1_i1_6663_6663	NA	NA	NA	NA	NA	NA	NA	NA	NA	tr|A0A0A9Z4S0|A0A0A9Z4S0_LYGHE	2e-41	135
c10385_g1_i1_6664_6664	NA	NA	NA	NA	NA	NA	NA	NA	NA	tr|A0A0A9YJB2|A0A0A9YJB2_LYGHE	6e-76	231
c10387_g1_i1_6665_6665	NA	NA	NA	NA	NA	NA	NA	NA	NA	tr|A0A0A9YZ20|A0A0A9YZ20_LYGHE	3e-28	101
c10389_g1_i1_6666_6666	gnl|GNOMON|12747192.p	6e-124	393	gi|24584871|ref|NP_724070.1|	6e-137	431	gnl|GNOMON|9931936.p	1e-139	438	tr|A0A0A9W4S0|A0A0A9W4S0_LYGHE	0	614
c10393_g1_i1_6671_6671	NA	NA	NA	NA	NA	NA	NA	NA	NA	tr|A0A0A9YAH2|A0A0A9YAH2_LYGHE	5e-141	402
c10397_g1_i1_6673_6673	gnl|GNOMON|10466741.p	2e-57	198	gi|19921120|ref|NP_609458.1|	3e-62	210	gnl|GNOMON|9901115.p	1e-55	192	tr|A0A0A9WLB5|A0A0A9WLB5_LYGHE	0	832
c10403_g1_i1_6674_6674	gnl|GNOMON|12746684.p	3e-59	194	NA	NA	NA	gnl|GNOMON|9999177.p	1e-59	207	tr|A0A0A9Z4J4|A0A0A9Z4J4_LYGHE	0	598
c10405_g1_i1_6675_6675	NA	NA	NA	NA	NA	NA	NA	NA	NA	tr|A0A0A9YR69|A0A0A9YR69_LYGHE	2e-34	121
c10409_g1_i2_6678_6678	NA	NA	NA	NA	NA	NA	NA	NA	NA	tr|A0A0A9W6Z3|A0A0A9W6Z3_LYGHE	2e-87	255
c10409_g2_i1_6677_6677	NA	NA	NA	NA	NA	NA	NA	NA	NA	tr|A0A0A9W5X4|A0A0A9W5X4_LYGHE	8e-116	332
c10411_g1_i1_6679_6679	gnl|GNOMON|12587902.p	4e-91	283	gi|24650747|ref|NP_524538.2|	6e-97	296	gnl|GNOMON|6281761.p	2e-93	286	tr|A0A0A9Z2L9|A0A0A9Z2L9_LYGHE	1e-87	272
c10416_g1_i1_6680_6680	gnl|GNOMON|8713755.p	3e-34	125	gi|442616292|ref|NP_001259536.1|	3e-36	130	gnl|GNOMON|5478994.p	2e-40	141	tr|A0A0A9WWJ7|A0A0A9WWJ7_LYGHE	3e-129	371
c10423_g1_i1_6686_6686	gnl|GNOMON|12735367.p	3e-32	122	NA	NA	NA	gnl|GNOMON|9994564.p	9e-28	110	tr|A0A0A9VSQ4|A0A0A9VSQ4_LYGHE	2e-90	268
c10423_g2_i1_6687_6687	NA	NA	NA	NA	NA	NA	NA	NA	NA	tr|A0A0A9XWB1|A0A0A9XWB1_LYGHE	5e-41	142
c10427_g1_i1_6689_6689	gnl|GNOMON|12733281.p	2e-38	135	NA	NA	NA	gnl|GNOMON|9660192.p	1e-42	145	tr|A0A0A9YXV9|A0A0A9YXV9_LYGHE	4e-70	211
c1042_g1_i2_784_784	NA	NA	NA	NA	NA	NA	NA	NA	NA	tr|A0A0A9XU06|A0A0A9XU06_LYGHE	7e-143	418
c10439_g1_i1_6693_6693	gnl|GNOMON|10552735.p	2e-29	109	NA	NA	NA	NA	NA	NA	tr|A0A0A9YYY3|A0A0A9YYY3_LYGHE	4e-62	194
c10445_g1_i1_6695_6695	NA	NA	NA	gi|24584376|ref|NP_523568.2|	8e-28	110	gnl|GNOMON|10000091.p	1e-29	115	tr|A0A0A9YUQ9|A0A0A9YUQ9_LYGHE	3e-32	122
c10448_g1_i1_6697_6697	gnl|GNOMON|12211731.p	2e-50	170	gi|24649234|ref|NP_651131.2|	8e-47	162	gnl|GNOMON|8402059.p	4e-48	164	tr|A0A0A9X0X3|A0A0A9X0X3_LYGHE	2e-37	134
c10453_g1_i1_6700_6700	NA	NA	NA	NA	NA	NA	NA	NA	NA	tr|A0A0A9ZG23|A0A0A9ZG23_LYGHE	2e-62	190
c1045_g1_i1_789_789	gnl|GNOMON|12748458.p	1e-50	176	NA	NA	NA	NA	NA	NA	tr|A0A0A9W8L8|A0A0A9W8L8_LYGHE	0	556
c10462_g1_i1_6709_6709	NA	NA	NA	NA	NA	NA	NA	NA	NA	tr|A0A0A9ZBJ2|A0A0A9ZBJ2_LYGHE	2e-115	335
c10464_g1_i1_6712_6712	NA	NA	NA	gi|24650417|ref|NP_733171.1|	3e-43	160	gnl|GNOMON|6024668.p	2e-49	176	tr|A0A0A9XX25|A0A0A9XX25_LYGHE	0	551
c10468_g1_i1_6714_6714	NA	NA	NA	NA	NA	NA	NA	NA	NA	tr|A0A0A9YG75|A0A0A9YG75_LYGHE	3e-133	401
c10471_g1_i1_6715_6715	NA	NA	NA	NA	NA	NA	NA	NA	NA	tr|A0A0A9Y3B6|A0A0A9Y3B6_LYGHE	2e-87	265
c10476_g1_i1_6719_6719	NA	NA	NA	NA	NA	NA	NA	NA	NA	tr|A0A0A9W7A7|A0A0A9W7A7_LYGHE	3e-38	125
c1047_g1_i1_791_791	NA	NA	NA	NA	NA	NA	NA	NA	NA	tr|A0A0A9W0S2|A0A0A9W0S2_LYGHE	2e-32	110
c10487_g1_i1_6723_6723	gnl|GNOMON|10012554.p	1e-75	241	gi|17864130|ref|NP_524598.1|	7e-75	240	gnl|GNOMON|6181889.p	3e-66	216	tr|A0A0A9ZIL6|A0A0A9ZIL6_LYGHE	8e-175	495
c10491_g1_i1_6725_6725	NA	NA	NA	NA	NA	NA	NA	NA	NA	tr|A0A0A9YX30|A0A0A9YX30_LYGHE	1e-46	160
c10496_g1_i1_6730_6730	NA	NA	NA	NA	NA	NA	NA	NA	NA	tr|A0A0A9Z3F7|A0A0A9Z3F7_LYGHE	2e-110	329
c1049_g1_i1_792_792	NA	NA	NA	NA	NA	NA	gnl|GNOMON|6813182.p	9e-24	100	NA	NA	NA
c10507_g1_i1_6736_6736	NA	NA	NA	NA	NA	NA	NA	NA	NA	tr|A0A0A9XPQ9|A0A0A9XPQ9_LYGHE	2e-95	287
c10508_g1_i1_6737_6737	gnl|GNOMON|6854419.p	1e-78	267	gi|45550133|ref|NP_608968.2|	1e-68	238	gnl|GNOMON|9828161.p	1e-83	281	tr|A0A0A9YVE9|A0A0A9YVE9_LYGHE	0	747
c10509_g1_i1_6741_6741	NA	NA	NA	gi|24661811|ref|NP_648343.1|	5e-53	171	gnl|GNOMON|6752752.p	2e-48	159	tr|A0A0A9WZK3|A0A0A9WZK3_LYGHE	1e-68	208
c10518_g1_i1_6745_6745	NA	NA	NA	gi|24641457|ref|NP_572771.1|	5e-66	226	gnl|GNOMON|7740195.p	3e-93	300	tr|A0A0A9Y6S7|A0A0A9Y6S7_LYGHE	0	672
c1051_g1_i1_793_793	gnl|GNOMON|12754121.p	1e-27	106	NA	NA	NA	NA	NA	NA	NA	NA	NA
c10520_g1_i1_6746_6746	NA	NA	NA	NA	NA	NA	NA	NA	NA	tr|A0A0A9XMU5|A0A0A9XMU5_LYGHE	2e-114	324
c10529_g1_i1_6752_6752	NA	NA	NA	NA	NA	NA	NA	NA	NA	tr|A0A0A9VTW7|A0A0A9VTW7_LYGHE	2e-162	471
c10531_g1_i1_6754_6754	NA	NA	NA	NA	NA	NA	NA	NA	NA	tr|A0A0A9XUD6|A0A0A9XUD6_LYGHE	0	578
c10535_g1_i1_6757_6757	NA	NA	NA	NA	NA	NA	NA	NA	NA	tr|A0A0A9YIB7|A0A0A9YIB7_LYGHE	1e-128	373
c10542_g1_i1_6758_6758	NA	NA	NA	NA	NA	NA	NA	NA	NA	tr|A0A0A9X9K8|A0A0A9X9K8_LYGHE	0	892
c10543_g1_i1_6761_6761	NA	NA	NA	NA	NA	NA	NA	NA	NA	tr|A0A0A9YWC0|A0A0A9YWC0_LYGHE	5e-77	239
c10546_g1_i1_6764_6764	NA	NA	NA	NA	NA	NA	gnl|GNOMON|6499607.p	2e-28	118	tr|A0A0A9ZIZ7|A0A0A9ZIZ7_LYGHE	0	916
c1054_g1_i1_795_795	gnl|GNOMON|11582344.p	3e-63	215	gi|386770506|ref|NP_001246602.1|	2e-59	206	gnl|GNOMON|10001793.p	1e-60	209	tr|A0A0A9Y7Q0|A0A0A9Y7Q0_LYGHE	1e-64	213
c10551_g1_i1_6766_6766	NA	NA	NA	NA	NA	NA	NA	NA	NA	tr|A0A0A9Y295|A0A0A9Y295_LYGHE	2e-130	376
c10553_g1_i1_6768_6768	NA	NA	NA	NA	NA	NA	NA	NA	NA	tr|A0A0A9X9S6|A0A0A9X9S6_LYGHE	3e-170	478
c1055_g1_i1_796_796	gnl|GNOMON|12751537.p	2e-44	157	NA	NA	NA	gnl|GNOMON|9696671.p	9e-40	144	tr|A0A0A9XGW4|A0A0A9XGW4_LYGHE	3e-180	511
c10563_g1_i1_6772_6772	gnl|GNOMON|12004736.p	1e-34	136	gi|442621659|ref|NP_001263065.1|	2e-38	147	gnl|GNOMON|8771401.p	8e-37	142	tr|A0A0A9ZJI5|A0A0A9ZJI5_LYGHE	0	639
c10565_g1_i1_6773_6773	NA	NA	NA	NA	NA	NA	NA	NA	NA	tr|A0A0B8RNR8|A0A0B8RNR8_LYGHE	6e-168	483
c10573_g1_i1_6776_6776	NA	NA	NA	gi|19921030|ref|NP_609333.1|	1e-39	140	gnl|GNOMON|6740456.p	6e-43	149	tr|A0A0A9WFC7|A0A0A9WFC7_LYGHE	0	561
c10575_g1_i1_6778_6778	NA	NA	NA	NA	NA	NA	NA	NA	NA	tr|A0A0A9YAW2|A0A0A9YAW2_LYGHE	4e-60	197
c10576_g1_i1_6779_6779	NA	NA	NA	NA	NA	NA	NA	NA	NA	tr|A0A0A9YB29|A0A0A9YB29_LYGHE	1e-46	159
c10578_g1_i1_6781_6781	NA	NA	NA	NA	NA	NA	NA	NA	NA	tr|A0A0A9X9T4|A0A0A9X9T4_LYGHE	8e-51	172
c1057_g1_i1_797_797	NA	NA	NA	NA	NA	NA	NA	NA	NA	tr|A0A0A9XSI8|A0A0A9XSI8_LYGHE	1e-115	334
c10582_g1_i1_6786_6786	gnl|GNOMON|9288938.p	3e-43	143	gi|45549037|ref|NP_476761.2|	2e-46	152	gnl|GNOMON|8387799.p	2e-47	156	tr|A0A0A9W399|A0A0A9W399_LYGHE	2e-43	142
c10592_g1_i2_6791_6791	NA	NA	NA	gi|281361096|ref|NP_001162794.1|	5e-37	135	gnl|GNOMON|8392046.p	1e-42	150	NA	NA	NA
c10595_g1_i1_6796_6796	gnl|GNOMON|10277340.p	6e-25	107	NA	NA	NA	NA	NA	NA	tr|A0A0A9Z4N6|A0A0A9Z4N6_LYGHE	0	677
c10603_g1_i1_6801_6801	gnl|GNOMON|12741721.p	7e-90	284	NA	NA	NA	gnl|GNOMON|10000122.p	3e-83	278	tr|A0A0A9XEU3|A0A0A9XEU3_LYGHE	3e-150	462
c10609_g1_i1_6805_6805	gnl|GNOMON|8598142.p	2e-71	223	gi|21355573|ref|NP_652014.1|	3e-69	217	gnl|GNOMON|8592399.p	2e-72	224	tr|A0A0A9YVV6|A0A0A9YVV6_LYGHE	8e-69	215
c10610_g1_i1_6806_6806	gnl|GNOMON|8853728.p	3e-46	153	gi|17137692|ref|NP_477441.1|	1e-60	190	gnl|GNOMON|9724989.p	2e-62	194	tr|A0A0A9YU33|A0A0A9YU33_LYGHE	1e-74	226
c10611_g1_i2_6807_6807	NA	NA	NA	NA	NA	NA	NA	NA	NA	tr|A0A0A9Y9D9|A0A0A9Y9D9_LYGHE	8e-180	504
c10612_g1_i1_6809_6809	gnl|GNOMON|10509948.p	9e-51	171	gi|24639112|ref|NP_726744.1|	1e-42	149	gnl|GNOMON|8146834.p	2e-46	159	tr|A0A0A9WEA0|A0A0A9WEA0_LYGHE	3e-48	163
c1061_g1_i1_798_798	NA	NA	NA	NA	NA	NA	NA	NA	NA	tr|A0A0A9YYG3|A0A0A9YYG3_LYGHE	5e-64	205
c10625_g1_i2_6814_6814	NA	NA	NA	NA	NA	NA	NA	NA	NA	tr|A0A0A9XJU0|A0A0A9XJU0_LYGHE	8e-46	157
c1062_g1_i1_799_799	NA	NA	NA	NA	NA	NA	NA	NA	NA	tr|A0A0A9YU88|A0A0A9YU88_LYGHE	1e-129	380
c10631_g1_i1_6819_6819	NA	NA	NA	NA	NA	NA	NA	NA	NA	tr|A0A0A9WQD2|A0A0A9WQD2_LYGHE	1e-76	241
c10633_g1_i1_6821_6821	NA	NA	NA	NA	NA	NA	NA	NA	NA	tr|A0A0A9Z190|A0A0A9Z190_LYGHE	2e-86	256
c10635_g1_i1_6822_6822	gnl|GNOMON|12725207.p	3e-28	104	gi|24583523|ref|NP_723615.1|	6e-45	148	gnl|GNOMON|7140013.p	6e-57	179	tr|A0A0A9XYZ6|A0A0A9XYZ6_LYGHE	3e-93	271
c10639_g1_i1_6824_6824	NA	NA	NA	NA	NA	NA	NA	NA	NA	tr|A0A0A9YC39|A0A0A9YC39_LYGHE	1e-72	214
c1063_g1_i1_801_801	gnl|GNOMON|6778932.p	3e-108	314	gi|18859983|ref|NP_573097.1|	2e-113	327	gnl|GNOMON|9311301.p	4e-113	325	tr|A0A0A9YSY4|A0A0A9YSY4_LYGHE	7e-161	447
c10644_g1_i1_6828_6828	NA	NA	NA	NA	NA	NA	NA	NA	NA	tr|A0A0A9Z6A7|A0A0A9Z6A7_LYGHE	1e-67	214
c10646_g1_i1_6831_6831	gnl|GNOMON|6835912.p	1e-36	130	gi|386763373|ref|NP_001245404.1|	2e-32	119	gnl|GNOMON|9939802.p	3e-36	129	tr|A0A0A9WJB8|A0A0A9WJB8_LYGHE	6e-33	120
c10649_g1_i1_6834_6834	gnl|GNOMON|8960742.p	5e-50	174	gi|442619082|ref|NP_731923.2|	5e-25	104	gnl|GNOMON|9996816.p	7e-35	131	tr|A0A0A9VYH6|A0A0A9VYH6_LYGHE	4e-132	402
c10654_g1_i1_6837_6837	gnl|GNOMON|7090288.p	2e-34	125	gi|320544686|ref|NP_001188724.1|	6e-41	144	gnl|GNOMON|8633826.p	4e-36	130	tr|A0A0A9W394|A0A0A9W394_LYGHE	2e-100	299
c10656_g1_i1_6839_6839	gnl|GNOMON|7929524.p	2e-179	503	gi|442634122|ref|NP_001262202.1|	2e-160	455	gnl|GNOMON|9582631.p	2e-178	499	tr|A0A0A9XYW4|A0A0A9XYW4_LYGHE	0	643
c10661_g1_i1_6845_6845	NA	NA	NA	NA	NA	NA	NA	NA	NA	tr|A0A0A9XY77|A0A0A9XY77_LYGHE	5e-55	176
c10662_g1_i1_6847_6847	gnl|GNOMON|11234329.p	6e-39	141	NA	NA	NA	gnl|GNOMON|10000062.p	8e-60	199	tr|A0A0A9WHI8|A0A0A9WHI8_LYGHE	1e-116	350
c10665_g1_i1_6848_6848	NA	NA	NA	NA	NA	NA	NA	NA	NA	tr|A0A0A9XSX7|A0A0A9XSX7_LYGHE	8e-32	122
c10676_g1_i1_6852_6852	NA	NA	NA	NA	NA	NA	NA	NA	NA	tr|A0A0A9VWG3|A0A0A9VWG3_LYGHE	1e-31	119
c1067_g1_i1_803_803	NA	NA	NA	NA	NA	NA	NA	NA	NA	tr|A0A0A9WK88|A0A0A9WK88_LYGHE	4e-112	327
c10680_g1_i1_6856_6856	NA	NA	NA	NA	NA	NA	NA	NA	NA	tr|A0A0A9YDE8|A0A0A9YDE8_LYGHE	4e-178	516
c10688_g1_i1_6862_6862	NA	NA	NA	gi|28574102|ref|NP_788016.1|	8e-54	186	gnl|GNOMON|5818624.p	5e-61	199	tr|A0A0A9W370|A0A0A9W370_LYGHE	0	525
c10692_g1_i1_6866_6866	NA	NA	NA	NA	NA	NA	NA	NA	NA	tr|A0A0A9X1Z1|A0A0A9X1Z1_LYGHE	0	647
c10693_g1_i1_6867_6867	gnl|GNOMON|12390745.p	0	615	gi|24646579|ref|NP_731812.1|	0	615	gnl|GNOMON|9939820.p	0	615	tr|A0A0A9Z2Y5|A0A0A9Z2Y5_LYGHE	0	615
c10695_g1_i1_6871_6871	NA	NA	NA	NA	NA	NA	gnl|GNOMON|5864477.p	2e-35	126	NA	NA	NA
c10696_g1_i1_6872_6872	NA	NA	NA	NA	NA	NA	NA	NA	NA	tr|A0A0A9Z5Y7|A0A0A9Z5Y7_LYGHE	2e-50	164
c10703_g1_i2_6874_6874	NA	NA	NA	NA	NA	NA	NA	NA	NA	tr|A0A0A9WV66|A0A0A9WV66_LYGHE	6e-95	275
c10704_g1_i1_6876_6876	NA	NA	NA	NA	NA	NA	NA	NA	NA	tr|A0A0A9ZD47|A0A0A9ZD47_LYGHE	8e-118	343
c10705_g1_i2_6877_6877	gnl|GNOMON|10834540.p	5e-46	167	gi|442631541|ref|NP_001261678.1|	3e-47	171	gnl|GNOMON|7187411.p	2e-82	265	tr|A0A0A9W9X9|A0A0A9W9X9_LYGHE	0	578
c1070_g1_i1_805_805	NA	NA	NA	NA	NA	NA	NA	NA	NA	tr|A0A0A9X7B8|A0A0A9X7B8_LYGHE	6e-120	364
c10728_g1_i1_6885_6885	gnl|GNOMON|12748235.p	8e-67	225	NA	NA	NA	NA	NA	NA	tr|A0A0A9YSX4|A0A0A9YSX4_LYGHE	0	575
c10729_g1_i1_6887_6887	gnl|GNOMON|6602254.p	3e-31	116	gi|21355883|ref|NP_649242.1|	2e-34	126	gnl|GNOMON|9621476.p	2e-34	125	tr|A0A0A9WMY1|A0A0A9WMY1_LYGHE	7e-97	289
c10735_g1_i1_6892_6892	NA	NA	NA	NA	NA	NA	NA	NA	NA	tr|A0A0A9W9Z2|A0A0A9W9Z2_LYGHE	3e-95	310
c10735_g1_i1_6893_6893	NA	NA	NA	NA	NA	NA	NA	NA	NA	tr|A0A0A9Y956|A0A0A9Y956_LYGHE	2e-61	203
c10737_g1_i2_6895_6895	NA	NA	NA	NA	NA	NA	NA	NA	NA	tr|A0A0A9Y5Z9|A0A0A9Y5Z9_LYGHE	4e-54	179
c1073_g1_i1_807_807	NA	NA	NA	NA	NA	NA	NA	NA	NA	tr|A0A0A9X950|A0A0A9X950_LYGHE	1e-77	233
c10745_g1_i1_6900_6900	NA	NA	NA	NA	NA	NA	NA	NA	NA	tr|A0A0A9Y9D0|A0A0A9Y9D0_LYGHE	5e-92	289
c10750_g1_i1_6902_6902	gnl|GNOMON|11585723.p	5e-125	372	gi|24659664|ref|NP_648067.2|	4e-107	327	gnl|GNOMON|5353765.p	3e-128	380	tr|A0A0A9Z8R9|A0A0A9Z8R9_LYGHE	0	732
c10758_g1_i1_6906_6906	gnl|GNOMON|12432559.p	9e-38	137	gi|442614666|ref|NP_001259104.1|	4e-32	121	gnl|GNOMON|8327604.p	2e-36	133	tr|A0A0A9X1C6|A0A0A9X1C6_LYGHE	3e-41	140
c10761_g1_i1_6908_6908	gnl|GNOMON|9146340.p	8e-29	112	NA	NA	NA	NA	NA	NA	tr|A0A0A9XFE1|A0A0A9XFE1_LYGHE	4e-106	316
c10763_g1_i1_6909_6909	gnl|GNOMON|6865519.p	3e-109	334	gi|24649497|ref|NP_732936.1|	6e-130	388	gnl|GNOMON|6532211.p	7e-137	404	tr|A0A0A9ZEY9|A0A0A9ZEY9_LYGHE	0	611
c10765_g1_i1_6911_6911	gnl|GNOMON|12757319.p	1e-31	119	NA	NA	NA	NA	NA	NA	tr|A0A0A9VYP8|A0A0A9VYP8_LYGHE	1e-130	391
c10768_g1_i1_6913_6913	NA	NA	NA	gi|442619055|ref|NP_001262565.1|	6e-114	342	gnl|GNOMON|5288967.p	2e-118	352	tr|A0A0A9WIB0|A0A0A9WIB0_LYGHE	0	714
c10771_g1_i1_6917_6917	gnl|GNOMON|6630038.p	6e-158	464	gi|17647145|ref|NP_523734.1|	5e-156	461	gnl|GNOMON|9777828.p	2e-154	455	tr|A0A0A9XP48|A0A0A9XP48_LYGHE	5e-160	471
c10777_g1_i1_6921_6921	gnl|GNOMON|8543329.p	1e-104	329	gi|320542100|ref|NP_001188597.1|	8e-103	322	gnl|GNOMON|8872002.p	2e-139	421	tr|A0A0A9WJF1|A0A0A9WJF1_LYGHE	1e-157	468
c10780_g1_i1_6922_6922	NA	NA	NA	NA	NA	NA	NA	NA	NA	tr|A0A0A9ZIF0|A0A0A9ZIF0_LYGHE	0	585
c10780_g1_i1_6923_6923	NA	NA	NA	NA	NA	NA	NA	NA	NA	tr|A0A0A9ZE23|A0A0A9ZE23_LYGHE	2e-67	217
c10781_g1_i1_6925_6925	NA	NA	NA	NA	NA	NA	NA	NA	NA	tr|A0A0A9W1Z9|A0A0A9W1Z9_LYGHE	0	624
c10786_g1_i1_6928_6928	NA	NA	NA	NA	NA	NA	NA	NA	NA	tr|A0A0A9Y7S5|A0A0A9Y7S5_LYGHE	4e-122	353
c10787_g1_i1_6929_6929	NA	NA	NA	NA	NA	NA	NA	NA	NA	tr|A0A0A9Y9Z0|A0A0A9Y9Z0_LYGHE	8e-69	222
c10793_g1_i1_6931_6931	gnl|GNOMON|12709436.p	4e-77	245	gi|24648013|ref|NP_650738.1|	6e-88	273	gnl|GNOMON|8261007.p	6e-89	276	tr|A0A0A9YYP8|A0A0A9YYP8_LYGHE	2e-102	311
c10794_g1_i1_6932_6932	gnl|GNOMON|7472734.p	3e-132	394	gi|24584318|ref|NP_652069.2|	7e-129	387	gnl|GNOMON|5544348.p	2e-158	462	tr|A0A0A9VZ91|A0A0A9VZ91_LYGHE	0	746
c10795_g1_i1_6935_6935	NA	NA	NA	NA	NA	NA	NA	NA	NA	tr|A0A0A9XG87|A0A0A9XG87_LYGHE	1e-78	235
c10797_g1_i1_6936_6936	NA	NA	NA	NA	NA	NA	gnl|GNOMON|9694792.p	4e-24	100	tr|A0A0A9XZC6|A0A0A9XZC6_LYGHE	1e-109	333
c10797_g2_i1_6938_6938	gnl|GNOMON|12550273.p	7e-30	115	gi|442629812|ref|NP_001261341.1|	4e-25	101	gnl|GNOMON|9694790.p	2e-31	119	tr|A0A0A9XZC6|A0A0A9XZC6_LYGHE	5e-72	231
c10799_g1_i1_6941_6941	NA	NA	NA	NA	NA	NA	NA	NA	NA	tr|A0A0A9ZCT2|A0A0A9ZCT2_LYGHE	2e-152	465
c107_g1_i1_50_50	gnl|GNOMON|12736332.p	2e-68	231	NA	NA	NA	gnl|GNOMON|10000284.p	9e-69	231	tr|A0A0A9W9U6|A0A0A9W9U6_LYGHE	0	631
c10805_g1_i1_6945_6945	gnl|GNOMON|12749766.p	1e-48	169	gi|24582006|ref|NP_524725.2|	3e-42	152	gnl|GNOMON|8295609.p	5e-59	198	tr|A0A0A9X2E3|A0A0A9X2E3_LYGHE	4e-121	364
c10808_g1_i1_6947_6947	gnl|GNOMON|6818677.p	3e-51	176	gi|45550781|ref|NP_650939.2|	2e-50	173	gnl|GNOMON|9998441.p	5e-56	176	tr|A0A0A9X8G1|A0A0A9X8G1_LYGHE	2e-76	245
c1080_g1_i2_811_811	NA	NA	NA	NA	NA	NA	NA	NA	NA	tr|A0A0A9W2C1|A0A0A9W2C1_LYGHE	4e-117	353
c1080_g1_i2_812_812	NA	NA	NA	NA	NA	NA	NA	NA	NA	tr|A0A0A9W2C1|A0A0A9W2C1_LYGHE	1e-79	252
c10810_g1_i1_6948_6948	NA	NA	NA	NA	NA	NA	NA	NA	NA	tr|A0A0A9YHU6|A0A0A9YHU6_LYGHE	7e-58	184
c10812_g1_i1_6950_6950	NA	NA	NA	NA	NA	NA	NA	NA	NA	tr|A0A0A9VWJ4|A0A0A9VWJ4_LYGHE	0	726
c10817_g1_i1_6954_6954	gnl|GNOMON|9796951.p	1e-71	238	gi|386765409|ref|NP_001247006.1|	2e-31	127	gnl|GNOMON|10000217.p	3e-35	135	tr|A0A0A9WFW6|A0A0A9WFW6_LYGHE	0	734
c10823_g1_i1_6956_6956	NA	NA	NA	NA	NA	NA	NA	NA	NA	tr|A0A0A9Z7P8|A0A0A9Z7P8_LYGHE	5e-29	111
c10824_g1_i1_6957_6957	gnl|GNOMON|12737742.p	3e-105	332	gi|24659383|ref|NP_648048.1|	1e-120	389	gnl|GNOMON|9651565.p	5e-115	372	tr|A0A0A9WIW3|A0A0A9WIW3_LYGHE	0	1215
c10825_g1_i1_6959_6959	gnl|GNOMON|11534329.p	8e-27	102	NA	NA	NA	gnl|GNOMON|5237370.p	7e-28	104	tr|A0A0A9X9U8|A0A0A9X9U8_LYGHE	3e-29	107
c10829_g1_i1_6961_6961	gnl|GNOMON|7208535.p	0	672	gi|23397395|ref|NP_609150.2|	0	695	gnl|GNOMON|8452085.p	0	701	tr|A0A0A9Y0C3|A0A0A9Y0C3_LYGHE	0	872
c1082_g1_i1_813_813	NA	NA	NA	NA	NA	NA	NA	NA	NA	tr|A0A0A9YS90|A0A0A9YS90_LYGHE	5e-97	293
c1083_g1_i1_814_814	gnl|GNOMON|8498735.p	2e-155	451	gi|17137178|ref|NP_477150.1|	4e-140	413	gnl|GNOMON|8192184.p	3e-122	366	tr|A0A0A9X235|A0A0A9X235_LYGHE	2e-162	464
c10841_g1_i1_6968_6968	gnl|GNOMON|12740566.p	8e-41	148	NA	NA	NA	NA	NA	NA	tr|A0A0A9Y0T5|A0A0A9Y0T5_LYGHE	5e-68	213
c10846_g1_i1_6973_6973	NA	NA	NA	NA	NA	NA	NA	NA	NA	tr|A0A0A9W8P2|A0A0A9W8P2_LYGHE	4e-63	201
c10849_g1_i2_6975_6975	NA	NA	NA	NA	NA	NA	NA	NA	NA	tr|A0A0A9Z7K9|A0A0A9Z7K9_LYGHE	4e-47	160
c10853_g1_i1_6979_6979	NA	NA	NA	gi|221330721|ref|NP_001137862.1|	1e-27	113	gnl|GNOMON|9709484.p	2e-96	304	tr|A0A0A9YF67|A0A0A9YF67_LYGHE	2e-179	521
c10855_g1_i1_6981_6981	gnl|GNOMON|6467914.p	2e-52	177	gi|116007532|ref|NP_001036462.1|	2e-43	152	gnl|GNOMON|9280426.p	1e-58	193	tr|A0A0A9WRU7|A0A0A9WRU7_LYGHE	5e-92	281
c10857_g1_i1_6984_6984	NA	NA	NA	NA	NA	NA	NA	NA	NA	tr|A0A0A9Z2N4|A0A0A9Z2N4_LYGHE	9e-86	266
c1085_g1_i1_816_816	NA	NA	NA	NA	NA	NA	NA	NA	NA	tr|A0A0A9YYT6|A0A0A9YYT6_LYGHE	9e-165	496
c10864_g1_i1_6986_6986	gnl|GNOMON|7873145.p	8e-33	119	gi|21357053|ref|NP_649560.1|	7e-35	124	gnl|GNOMON|6785809.p	2e-34	123	tr|A0A0A9ZBW7|A0A0A9ZBW7_LYGHE	1e-29	110
c10869_g1_i1_6990_6990	gnl|GNOMON|8891531.p	0	1380	gi|442618351|ref|NP_001262441.1|	0	1343	gnl|GNOMON|8579599.p	0	1432	tr|A0A0A9Y110|A0A0A9Y110_LYGHE	0	1754
c10870_g1_i1_6993_6993	NA	NA	NA	NA	NA	NA	NA	NA	NA	tr|A0A0A9YPN6|A0A0A9YPN6_LYGHE	2e-102	320
c10871_g1_i1_6995_6995	gnl|GNOMON|12751332.p	1e-81	270	NA	NA	NA	NA	NA	NA	tr|A0A0A9W8Q6|A0A0A9W8Q6_LYGHE	0	545
c10874_g1_i1_6996_6996	gnl|GNOMON|11652528.p	0	538	gi|19920408|ref|NP_608447.1|	0	566	gnl|GNOMON|7759562.p	0	566	tr|A0A0A9YN60|A0A0A9YN60_LYGHE	0	566
c10876_g1_i1_6997_6997	NA	NA	NA	NA	NA	NA	NA	NA	NA	tr|A0A0A9YCV6|A0A0A9YCV6_LYGHE	0	909
c10881_g1_i1_6998_6998	NA	NA	NA	NA	NA	NA	NA	NA	NA	tr|A0A0A9VZK9|A0A0A9VZK9_LYGHE	2e-63	192
c1089_g1_i1_819_819	gnl|GNOMON|12712892.p	6e-96	289	gi|24646303|ref|NP_731711.1|	8e-102	305	gnl|GNOMON|9400630.p	2e-99	297	tr|A0A0A9WGL8|A0A0A9WGL8_LYGHE	0	509
c10900_g1_i1_7002_7002	gnl|GNOMON|9173740.p	1e-24	538	gi|442620258|ref|NP_001262801.1|	2e-25	540	gnl|GNOMON|6547440.p	3e-24	533	tr|A0A0A9XZW6|A0A0A9XZW6_LYGHE	5e-25	611
c10901_g1_i1_7006_7006	gnl|GNOMON|12734909.p	5e-79	261	gi|320543561|ref|NP_001097192.2|	2e-88	289	gnl|GNOMON|9651580.p	8e-96	310	NA	NA	NA
c10901_g1_i1_7007_7007	NA	NA	NA	NA	NA	NA	NA	NA	NA	tr|A0A0A9Z369|A0A0A9Z369_LYGHE	6e-40	141
c10909_g1_i1_7010_7010	gnl|GNOMON|12745409.p	2e-153	470	gi|442614961|ref|NP_001259191.1|	7e-121	388	gnl|GNOMON|9332628.p	8e-143	449	tr|A0A0A9ZFG5|A0A0A9ZFG5_LYGHE	0	796
c1090_g1_i1_821_821	NA	NA	NA	NA	NA	NA	NA	NA	NA	tr|A0A0A9Y948|A0A0A9Y948_LYGHE	2e-63	199
c10910_g1_i1_7011_7011	NA	NA	NA	NA	NA	NA	NA	NA	NA	tr|A0A0A9XGA6|A0A0A9XGA6_LYGHE	6e-55	184
c10915_g1_i1_7015_7015	NA	NA	NA	NA	NA	NA	NA	NA	NA	tr|A0A0A9W3F7|A0A0A9W3F7_LYGHE	0	701
c10918_g1_i1_7017_7017	NA	NA	NA	NA	NA	NA	NA	NA	NA	tr|A0A0A9YNT1|A0A0A9YNT1_LYGHE	0	527
c10919_g1_i1_7018_7018	NA	NA	NA	NA	NA	NA	NA	NA	NA	tr|A0A0A9XZL7|A0A0A9XZL7_LYGHE	4e-136	398
c10920_g1_i1_7019_7019	NA	NA	NA	NA	NA	NA	NA	NA	NA	tr|A0A0A9Z0D0|A0A0A9Z0D0_LYGHE	0	784
c10928_g1_i1_7021_7021	gnl|GNOMON|12731278.p	4e-98	323	NA	NA	NA	gnl|GNOMON|7078101.p	2e-68	238	tr|A0A0A9Y2Z9|A0A0A9Y2Z9_LYGHE	0	829
c10928_g2_i1_7022_7022	gnl|GNOMON|12731278.p	7e-30	124	NA	NA	NA	NA	NA	NA	tr|A0A0A9Y728|A0A0A9Y728_LYGHE	0	912
c1092_g1_i1_824_824	gnl|GNOMON|11281095.p	6e-36	127	gi|386771549|ref|NP_730610.3|	8e-37	130	gnl|GNOMON|9653606.p	9e-41	140	tr|A0A0A9XWB3|A0A0A9XWB3_LYGHE	2e-96	279
c10932_g1_i1_7024_7024	gnl|GNOMON|9395327.p	5e-122	384	gi|442630280|ref|NP_001261425.1|	8e-124	392	gnl|GNOMON|7658835.p	1e-118	374	tr|A0A0A9YT23|A0A0A9YT23_LYGHE	0	628
c10933_g1_i1_7026_7026	gnl|GNOMON|12733126.p	5e-28	111	gi|281359570|ref|NP_995600.2|	1e-27	110	gnl|GNOMON|6896504.p	5e-36	134	tr|A0A0A9YBP9|A0A0A9YBP9_LYGHE	9e-119	336
c10938_g1_i1_7028_7028	gnl|GNOMON|8918764.p	5e-73	219	gi|442621173|ref|NP_001262968.1|	3e-54	172	gnl|GNOMON|8546252.p	8e-71	213	tr|A0A0A9W9T2|A0A0A9W9T2_LYGHE	7e-115	326
c10942_g1_i1_7032_7032	gnl|GNOMON|12749414.p	0	879	NA	NA	NA	gnl|GNOMON|9984994.p	4e-76	273	tr|A0A0A9X3X8|A0A0A9X3X8_LYGHE	0	1340
c10948_g1_i1_7034_7034	gnl|GNOMON|11642566.p	2e-89	276	NA	NA	NA	gnl|GNOMON|5931219.p	4e-87	269	tr|A0A0A9XUS0|A0A0A9XUS0_LYGHE	4e-179	497
c10949_g1_i1_7035_7035	NA	NA	NA	NA	NA	NA	NA	NA	NA	tr|A0A0A9Y499|A0A0A9Y499_LYGHE	3e-86	250
c1094_g1_i1_826_826	gnl|GNOMON|8814331.p	7e-40	139	gi|28574271|ref|NP_647670.3|	5e-41	142	NA	NA	NA	tr|A0A0A9WNA2|A0A0A9WNA2_LYGHE	8e-131	370
c10951_g1_i1_7036_7036	NA	NA	NA	NA	NA	NA	NA	NA	NA	tr|A0A0A9Y2A6|A0A0A9Y2A6_LYGHE	0	626
c10954_g1_i1_7039_7039	gnl|GNOMON|9078141.p	1e-42	149	gi|442619223|ref|NP_001262598.1|	1e-45	157	gnl|GNOMON|5393771.p	2e-44	152	tr|A0A0A9YC15|A0A0A9YC15_LYGHE	1e-140	399
c10956_g1_i2_7042_7042	NA	NA	NA	gi|85725116|ref|NP_001033998.1|	2e-30	115	gnl|GNOMON|6476223.p	4e-42	150	tr|A0A0A9XF11|A0A0A9XF11_LYGHE	0	572
c1095_g1_i1_827_827	gnl|GNOMON|12690473.p	4e-45	159	gi|442614471|ref|NP_001259072.1|	8e-35	129	gnl|GNOMON|9901166.p	3e-47	165	tr|A0A0A9Z161|A0A0A9Z161_LYGHE	5e-65	216
c10960_g1_i1_7045_7045	gnl|GNOMON|11460516.p	7e-143	415	gi|161078603|ref|NP_001097911.1|	1e-125	370	gnl|GNOMON|6336194.p	2e-150	434	tr|A0A0A9XB39|A0A0A9XB39_LYGHE	0	790
c10967_g1_i1_7051_7051	NA	NA	NA	NA	NA	NA	gnl|GNOMON|6657806.p	7e-26	111	tr|A0A0A9Y237|A0A0A9Y237_LYGHE	0	914
c10973_g1_i2_7059_7059	NA	NA	NA	NA	NA	NA	NA	NA	NA	tr|A0A0A9YPI6|A0A0A9YPI6_LYGHE	4e-63	195
c10979_g1_i1_7063_7063	NA	NA	NA	NA	NA	NA	NA	NA	NA	tr|A0A0A9Y0G8|A0A0A9Y0G8_LYGHE	1e-46	161
c1097_g1_i1_829_829	NA	NA	NA	NA	NA	NA	NA	NA	NA	tr|A0A0A9YG75|A0A0A9YG75_LYGHE	9e-80	255
c10982_g1_i1_7065_7065	gnl|GNOMON|7676720.p	7e-126	370	gi|221330102|ref|NP_610504.3|	3e-127	374	gnl|GNOMON|5984847.p	1e-127	373	NA	NA	NA
c10983_g1_i1_7067_7067	gnl|GNOMON|12748961.p	5e-26	100	NA	NA	NA	NA	NA	NA	tr|A0A0A9Z261|A0A0A9Z261_LYGHE	3e-50	160
c10989_g1_i1_7069_7069	NA	NA	NA	NA	NA	NA	NA	NA	NA	tr|A0A0A9W0B9|A0A0A9W0B9_LYGHE	1e-162	453
c1098_g1_i1_830_830	gnl|GNOMON|9767144.p	2e-65	219	gi|24658707|ref|NP_647989.2|	2e-69	231	gnl|GNOMON|7522204.p	2e-84	272	tr|A0A0A9YPW4|A0A0A9YPW4_LYGHE	2e-113	338
c10991_g2_i2_7070_7070	NA	NA	NA	NA	NA	NA	NA	NA	NA	tr|A0A0A9VVH8|A0A0A9VVH8_LYGHE	1e-178	510
c10994_g1_i2_7071_7071	NA	NA	NA	NA	NA	NA	NA	NA	NA	tr|A0A0A9ZAL9|A0A0A9ZAL9_LYGHE	1e-74	226
c10_g1_i1_4_4	NA	NA	NA	NA	NA	NA	NA	NA	NA	tr|A0A0A9XKW0|A0A0A9XKW0_LYGHE	3e-45	148
c11001_g1_i1_7073_7073	gnl|GNOMON|10826733.p	3e-153	457	gi|24640390|ref|NP_572401.2|	3e-139	424	gnl|GNOMON|9990565.p	3e-127	369	tr|A0A0A9X3H5|A0A0A9X3H5_LYGHE	0	696
c11002_g1_i1_7076_7076	NA	NA	NA	NA	NA	NA	NA	NA	NA	tr|A0A0A9XK52|A0A0A9XK52_LYGHE	0	555
c11005_g1_i1_7077_7077	gnl|GNOMON|12741721.p	2e-92	292	NA	NA	NA	gnl|GNOMON|9999334.p	5e-89	299	tr|A0A0A9XEU3|A0A0A9XEU3_LYGHE	0	895
c11008_g1_i1_7078_7078	gnl|GNOMON|9583741.p	1e-39	143	gi|24649027|ref|NP_524450.2|	2e-45	159	gnl|GNOMON|9226798.p	4e-43	152	tr|A0A0A9YYX1|A0A0A9YYX1_LYGHE	1e-45	159
c11009_g1_i1_7079_7079	NA	NA	NA	NA	NA	NA	NA	NA	NA	tr|A0A0A9WJ28|A0A0A9WJ28_LYGHE	1e-33	118
c11012_g1_i1_7080_7080	gnl|GNOMON|6738360.p	0	838	gi|442615239|ref|NP_001259261.1|	2e-166	524	gnl|GNOMON|9981789.p	0	867	tr|A0A0A9XQ87|A0A0A9XQ87_LYGHE	0	1831
c11023_g1_i1_7089_7089	gnl|GNOMON|8686923.p	1e-111	348	gi|24667078|ref|NP_730465.1|	5e-110	347	gnl|GNOMON|9894068.p	2e-117	360	tr|A0A0A9Z6A9|A0A0A9Z6A9_LYGHE	3e-172	497
c11024_g1_i1_7090_7090	NA	NA	NA	NA	NA	NA	NA	NA	NA	tr|A0A0A9WUC1|A0A0A9WUC1_LYGHE	0	608
c11028_g1_i2_7095_7095	gnl|GNOMON|12709449.p	1e-44	149	gi|24762443|ref|NP_611850.1|	4e-36	127	NA	NA	NA	tr|A0A0A9XBH2|A0A0A9XBH2_LYGHE	3e-50	165
c11029_g1_i1_7096_7096	NA	NA	NA	NA	NA	NA	gnl|GNOMON|9817705.p	1e-33	133	tr|A0A0A9Z8W0|A0A0A9Z8W0_LYGHE	0	943
c1102_g1_i1_832_832	NA	NA	NA	NA	NA	NA	NA	NA	NA	tr|A0A0A9WRB2|A0A0A9WRB2_LYGHE	1e-73	234
c11030_g1_i1_7098_7098	NA	NA	NA	NA	NA	NA	NA	NA	NA	tr|A0A0A9WWJ7|A0A0A9WWJ7_LYGHE	1e-116	338
c11033_g1_i1_7100_7100	NA	NA	NA	NA	NA	NA	NA	NA	NA	tr|A0A0A9Z4L8|A0A0A9Z4L8_LYGHE	6e-158	447
c11034_g1_i1_7102_7102	gnl|GNOMON|8543329.p	2e-57	194	gi|320542094|ref|NP_001188594.1|	2e-51	178	gnl|GNOMON|8872000.p	8e-73	237	tr|A0A0A9WJF1|A0A0A9WJF1_LYGHE	5e-96	301
c1103_g1_i1_833_833	gnl|GNOMON|10309921.p	1e-109	314	gi|116007884|ref|NP_001036640.1|	9e-116	329	gnl|GNOMON|8317237.p	4e-114	325	tr|A0A0A9YWL1|A0A0A9YWL1_LYGHE	2e-123	348
c11041_g1_i1_7109_7109	gnl|GNOMON|6751225.p	6e-78	239	NA	NA	NA	NA	NA	NA	tr|A0A0A9YI20|A0A0A9YI20_LYGHE	9e-171	475
c11042_g1_i1_7111_7111	NA	NA	NA	NA	NA	NA	NA	NA	NA	tr|A0A0A9YRP0|A0A0A9YRP0_LYGHE	8e-34	133
c11043_g1_i1_7113_7113	gnl|GNOMON|12739198.p	2e-25	101	NA	NA	NA	gnl|GNOMON|9990801.p	2e-28	113	tr|A0A0A9Y456|A0A0A9Y456_LYGHE	6e-79	236
c11049_g1_i1_7116_7116	gnl|GNOMON|7463296.p	4e-28	109	NA	NA	NA	NA	NA	NA	tr|A0A0A9YFM3|A0A0A9YFM3_LYGHE	1e-97	294
c11057_g1_i1_7121_7121	gnl|GNOMON|6865501.p	3e-62	211	gi|281359640|ref|NP_001162631.1|	1e-63	215	gnl|GNOMON|9633799.p	2e-64	216	tr|A0A0A9ZF27|A0A0A9ZF27_LYGHE	6e-113	347
c11059_g1_i2_7122_7122	gnl|GNOMON|8760727.p	6e-79	248	gi|442617150|ref|NP_001259767.1|	6e-65	213	gnl|GNOMON|7184612.p	1e-58	196	tr|A0A0A9Z0F4|A0A0A9Z0F4_LYGHE	1e-154	441
c11064_g1_i1_7129_7129	gnl|GNOMON|11407151.p	2e-115	339	NA	NA	NA	gnl|GNOMON|6085868.p	8e-116	340	tr|A0A0A9VT55|A0A0A9VT55_LYGHE	3e-123	352
c11068_g1_i1_7130_7130	gnl|GNOMON|7929524.p	5e-41	146	gi|442634122|ref|NP_001262202.1|	3e-46	160	gnl|GNOMON|9582631.p	2e-46	160	tr|A0A0A9XYW4|A0A0A9XYW4_LYGHE	2e-47	162
c11077_g1_i1_7134_7134	NA	NA	NA	NA	NA	NA	NA	NA	NA	tr|A0A0A9YUK3|A0A0A9YUK3_LYGHE	2e-60	184
c11082_g1_i2_7137_7137	gnl|GNOMON|8534517.p	3e-66	217	NA	NA	NA	NA	NA	NA	tr|A0A0A9WQH0|A0A0A9WQH0_LYGHE	0	577
c11083_g1_i1_7139_7139	gnl|GNOMON|9500134.p	0	619	gi|24647868|ref|NP_732305.1|	1e-94	296	gnl|GNOMON|6573199.p	0	627	tr|A0A0A9XM97|A0A0A9XM97_LYGHE	0	853
c11088_g1_i1_7144_7144	NA	NA	NA	NA	NA	NA	NA	NA	NA	tr|A0A0A9WQ72|A0A0A9WQ72_LYGHE	1e-53	176
c11089_g1_i1_7145_7145	NA	NA	NA	NA	NA	NA	NA	NA	NA	tr|A0A0A9WQW1|A0A0A9WQW1_LYGHE	2e-73	217
c11089_g2_i1_7146_7146	NA	NA	NA	NA	NA	NA	NA	NA	NA	tr|A0A0A9WWF4|A0A0A9WWF4_LYGHE	1e-87	254
c11096_g1_i1_7150_7150	gnl|GNOMON|7769559.p	9e-126	399	gi|116008086|ref|NP_001036751.1|	2e-112	361	gnl|GNOMON|8437227.p	5e-135	425	tr|A0A0A9WBL3|A0A0A9WBL3_LYGHE	0	655
c11100_g1_i1_7153_7153	gnl|GNOMON|12136930.p	3e-135	407	gi|24654064|ref|NP_524743.2|	5e-96	311	gnl|GNOMON|8537161.p	1e-122	375	tr|A0A0A9YK68|A0A0A9YK68_LYGHE	0	876
c11105_g1_i1_7154_7154	NA	NA	NA	NA	NA	NA	NA	NA	NA	tr|A0A0A9Z0G3|A0A0A9Z0G3_LYGHE	7e-120	365
c11107_g1_i1_7157_7157	NA	NA	NA	NA	NA	NA	NA	NA	NA	tr|A0A0A9XMS4|A0A0A9XMS4_LYGHE	2e-108	323
c11112_g1_i1_7160_7160	NA	NA	NA	NA	NA	NA	NA	NA	NA	tr|A0A0A9WIW3|A0A0A9WIW3_LYGHE	2e-104	326
c11132_g1_i1_7162_7162	NA	NA	NA	NA	NA	NA	NA	NA	NA	tr|A0A0A9Z281|A0A0A9Z281_LYGHE	6e-51	164
c11136_g1_i1_7163_7163	gnl|GNOMON|6471123.p	6e-28	105	NA	NA	NA	gnl|GNOMON|6409621.p	2e-34	122	tr|A0A0A9Z186|A0A0A9Z186_LYGHE	8e-64	198
c11140_g1_i1_7166_7166	gnl|GNOMON|11498339.p	3e-94	285	gi|21357929|ref|NP_650524.1|	8e-80	248	gnl|GNOMON|8019416.p	5e-91	275	tr|A0A0A9VYG7|A0A0A9VYG7_LYGHE	0	553
c11141_g1_i1_7167_7167	gnl|GNOMON|10320934.p	3e-40	153	NA	NA	NA	gnl|GNOMON|6810212.p	4e-37	144	tr|A0A0A9VRY9|A0A0A9VRY9_LYGHE	0	645
c11147_g1_i1_7168_7168	NA	NA	NA	NA	NA	NA	NA	NA	NA	tr|A0A0A9W902|A0A0A9W902_LYGHE	3e-83	245
c11149_g1_i1_7169_7169	gnl|GNOMON|8001726.p	8e-101	312	gi|281363136|ref|NP_001163114.1|	2e-88	288	gnl|GNOMON|7564749.p	1e-101	320	tr|A0A0A9XCT7|A0A0A9XCT7_LYGHE	0	766
c11152_g1_i1_7170_7170	gnl|GNOMON|10515144.p	1e-32	126	gi|17864130|ref|NP_524598.1|	5e-27	110	gnl|GNOMON|9996807.p	5e-37	139	tr|A0A0A9XUP5|A0A0A9XUP5_LYGHE	0	598
c11158_g1_i1_7172_7172	NA	NA	NA	NA	NA	NA	NA	NA	NA	tr|A0A0A9YK30|A0A0A9YK30_LYGHE	4e-29	106
c11160_g1_i1_7173_7173	gnl|GNOMON|7833949.p	5e-60	201	gi|24668444|ref|NP_649371.2|	2e-61	205	gnl|GNOMON|8898994.p	2e-55	187	tr|A0A0A9XPW2|A0A0A9XPW2_LYGHE	5e-124	373
c11161_g1_i1_7174_7174	gnl|GNOMON|8584735.p	1e-33	123	gi|24661876|ref|NP_648352.2|	4e-29	110	gnl|GNOMON|8028204.p	7e-36	129	tr|A0A0A9W714|A0A0A9W714_LYGHE	3e-46	158
c11168_g1_i1_7175_7175	gnl|GNOMON|12485943.p	4e-45	149	gi|161077430|ref|NP_001097432.1|	1e-37	130	gnl|GNOMON|5146392.p	3e-49	160	tr|A0A0A9WX59|A0A0A9WX59_LYGHE	5e-105	302
c11172_g1_i1_7177_7177	NA	NA	NA	NA	NA	NA	NA	NA	NA	tr|A0A0A9WAS3|A0A0A9WAS3_LYGHE	4e-58	181
c11176_g1_i1_7180_7180	gnl|GNOMON|9190378.p	1e-114	338	gi|17864222|ref|NP_524661.1|	1e-123	361	gnl|GNOMON|6524208.p	3e-129	375	tr|A0A0A9W898|A0A0A9W898_LYGHE	2e-142	408
c1117_g1_i1_841_841	NA	NA	NA	NA	NA	NA	NA	NA	NA	tr|A0A0A9YRG1|A0A0A9YRG1_LYGHE	3e-145	442
c11191_g1_i1_7186_7186	gnl|GNOMON|7612925.p	2e-131	378	gi|24642398|ref|NP_727932.1|	1e-133	383	gnl|GNOMON|9701171.p	1e-130	375	tr|A0A0A9XT40|A0A0A9XT40_LYGHE	0	591
c11192_g1_i1_7188_7188	NA	NA	NA	NA	NA	NA	NA	NA	NA	tr|A0A0A9XYW5|A0A0A9XYW5_LYGHE	0	726
c11194_g1_i1_7189_7189	NA	NA	NA	NA	NA	NA	NA	NA	NA	tr|A0A0A9ZDJ5|A0A0A9ZDJ5_LYGHE	3e-156	469
c11194_g2_i1_7192_7192	NA	NA	NA	NA	NA	NA	NA	NA	NA	tr|A0A0A9ZDJ5|A0A0A9ZDJ5_LYGHE	0	680
c11200_g2_i1_7196_7196	NA	NA	NA	NA	NA	NA	NA	NA	NA	tr|A0A0A9WML4|A0A0A9WML4_LYGHE	8e-67	204
c11208_g1_i1_7203_7203	gnl|GNOMON|11454189.p	3e-101	315	gi|19920532|ref|NP_608618.1|	7e-97	307	gnl|GNOMON|5745024.p	6e-96	303	tr|A0A0A9WA49|A0A0A9WA49_LYGHE	0	709
c11223_g1_i2_7206_7206	gnl|GNOMON|11092740.p	1e-68	214	gi|19921448|ref|NP_609820.1|	4e-57	187	gnl|GNOMON|8246617.p	7e-59	190	tr|A0A0A9Z7U5|A0A0A9Z7U5_LYGHE	2e-159	443
c1122_g1_i1_844_844	NA	NA	NA	NA	NA	NA	NA	NA	NA	tr|A0A0A9ZBP7|A0A0A9ZBP7_LYGHE	2e-89	268
c11232_g1_i1_7212_7212	NA	NA	NA	NA	NA	NA	NA	NA	NA	tr|A0A0A9WLK0|A0A0A9WLK0_LYGHE	4e-123	347
c11237_g1_i1_7216_7216	NA	NA	NA	NA	NA	NA	NA	NA	NA	tr|A0A0A9WC16|A0A0A9WC16_LYGHE	2e-75	222
c11240_g1_i1_7218_7218	NA	NA	NA	NA	NA	NA	gnl|GNOMON|6080683.p	6e-28	111	tr|A0A0A9X3C6|A0A0A9X3C6_LYGHE	4e-168	480
c11246_g1_i2_7219_7219	gnl|GNOMON|12620530.p	6e-49	181	gi|17986031|ref|NP_523441.1|	1e-45	171	gnl|GNOMON|7904065.p	4e-47	175	tr|A0A0A9YRD3|A0A0A9YRD3_LYGHE	7e-44	165
c11250_g1_i2_7221_7221	gnl|GNOMON|7069314.p	3e-26	103	NA	NA	NA	gnl|GNOMON|8766138.p	1e-37	134	tr|A0A0A9Y1G3|A0A0A9Y1G3_LYGHE	4e-78	229
c11255_g1_i2_7225_7225	gnl|GNOMON|10012554.p	3e-69	224	gi|17864130|ref|NP_524598.1|	1e-66	217	gnl|GNOMON|10000369.p	4e-64	207	tr|A0A0A9ZFK0|A0A0A9ZFK0_LYGHE	5e-157	440
c11258_g1_i1_7227_7227	gnl|GNOMON|11378746.p	0	826	gi|21357907|ref|NP_650503.1|	0	861	gnl|GNOMON|9936831.p	0	874	tr|A0A0A9YUP4|A0A0A9YUP4_LYGHE	0	1207
c11272_g1_i1_7236_7236	NA	NA	NA	NA	NA	NA	NA	NA	NA	tr|A0A0A9WT71|A0A0A9WT71_LYGHE	1e-54	174
c11275_g1_i1_7239_7239	NA	NA	NA	NA	NA	NA	NA	NA	NA	tr|A0A0A9YB78|A0A0A9YB78_LYGHE	4e-33	118
c1127_g1_i1_847_847	NA	NA	NA	NA	NA	NA	NA	NA	NA	tr|A0A0A9ZF51|A0A0A9ZF51_LYGHE	1e-26	100
c11286_g1_i1_7248_7248	NA	NA	NA	gi|21357477|ref|NP_652639.1|	1e-66	214	gnl|GNOMON|7371711.p	3e-65	209	tr|A0A0A9XEU7|A0A0A9XEU7_LYGHE	1e-166	469
c11288_g1_i1_7249_7249	gnl|GNOMON|10565554.p	0	630	gi|442632370|ref|NP_648725.2|	0	630	gnl|GNOMON|9817703.p	0	604	tr|A0A0A9WGI5|A0A0A9WGI5_LYGHE	0	546
c11298_g1_i1_7258_7258	gnl|GNOMON|9830328.p	5e-98	313	gi|17136242|ref|NP_476591.1|	5e-113	358	gnl|GNOMON|9441199.p	1e-103	330	tr|A0A0A9YDM0|A0A0A9YDM0_LYGHE	0	706
c11309_g1_i2_7266_7266	NA	NA	NA	NA	NA	NA	NA	NA	NA	tr|A0A0A9XQW9|A0A0A9XQW9_LYGHE	7e-34	116
c11313_g1_i1_7269_7269	NA	NA	NA	NA	NA	NA	NA	NA	NA	tr|A0A0A9YUZ5|A0A0A9YUZ5_LYGHE	3e-33	112
c11317_g1_i1_7270_7270	NA	NA	NA	NA	NA	NA	NA	NA	NA	tr|A0A0A9Z1P8|A0A0A9Z1P8_LYGHE	0	634
c11322_g1_i1_7271_7271	gnl|GNOMON|8376976.p	1e-44	164	gi|24641429|ref|NP_572757.2|	8e-56	197	gnl|GNOMON|9999215.p	9e-68	229	tr|A0A0A9YBY4|A0A0A9YBY4_LYGHE	0	646
c11323_g1_i1_7273_7273	NA	NA	NA	NA	NA	NA	NA	NA	NA	tr|A0A0A9YES9|A0A0A9YES9_LYGHE	3e-31	115
c11325_g1_i2_7274_7274	NA	NA	NA	NA	NA	NA	NA	NA	NA	tr|A0A0A9YS28|A0A0A9YS28_LYGHE	7e-171	492
c11333_g1_i2_7278_7278	gnl|GNOMON|10598933.p	3e-99	331	gi|17136878|ref|NP_476962.1|	2e-38	149	gnl|GNOMON|9859963.p	3e-107	354	tr|A0A0A9YG74|A0A0A9YG74_LYGHE	0	1112
c11336_g1_i1_7281_7281	NA	NA	NA	NA	NA	NA	NA	NA	NA	tr|A0A0A9WZR5|A0A0A9WZR5_LYGHE	5e-128	363
c11338_g1_i1_7282_7282	gnl|GNOMON|6841088.p	1e-83	273	gi|442629141|ref|NP_001261192.1|	5e-81	265	gnl|GNOMON|9379405.p	6e-88	285	tr|A0A0A9WYY8|A0A0A9WYY8_LYGHE	2e-127	394
c1133_g1_i1_850_850	NA	NA	NA	NA	NA	NA	NA	NA	NA	tr|A0A0A9WTG5|A0A0A9WTG5_LYGHE	4e-139	400
c11340_g1_i1_7283_7283	gnl|GNOMON|11478940.p	6e-69	228	gi|442633817|ref|NP_001262134.1|	6e-54	185	gnl|GNOMON|8472612.p	4e-69	228	tr|A0A0A9WQW7|A0A0A9WQW7_LYGHE	2e-82	266
c11343_g1_i1_7288_7288	gnl|GNOMON|7510327.p	1e-37	133	gi|24649971|ref|NP_651357.1|	5e-28	107	gnl|GNOMON|6589002.p	1e-29	111	tr|A0A0A9YNG7|A0A0A9YNG7_LYGHE	2e-136	385
c11347_g1_i1_7290_7290	gnl|GNOMON|11582344.p	4e-94	303	gi|386770504|ref|NP_001246601.1|	1e-92	305	gnl|GNOMON|10001793.p	8e-93	306	tr|A0A0A9Y7Q0|A0A0A9Y7Q0_LYGHE	1e-44	164
c11356_g1_i1_7292_7292	gnl|GNOMON|12760692.p	2e-24	100	NA	NA	NA	NA	NA	NA	tr|A0A0A9ZCV1|A0A0A9ZCV1_LYGHE	1e-131	374
c11361_g1_i1_7299_7299	NA	NA	NA	NA	NA	NA	NA	NA	NA	tr|A0A0A9YBL7|A0A0A9YBL7_LYGHE	5e-142	406
c11369_g1_i1_7303_7303	gnl|GNOMON|7214506.p	4e-47	172	gi|20128999|ref|NP_572352.1|	4e-39	530	gnl|GNOMON|5310179.p	4e-41	593	tr|A0A0A9Y0H5|A0A0A9Y0H5_LYGHE	2e-40	919
c11371_g1_i1_7305_7305	gnl|GNOMON|12740040.p	4e-51	184	NA	NA	NA	gnl|GNOMON|10000284.p	2e-36	140	tr|A0A0A9Z7Y3|A0A0A9Z7Y3_LYGHE	0	650
c11373_g1_i1_7307_7307	NA	NA	NA	NA	NA	NA	NA	NA	NA	tr|A0A0A9YDU7|A0A0A9YDU7_LYGHE	2e-66	202
c11384_g1_i1_7313_7313	gnl|GNOMON|11977551.p	2e-54	192	gi|24644960|ref|NP_731206.1|	6e-70	236	gnl|GNOMON|9738366.p	2e-77	257	tr|A0A0A9YNJ8|A0A0A9YNJ8_LYGHE	1e-162	498
c11385_g1_i1_7314_7314	NA	NA	NA	NA	NA	NA	NA	NA	NA	tr|A0A0A9X4X5|A0A0A9X4X5_LYGHE	1e-138	405
c11388_g1_i1_7316_7316	gnl|GNOMON|7261675.p	4e-48	176	NA	NA	NA	gnl|GNOMON|9847147.p	3e-61	213	tr|A0A0A9XSP1|A0A0A9XSP1_LYGHE	0	674
c11389_g1_i1_7319_7319	NA	NA	NA	NA	NA	NA	NA	NA	NA	tr|A0A0A9Z851|A0A0A9Z851_LYGHE	5e-64	208
c1138_g1_i1_852_852	gnl|GNOMON|12752749.p	3e-76	244	NA	NA	NA	NA	NA	NA	tr|A0A0A9YQH8|A0A0A9YQH8_LYGHE	6e-88	261
c11390_g1_i1_7322_7322	gnl|GNOMON|11548932.p	5e-58	194	NA	NA	NA	gnl|GNOMON|9289011.p	1e-29	114	tr|A0A0A9Z1G4|A0A0A9Z1G4_LYGHE	1e-140	406
c11390_g2_i1_7323_7323	gnl|GNOMON|11548932.p	4e-73	236	NA	NA	NA	gnl|GNOMON|9289011.p	3e-40	146	tr|A0A0A9Z1G4|A0A0A9Z1G4_LYGHE	0	514
c11391_g1_i1_7324_7324	NA	NA	NA	NA	NA	NA	NA	NA	NA	tr|A0A0A9ZFL7|A0A0A9ZFL7_LYGHE	4e-66	204
c11393_g1_i1_7326_7326	gnl|GNOMON|6506974.p	4e-83	253	gi|442617372|ref|NP_001246905.2|	1e-77	240	gnl|GNOMON|6416202.p	3e-81	249	tr|A0A0A9W4J9|A0A0A9W4J9_LYGHE	7e-107	308
c11397_g1_i1_7328_7328	gnl|GNOMON|8087540.p	5e-108	342	gi|17136648|ref|NP_476821.1|	9e-100	320	gnl|GNOMON|9188199.p	8e-102	320	tr|A0A0A9WXR6|A0A0A9WXR6_LYGHE	0	645
c11399_g1_i1_7329_7329	gnl|GNOMON|8542548.p	5e-76	229	gi|24639124|ref|NP_569926.2|	6e-68	209	gnl|GNOMON|8319212.p	1e-83	248	tr|A0A0A9XEX2|A0A0A9XEX2_LYGHE	5e-113	323
c11402_g1_i1_7330_7330	gnl|GNOMON|11984727.p	5e-43	156	gi|45550786|ref|NP_650967.2|	2e-27	113	gnl|GNOMON|9995666.p	3e-50	175	tr|A0A0A9XH85|A0A0A9XH85_LYGHE	3e-34	130
c11406_g1_i1_7333_7333	NA	NA	NA	NA	NA	NA	NA	NA	NA	tr|A0A0A9XLH9|A0A0A9XLH9_LYGHE	6e-68	205
c1140_g1_i1_855_855	NA	NA	NA	NA	NA	NA	NA	NA	NA	tr|A0A0A9WK98|A0A0A9WK98_LYGHE	0	607
c11414_g1_i1_7337_7337	gnl|GNOMON|7526734.p	3e-55	186	gi|442627729|ref|NP_609613.2|	8e-64	209	gnl|GNOMON|8622561.p	1e-67	218	tr|A0A0A9VZW9|A0A0A9VZW9_LYGHE	7e-67	215
c11416_g1_i1_7338_7338	gnl|GNOMON|8488354.p	8e-156	489	gi|442617653|ref|NP_001262300.1|	7e-101	323	gnl|GNOMON|9657376.p	5e-162	503	tr|A0A0A9XM10|A0A0A9XM10_LYGHE	0	596
c11421_g1_i1_7341_7341	NA	NA	NA	NA	NA	NA	gnl|GNOMON|7016413.p	1e-35	139	tr|A0A0A9YSD6|A0A0A9YSD6_LYGHE	8e-88	273
c11426_g2_i1_7347_7347	gnl|GNOMON|12733898.p	2e-131	437	NA	NA	NA	gnl|GNOMON|9988108.p	4e-51	197	tr|A0A0A9Y5J8|A0A0A9Y5J8_LYGHE	8e-179	535
c11427_g1_i1_7350_7350	gnl|GNOMON|9144111.p	7e-107	336	gi|442628615|ref|NP_610048.2|	1e-74	250	gnl|GNOMON|6480482.p	2e-78	260	tr|A0A0A9WA26|A0A0A9WA26_LYGHE	0	893
c11428_g1_i1_7352_7352	gnl|GNOMON|9866939.p	5e-154	465	gi|24638560|ref|NP_726548.1|	1e-34	141	gnl|GNOMON|9711563.p	9e-65	231	tr|A0A0A9Z511|A0A0A9Z511_LYGHE	0	1298
c11431_g1_i1_7354_7354	NA	NA	NA	NA	NA	NA	NA	NA	NA	tr|A0A0A9YWW0|A0A0A9YWW0_LYGHE	0	787
c11440_g1_i2_7356_7356	NA	NA	NA	NA	NA	NA	NA	NA	NA	tr|A0A0A9YLE2|A0A0A9YLE2_LYGHE	5e-135	382
c11448_g1_i1_7363_7363	gnl|GNOMON|12538499.p	1e-85	278	gi|17864444|ref|NP_524815.1|	7e-72	246	gnl|GNOMON|9799833.p	1e-132	403	tr|A0A0A9YQS8|A0A0A9YQS8_LYGHE	0	977
c1144_g1_i1_859_859	gnl|GNOMON|10841748.p	3e-33	133	gi|24654017|ref|NP_611084.2|	3e-35	142	gnl|GNOMON|9304535.p	1e-31	128	tr|A0A0A9YHS5|A0A0A9YHS5_LYGHE	0	1134
c11450_g1_i1_7364_7364	NA	NA	NA	NA	NA	NA	NA	NA	NA	tr|A0A0A9YCJ2|A0A0A9YCJ2_LYGHE	1e-146	432
c11452_g1_i1_7366_7366	gnl|GNOMON|12156916.p	2e-74	229	gi|24663365|ref|NP_648589.1|	2e-75	233	gnl|GNOMON|9707891.p	5e-69	215	tr|A0A0A9ZI29|A0A0A9ZI29_LYGHE	1e-84	255
c11455_g1_i1_7367_7367	NA	NA	NA	NA	NA	NA	NA	NA	NA	tr|A0A0A9VX21|A0A0A9VX21_LYGHE	8e-60	190
c11457_g1_i1_7368_7368	gnl|GNOMON|8195731.p	1e-47	164	gi|24584043|ref|NP_609616.1|	2e-46	161	gnl|GNOMON|9809189.p	2e-53	180	tr|A0A0A9XCD8|A0A0A9XCD8_LYGHE	6e-108	323
c11459_g1_i1_7369_7369	gnl|GNOMON|8664146.p	1e-150	462	gi|442621415|ref|NP_001263013.1|	6e-150	460	gnl|GNOMON|8599405.p	4e-154	470	tr|A0A0A9YIC6|A0A0A9YIC6_LYGHE	0	712
c11460_g1_i1_7370_7370	gnl|GNOMON|12750763.p	3e-41	149	NA	NA	NA	NA	NA	NA	NA	NA	NA
c11464_g1_i1_7373_7373	gnl|GNOMON|11600954.p	3e-28	108	gi|17137490|ref|NP_477323.1|	2e-29	111	gnl|GNOMON|7136945.p	5e-32	119	tr|A0A0A9VS05|A0A0A9VS05_LYGHE	8e-44	152
c11465_g1_i1_7374_7374	NA	NA	NA	NA	NA	NA	NA	NA	NA	tr|A0A0A9X8A6|A0A0A9X8A6_LYGHE	1e-33	115
c11466_g1_i1_7375_7375	gnl|GNOMON|8985730.p	4e-65	221	gi|24654592|ref|NP_728490.1|	8e-71	238	gnl|GNOMON|8737993.p	8e-79	258	tr|A0A0A9VVG8|A0A0A9VVG8_LYGHE	0	650
c11471_g1_i1_7378_7378	gnl|GNOMON|12226956.p	5e-54	167	gi|281362412|ref|NP_001163707.1|	2e-53	165	gnl|GNOMON|6476235.p	4e-55	169	tr|A0A0A9ZFV7|A0A0A9ZFV7_LYGHE	8e-68	202
c11472_g1_i1_7379_7379	NA	NA	NA	NA	NA	NA	gnl|GNOMON|7640819.p	2e-66	209	tr|A0A0A9YZS6|A0A0A9YZS6_LYGHE	0	501
c11473_g1_i1_7380_7380	NA	NA	NA	NA	NA	NA	NA	NA	NA	tr|A0A0A9YNR7|A0A0A9YNR7_LYGHE	5e-56	185
c11475_g1_i1_7384_7384	gnl|GNOMON|7923358.p	3e-48	171	NA	NA	NA	gnl|GNOMON|9371416.p	7e-49	172	tr|A0A0A9XLX8|A0A0A9XLX8_LYGHE	2e-161	472
c11478_g1_i1_7385_7385	NA	NA	NA	NA	NA	NA	NA	NA	NA	tr|A0A0A9ZEW7|A0A0A9ZEW7_LYGHE	2e-155	450
c11479_g1_i1_7386_7386	NA	NA	NA	NA	NA	NA	NA	NA	NA	tr|A0A0A9WHL0|A0A0A9WHL0_LYGHE	5e-52	168
c1147_g1_i1_861_861	gnl|GNOMON|11347525.p	4e-29	117	gi|386770460|ref|NP_647774.2|	3e-32	129	gnl|GNOMON|8674049.p	5e-46	166	tr|A0A0A9XPR3|A0A0A9XPR3_LYGHE	0	718
c11487_g1_i1_7390_7390	NA	NA	NA	NA	NA	NA	NA	NA	NA	tr|A0A0A9X4P5|A0A0A9X4P5_LYGHE	3e-41	141
c11489_g1_i1_7391_7391	gnl|GNOMON|12511879.p	0	696	gi|21357745|ref|NP_651617.1|	0	680	gnl|GNOMON|8945797.p	0	720	tr|A0A0A9Y7S6|A0A0A9Y7S6_LYGHE	5e-137	413
c1148_g1_i1_863_863	NA	NA	NA	NA	NA	NA	NA	NA	NA	tr|A0A0A9WFJ5|A0A0A9WFJ5_LYGHE	2e-62	207
c11498_g1_i1_7394_7394	NA	NA	NA	NA	NA	NA	NA	NA	NA	tr|A0A0A9W2H3|A0A0A9W2H3_LYGHE	1e-123	363
c11499_g1_i1_7396_7396	gnl|GNOMON|7162086.p	9e-98	319	gi|442616752|ref|NP_001259658.1|	3e-58	206	gnl|GNOMON|7851106.p	4e-114	364	tr|A0A0A9YN62|A0A0A9YN62_LYGHE	0	698
c11500_g1_i1_7397_7397	NA	NA	NA	NA	NA	NA	NA	NA	NA	tr|A0A0A9ZI34|A0A0A9ZI34_LYGHE	2e-152	465
c11505_g1_i1_7399_7399	gnl|GNOMON|8912322.p	0	590	gi|17864440|ref|NP_524812.1|	0	584	gnl|GNOMON|6835818.p	0	661	tr|A0A0A9VZ38|A0A0A9VZ38_LYGHE	0	1036
c11507_g1_i1_7403_7403	NA	NA	NA	NA	NA	NA	NA	NA	NA	tr|A0A0A9X4G6|A0A0A9X4G6_LYGHE	8e-78	245
c11513_g1_i1_7406_7406	gnl|GNOMON|6596884.p	4e-42	148	gi|24650654|ref|NP_733219.1|	2e-39	141	gnl|GNOMON|9284078.p	2e-48	164	tr|A0A0A9WX92|A0A0A9WX92_LYGHE	2e-105	312
c11516_g1_i1_7409_7409	gnl|GNOMON|8004337.p	2e-125	379	gi|24585217|ref|NP_609965.1|	1e-122	372	gnl|GNOMON|8747599.p	5e-125	377	tr|A0A0A9YMD2|A0A0A9YMD2_LYGHE	1e-124	376
c11518_g1_i1_7411_7411	gnl|GNOMON|8611745.p	4e-146	457	gi|442615988|ref|NP_001259454.1|	0	555	gnl|GNOMON|8074621.p	0	602	tr|A0A0A9W774|A0A0A9W774_LYGHE	0	744
c1151_g1_i1_865_865	NA	NA	NA	NA	NA	NA	NA	NA	NA	tr|A0A0A9X3C6|A0A0A9X3C6_LYGHE	3e-39	135
c11527_g1_i1_7413_7413	NA	NA	NA	NA	NA	NA	NA	NA	NA	tr|A0A0A9ZG33|A0A0A9ZG33_LYGHE	3e-52	168
c11528_g1_i1_7414_7414	gnl|GNOMON|6586475.p	6e-78	248	gi|24658219|ref|NP_647943.2|	1e-51	182	gnl|GNOMON|8623443.p	2e-72	236	tr|A0A0A9WGB9|A0A0A9WGB9_LYGHE	0	539
c11529_g1_i1_7416_7416	gnl|GNOMON|11867333.p	0	673	gi|24644261|ref|NP_730942.1|	0	673	gnl|GNOMON|9675768.p	0	845	tr|A0A0A9WXV5|A0A0A9WXV5_LYGHE	0	1133
c11530_g1_i1_7418_7418	gnl|GNOMON|6865513.p	5e-46	159	NA	NA	NA	gnl|GNOMON|8584639.p	2e-45	158	NA	NA	NA
c11533_g1_i1_7419_7419	NA	NA	NA	NA	NA	NA	gnl|GNOMON|6846801.p	1e-49	168	tr|A0A0A9Y085|A0A0A9Y085_LYGHE	3e-91	277
c11537_g1_i1_7423_7423	gnl|GNOMON|6965332.p	3e-50	170	gi|24658123|ref|NP_611671.1|	2e-55	183	gnl|GNOMON|9165615.p	2e-90	273	tr|A0A0A9X3F0|A0A0A9X3F0_LYGHE	0	570
c11543_g1_i1_7427_7427	gnl|GNOMON|10507741.p	7e-28	105	gi|24645680|ref|NP_524775.1|	2e-31	117	gnl|GNOMON|7136008.p	2e-32	118	tr|A0A0A9Y4B9|A0A0A9Y4B9_LYGHE	1e-68	208
c11545_g1_i3_7429_7429	gnl|GNOMON|10954129.p	3e-89	288	gi|28573184|ref|NP_649792.3|	2e-87	283	gnl|GNOMON|6005217.p	2e-107	335	tr|A0A0A9WTZ1|A0A0A9WTZ1_LYGHE	0	1095
c11548_g1_i1_7433_7433	gnl|GNOMON|7216543.p	1e-80	264	gi|17136446|ref|NP_476708.1|	5e-77	254	gnl|GNOMON|9993694.p	3e-95	303	tr|A0A0A9VR72|A0A0A9VR72_LYGHE	7e-173	510
c11553_g1_i1_7437_7437	NA	NA	NA	NA	NA	NA	NA	NA	NA	tr|A0A0A9XK58|A0A0A9XK58_LYGHE	9e-118	334
c11554_g1_i1_7438_7438	gnl|GNOMON|12600685.p	6e-147	432	gi|24644318|ref|NP_524239.2|	9e-41	292	gnl|GNOMON|7870802.p	3e-162	468	tr|A0A0A9XU18|A0A0A9XU18_LYGHE	0	1005
c11557_g1_i1_7440_7440	NA	NA	NA	NA	NA	NA	NA	NA	NA	tr|A0A0A9X282|A0A0A9X282_LYGHE	0	565
c11567_g1_i1_7447_7447	gnl|GNOMON|12432924.p	3e-117	370	gi|386770657|ref|NP_001246640.1|	1e-127	399	gnl|GNOMON|9744967.p	2e-135	412	tr|A0A0A9VXI1|A0A0A9VXI1_LYGHE	0	1030
c1156_g1_i1_868_868	NA	NA	NA	NA	NA	NA	NA	NA	NA	tr|A0A0A9Y775|A0A0A9Y775_LYGHE	1e-50	170
c11572_g1_i1_7452_7452	NA	NA	NA	NA	NA	NA	NA	NA	NA	tr|A0A0A9X1L5|A0A0A9X1L5_LYGHE	3e-115	334
c11573_g1_i1_7454_7454	NA	NA	NA	NA	NA	NA	NA	NA	NA	tr|A0A0A9ZCZ1|A0A0A9ZCZ1_LYGHE	6e-30	103
c11574_g1_i2_7455_7455	NA	NA	NA	NA	NA	NA	NA	NA	NA	tr|A0A0A9WLZ5|A0A0A9WLZ5_LYGHE	5e-46	167
c11584_g1_i1_7464_7464	NA	NA	NA	NA	NA	NA	NA	NA	NA	tr|A0A0A9WZZ7|A0A0A9WZZ7_LYGHE	2e-37	128
c1158_g1_i1_869_869	NA	NA	NA	NA	NA	NA	NA	NA	NA	tr|A0A0A9Z5U2|A0A0A9Z5U2_LYGHE	8e-94	294
c11593_g1_i1_7465_7465	gnl|GNOMON|7769559.p	7e-40	407	gi|386766402|ref|NP_001247284.1|	8e-32	389	gnl|GNOMON|8437227.p	9e-39	348	tr|A0A0A9WBL3|A0A0A9WBL3_LYGHE	0	967
c11593_g1_i1_7466_7466	NA	NA	NA	NA	NA	NA	NA	NA	NA	tr|A0A0A9WBL3|A0A0A9WBL3_LYGHE	2e-85	272
c11596_g1_i1_7470_7470	gnl|GNOMON|11946565.p	3e-95	280	gi|21355629|ref|NP_649858.1|	3e-106	308	gnl|GNOMON|7919411.p	5e-113	325	tr|A0A0A9XCS1|A0A0A9XCS1_LYGHE	2e-154	430
c11597_g1_i1_7472_7472	gnl|GNOMON|6676544.p	3e-173	506	gi|24581780|ref|NP_608883.1|	6e-119	369	gnl|GNOMON|7006008.p	8e-135	407	tr|A0A0A9W8U0|A0A0A9W8U0_LYGHE	0	789
c1159_g1_i1_871_871	NA	NA	NA	NA	NA	NA	gnl|GNOMON|6494476.p	1e-27	114	tr|A0A0A9Z5G3|A0A0A9Z5G3_LYGHE	0	602
c11605_g1_i1_7477_7477	gnl|GNOMON|11468546.p	8e-110	362	NA	NA	NA	gnl|GNOMON|5415800.p	9e-105	348	tr|A0A0A9WH92|A0A0A9WH92_LYGHE	0	656
c1160_g1_i1_872_872	gnl|GNOMON|9956950.p	8e-37	130	gi|24645413|ref|NP_649909.1|	2e-37	132	gnl|GNOMON|9196401.p	2e-36	129	tr|A0A0A9YY85|A0A0A9YY85_LYGHE	1e-57	187
c11610_g1_i1_7484_7484	gnl|GNOMON|12710300.p	4e-40	482	gi|116007452|ref|NP_001036422.1|	8e-142	470	gnl|GNOMON|8646830.p	7e-71	489	tr|A0A0A9YJJ7|A0A0A9YJJ7_LYGHE	0	902
c11612_g1_i1_7486_7486	NA	NA	NA	NA	NA	NA	NA	NA	NA	tr|A0A0A9WK52|A0A0A9WK52_LYGHE	3e-53	169
c11614_g1_i2_7488_7488	gnl|GNOMON|12635297.p	1e-76	240	gi|386764538|ref|NP_788914.2|	1e-68	223	gnl|GNOMON|9458618.p	7e-82	253	tr|A0A0A9YBU0|A0A0A9YBU0_LYGHE	0	532
c11615_g1_i1_7490_7490	gnl|GNOMON|6932881.p	2e-117	355	gi|21356127|ref|NP_649981.1|	7e-108	332	gnl|GNOMON|7737408.p	2e-126	379	tr|A0A0A9W144|A0A0A9W144_LYGHE	0	592
c11618_g1_i1_7494_7494	gnl|GNOMON|10589327.p	5e-43	162	gi|386764836|ref|NP_608445.2|	6e-56	201	gnl|GNOMON|8470828.p	2e-58	207	tr|A0A0A9WDI4|A0A0A9WDI4_LYGHE	2e-84	268
c11635_g1_i1_7507_7507	gnl|GNOMON|9939586.p	4e-39	143	gi|28573650|ref|NP_611834.3|	1e-25	104	gnl|GNOMON|9701168.p	4e-47	164	tr|A0A0A9Y8B7|A0A0A9Y8B7_LYGHE	2e-166	473
c11635_g2_i1_7509_7509	NA	NA	NA	NA	NA	NA	gnl|GNOMON|9701168.p	6e-34	127	tr|A0A0A9Y8B7|A0A0A9Y8B7_LYGHE	1e-132	386
c11638_g1_i1_7511_7511	NA	NA	NA	NA	NA	NA	NA	NA	NA	tr|A0A0A9YVQ9|A0A0A9YVQ9_LYGHE	8e-28	105
c11638_g2_i1_7512_7512	NA	NA	NA	NA	NA	NA	NA	NA	NA	tr|A0A0A9YVQ9|A0A0A9YVQ9_LYGHE	1e-79	249
c11639_g1_i1_7514_7514	NA	NA	NA	NA	NA	NA	NA	NA	NA	tr|A0A0A9XMS0|A0A0A9XMS0_LYGHE	5e-34	125
c11643_g1_i1_7519_7519	NA	NA	NA	NA	NA	NA	NA	NA	NA	tr|A0A0A9WNP4|A0A0A9WNP4_LYGHE	1e-83	244
c11645_g1_i1_7520_7520	gnl|GNOMON|12740186.p	1e-39	150	gi|24661232|ref|NP_523986.2|	7e-37	140	gnl|GNOMON|8990275.p	6e-44	158	tr|A0A0A9XWF3|A0A0A9XWF3_LYGHE	0	722
c11647_g1_i1_7522_7522	NA	NA	NA	NA	NA	NA	NA	NA	NA	tr|A0A0A9YIV0|A0A0A9YIV0_LYGHE	1e-35	122
c11652_g1_i2_7526_7526	NA	NA	NA	NA	NA	NA	NA	NA	NA	tr|A0A0A9Y074|A0A0A9Y074_LYGHE	9e-62	204
c1165_g1_i1_876_876	gnl|GNOMON|11009728.p	0	924	gi|386770921|ref|NP_001246706.1|	2e-70	244	gnl|GNOMON|10000590.p	0	885	tr|A0A0A9WA58|A0A0A9WA58_LYGHE	0	1102
c11660_g1_i1_7532_7532	NA	NA	NA	NA	NA	NA	NA	NA	NA	tr|A0A0A9WTC4|A0A0A9WTC4_LYGHE	2e-34	121
c11662_g1_i1_7534_7534	gnl|GNOMON|9057746.p	1e-62	202	gi|24652525|ref|NP_610603.2|	9e-81	249	gnl|GNOMON|5415809.p	1e-71	225	tr|A0A0A9Z2Y8|A0A0A9Z2Y8_LYGHE	0	503
c11662_g2_i1_7535_7535	NA	NA	NA	NA	NA	NA	NA	NA	NA	tr|A0A0A9WF89|A0A0A9WF89_LYGHE	6e-51	164
c11665_g1_i1_7537_7537	NA	NA	NA	NA	NA	NA	NA	NA	NA	tr|A0A0A9XMF7|A0A0A9XMF7_LYGHE	2e-119	371
c11671_g1_i1_7541_7541	gnl|GNOMON|9513940.p	2e-31	122	NA	NA	NA	gnl|GNOMON|8891003.p	4e-38	140	tr|A0A0A9WPF1|A0A0A9WPF1_LYGHE	2e-149	438
c1167_g1_i1_877_877	NA	NA	NA	NA	NA	NA	NA	NA	NA	tr|A0A0A9Y491|A0A0A9Y491_LYGHE	5e-47	152
c11685_g1_i1_7546_7546	NA	NA	NA	NA	NA	NA	gnl|GNOMON|8431718.p	5e-26	107	tr|A0A0A9XD29|A0A0A9XD29_LYGHE	3e-24	102
c11686_g1_i1_7548_7548	NA	NA	NA	NA	NA	NA	NA	NA	NA	tr|A0A0A9WGH2|A0A0A9WGH2_LYGHE	6e-99	298
c11696_g1_i1_7553_7553	gnl|GNOMON|9282547.p	0	543	NA	NA	NA	gnl|GNOMON|7544160.p	3e-133	415	tr|A0A0A9W2Z7|A0A0A9W2Z7_LYGHE	0	873
c11700_g1_i2_7558_7558	NA	NA	NA	NA	NA	NA	NA	NA	NA	tr|A0A0A9XI45|A0A0A9XI45_LYGHE	2e-48	159
c11700_g2_i1_7556_7556	NA	NA	NA	NA	NA	NA	NA	NA	NA	tr|A0A0A9XWD0|A0A0A9XWD0_LYGHE	6e-72	213
c11702_g1_i1_7559_7559	gnl|GNOMON|8786150.p	1e-26	110	NA	NA	NA	gnl|GNOMON|8214094.p	2e-27	114	tr|A0A0A9WDF0|A0A0A9WDF0_LYGHE	0	767
c11702_g1_i1_7560_7560	NA	NA	NA	NA	NA	NA	NA	NA	NA	tr|A0A0A9WDF0|A0A0A9WDF0_LYGHE	6e-51	171
c11703_g1_i1_7564_7564	gnl|GNOMON|12754464.p	5e-85	277	NA	NA	NA	gnl|GNOMON|9994564.p	2e-55	197	tr|A0A0A9XC88|A0A0A9XC88_LYGHE	0	747
c11706_g1_i1_7567_7567	NA	NA	NA	NA	NA	NA	NA	NA	NA	tr|A0A0A9WCQ7|A0A0A9WCQ7_LYGHE	4e-164	458
c1170_g1_i1_881_881	NA	NA	NA	NA	NA	NA	NA	NA	NA	tr|A0A0A9YEG6|A0A0A9YEG6_LYGHE	2e-73	225
c11720_g1_i1_7577_7577	gnl|GNOMON|8615926.p	2e-36	127	gi|17648085|ref|NP_524132.1|	2e-36	127	gnl|GNOMON|8191029.p	1e-34	121	tr|A0A0A9VZB5|A0A0A9VZB5_LYGHE	3e-85	252
c11724_g1_i1_7581_7581	NA	NA	NA	gi|24648457|ref|NP_524724.2|	6e-45	220	gnl|GNOMON|9994924.p	2e-44	174	tr|A0A0A9ZDP7|A0A0A9ZDP7_LYGHE	0	1799
c11729_g1_i1_7586_7586	gnl|GNOMON|8283964.p	3e-41	144	gi|24644540|ref|NP_649627.1|	8e-33	122	NA	NA	NA	tr|A0A0A9XFU0|A0A0A9XFU0_LYGHE	4e-161	448
c11730_g1_i1_7588_7588	gnl|GNOMON|11263331.p	8e-31	120	NA	NA	NA	gnl|GNOMON|8610891.p	1e-36	138	NA	NA	NA
c11731_g1_i1_7590_7590	NA	NA	NA	NA	NA	NA	NA	NA	NA	tr|A0A0A9Z325|A0A0A9Z325_LYGHE	1e-40	134
c11733_g1_i1_7591_7591	gnl|GNOMON|6569804.p	6e-54	179	gi|45550776|ref|NP_650901.2|	1e-39	142	gnl|GNOMON|9678364.p	1e-56	186	tr|A0A0A9VZD5|A0A0A9VZD5_LYGHE	3e-119	344
c11737_g1_i1_7592_7592	NA	NA	NA	NA	NA	NA	NA	NA	NA	tr|A0A0A9XCZ8|A0A0A9XCZ8_LYGHE	1e-46	160
c11739_g1_i1_7593_7593	gnl|GNOMON|8614721.p	0	880	gi|281361893|ref|NP_001163627.1|	6e-40	682	gnl|GNOMON|9067201.p	0	852	tr|A0A0A9YXT8|A0A0A9YXT8_LYGHE	0	3207
c11741_g1_i1_7596_7596	gnl|GNOMON|6537912.p	9e-47	151	gi|18858117|ref|NP_572335.1|	4e-43	142	gnl|GNOMON|8265640.p	2e-61	187	tr|A0A0A9WPC8|A0A0A9WPC8_LYGHE	6e-94	270
c11750_g1_i2_7598_7598	NA	NA	NA	NA	NA	NA	NA	NA	NA	tr|A0A0A9WM31|A0A0A9WM31_LYGHE	4e-31	112
c11754_g1_i1_7602_7602	gnl|GNOMON|12738525.p	5e-34	129	gi|24655289|ref|NP_728621.1|	2e-27	112	gnl|GNOMON|7308226.p	3e-39	146	tr|A0A0A9XER1|A0A0A9XER1_LYGHE	3e-150	455
c11760_g1_i1_7606_7606	gnl|GNOMON|7173694.p	1e-35	128	gi|24640717|ref|NP_727306.1|	3e-37	134	gnl|GNOMON|9983618.p	4e-36	129	tr|A0A0A9VSQ1|A0A0A9VSQ1_LYGHE	0	518
c11768_g1_i1_7609_7609	NA	NA	NA	NA	NA	NA	NA	NA	NA	tr|A0A0A9W7Z0|A0A0A9W7Z0_LYGHE	3e-180	505
c11770_g1_i1_7612_7612	gnl|GNOMON|10815737.p	3e-168	484	gi|21358523|ref|NP_651721.1|	0	542	gnl|GNOMON|6315206.p	0	547	tr|A0A0A9YW13|A0A0A9YW13_LYGHE	0	603
c11772_g1_i1_7614_7614	gnl|GNOMON|7045689.p	4e-86	286	gi|24641856|ref|NP_524919.2|	2e-80	275	gnl|GNOMON|7630716.p	1e-78	268	tr|A0A0A9XJU0|A0A0A9XJU0_LYGHE	0	1280
c11777_g1_i1_7620_7620	gnl|GNOMON|10063139.p	3e-127	401	gi|24586273|ref|NP_724570.1|	1e-126	394	gnl|GNOMON|5123042.p	2e-146	454	tr|A0A0A9ZGU3|A0A0A9ZGU3_LYGHE	0	657
c1177_g1_i1_884_884	NA	NA	NA	NA	NA	NA	NA	NA	NA	tr|A0A0A9YTE1|A0A0A9YTE1_LYGHE	0	598
c11780_g1_i2_7623_7623	gnl|GNOMON|9117151.p	2e-96	298	gi|442625529|ref|NP_001259954.1|	8e-74	239	gnl|GNOMON|9777762.p	6e-94	291	tr|A0A0A9YT30|A0A0A9YT30_LYGHE	5e-179	509
c11781_g1_i1_7624_7624	NA	NA	NA	NA	NA	NA	NA	NA	NA	tr|A0A0A9Y4X3|A0A0A9Y4X3_LYGHE	1e-31	112
c11785_g1_i1_7625_7625	NA	NA	NA	NA	NA	NA	NA	NA	NA	tr|A0A0A9XNW9|A0A0A9XNW9_LYGHE	0	602
c11788_g1_i1_7627_7627	NA	NA	NA	NA	NA	NA	NA	NA	NA	tr|A0A0A9WGQ5|A0A0A9WGQ5_LYGHE	9e-162	461
c11794_g1_i1_7629_7629	gnl|GNOMON|8570551.p	8e-27	102	NA	NA	NA	NA	NA	NA	tr|A0A0A9YZG5|A0A0A9YZG5_LYGHE	7e-101	291
c11805_g1_i1_7636_7636	NA	NA	NA	NA	NA	NA	gnl|GNOMON|9876564.p	4e-30	118	tr|A0A0A9YZ53|A0A0A9YZ53_LYGHE	0	566
c11808_g1_i1_7640_7640	gnl|GNOMON|9352543.p	1e-123	390	gi|45551437|ref|NP_727281.2|	9e-111	355	gnl|GNOMON|7138390.p	2e-137	428	tr|A0A0A9WFP5|A0A0A9WFP5_LYGHE	0	688
c11811_g1_i1_7643_7643	NA	NA	NA	NA	NA	NA	NA	NA	NA	tr|A0A0A9ZG23|A0A0A9ZG23_LYGHE	2e-44	143
c11818_g1_i1_7648_7648	NA	NA	NA	NA	NA	NA	NA	NA	NA	tr|A0A0A9Z6U3|A0A0A9Z6U3_LYGHE	5e-40	140
c1181_g1_i1_889_889	NA	NA	NA	NA	NA	NA	NA	NA	NA	tr|A0A0A9Y128|A0A0A9Y128_LYGHE	1e-60	199
c11823_g1_i1_7654_7654	NA	NA	NA	gi|161077637|ref|NP_001096910.1|	2e-28	109	gnl|GNOMON|9999514.p	1e-37	135	tr|A0A0A9YQ24|A0A0A9YQ24_LYGHE	3e-94	284
c11827_g1_i1_7659_7659	gnl|GNOMON|12276555.p	2e-70	242	gi|386769732|ref|NP_001246053.1|	1e-63	223	gnl|GNOMON|9983438.p	1e-65	228	tr|A0A0A9ZGQ6|A0A0A9ZGQ6_LYGHE	2e-66	230
c11829_g1_i1_7660_7660	NA	NA	NA	NA	NA	NA	NA	NA	NA	tr|A0A0A9Z9X2|A0A0A9Z9X2_LYGHE	9e-67	209
c11831_g1_i1_7663_7663	NA	NA	NA	NA	NA	NA	NA	NA	NA	tr|A0A0A9X4H7|A0A0A9X4H7_LYGHE	5e-78	235
c11834_g1_i1_7665_7665	NA	NA	NA	NA	NA	NA	NA	NA	NA	tr|A0A0A9W497|A0A0A9W497_LYGHE	5e-90	262
c11841_g1_i1_7666_7666	gnl|GNOMON|12518531.p	1e-62	201	gi|21358571|ref|NP_651779.1|	4e-62	202	gnl|GNOMON|9260696.p	5e-57	185	tr|A0A0A9X9B3|A0A0A9X9B3_LYGHE	6e-54	178
c11844_g1_i1_7669_7669	NA	NA	NA	NA	NA	NA	NA	NA	NA	tr|A0A0A9VUF6|A0A0A9VUF6_LYGHE	0	644
c11848_g1_i1_7671_7671	gnl|GNOMON|12443941.p	5e-29	109	NA	NA	NA	gnl|GNOMON|6264011.p	6e-28	105	tr|A0A0A9XRX5|A0A0A9XRX5_LYGHE	2e-95	281
c1184_g1_i1_891_891	gnl|GNOMON|8376957.p	1e-33	126	NA	NA	NA	gnl|GNOMON|9849814.p	6e-32	120	tr|A0A0A9X384|A0A0A9X384_LYGHE	3e-80	254
c11852_g1_i1_7673_7673	gnl|GNOMON|10225729.p	1e-48	165	gi|24647895|ref|NP_650699.1|	4e-36	132	gnl|GNOMON|5432574.p	3e-55	182	tr|A0A0A9Y7M7|A0A0A9Y7M7_LYGHE	5e-147	417
c1185_g1_i1_893_893	gnl|GNOMON|10464550.p	2e-50	181	gi|17737481|ref|NP_523776.1|	2e-34	136	gnl|GNOMON|5340033.p	6e-54	190	tr|A0A0A9YFI5|A0A0A9YFI5_LYGHE	0	717
c11863_g1_i1_7678_7678	gnl|GNOMON|11391349.p	2e-33	124	gi|17352481|ref|NP_477027.1|	4e-41	145	gnl|GNOMON|5573442.p	2e-42	149	tr|A0A0A9WSE4|A0A0A9WSE4_LYGHE	2e-65	212
c11886_g1_i1_7691_7691	NA	NA	NA	NA	NA	NA	NA	NA	NA	tr|A0A0A9XVU3|A0A0A9XVU3_LYGHE	2e-79	244
c11887_g1_i1_7692_7692	NA	NA	NA	NA	NA	NA	NA	NA	NA	tr|A0A0A9Y642|A0A0A9Y642_LYGHE	0	535
c11899_g1_i1_7700_7700	NA	NA	NA	NA	NA	NA	NA	NA	NA	tr|A0A0A9XE01|A0A0A9XE01_LYGHE	2e-46	157
c11903_g1_i1_7705_7705	gnl|GNOMON|11018941.p	1e-158	478	gi|442626410|ref|NP_001260153.1|	5e-164	491	gnl|GNOMON|9671173.p	5e-171	509	tr|A0A0A9YGT3|A0A0A9YGT3_LYGHE	0	675
c11906_g1_i1_7707_7707	gnl|GNOMON|10371538.p	6e-40	147	gi|19921832|ref|NP_610400.1|	7e-41	150	gnl|GNOMON|5146371.p	6e-53	183	tr|A0A0A9Z1U7|A0A0A9Z1U7_LYGHE	5e-172	483
c11907_g1_i1_7709_7709	gnl|GNOMON|9617128.p	3e-35	117	NA	NA	NA	gnl|GNOMON|6042417.p	4e-34	114	NA	NA	NA
c11917_g1_i2_7712_7712	gnl|GNOMON|12308729.p	1e-51	168	gi|24654351|ref|NP_725654.1|	6e-48	160	gnl|GNOMON|5599390.p	1e-49	163	tr|A0A0A9WZL5|A0A0A9WZL5_LYGHE	5e-150	419
c11920_g1_i1_7714_7714	gnl|GNOMON|9610116.p	9e-90	290	gi|281361618|ref|NP_996198.2|	1e-94	304	gnl|GNOMON|7223010.p	2e-104	331	tr|A0A0A9XZY2|A0A0A9XZY2_LYGHE	5e-157	456
c11928_g1_i1_7717_7717	gnl|GNOMON|7259759.p	1e-40	149	gi|442619765|ref|NP_001262699.1|	4e-36	138	gnl|GNOMON|6979401.p	2e-84	265	tr|A0A0A9X7L3|A0A0A9X7L3_LYGHE	4e-43	156
c11939_g1_i1_7721_7721	NA	NA	NA	NA	NA	NA	NA	NA	NA	tr|A0A0A9X3V5|A0A0A9X3V5_LYGHE	3e-33	112
c1193_g1_i1_898_898	NA	NA	NA	NA	NA	NA	NA	NA	NA	tr|A0A0A9YTV5|A0A0A9YTV5_LYGHE	1e-53	182
c11942_g1_i2_7722_7722	NA	NA	NA	NA	NA	NA	NA	NA	NA	tr|A0A0A9Z000|A0A0A9Z000_LYGHE	2e-70	210
c11950_g1_i1_7726_7726	gnl|GNOMON|8788123.p	6e-147	424	gi|442622070|ref|NP_001263144.1|	1e-149	431	gnl|GNOMON|8185209.p	9e-157	448	tr|A0A0A9XPD1|A0A0A9XPD1_LYGHE	0	726
c11960_g1_i1_7731_7731	NA	NA	NA	NA	NA	NA	gnl|GNOMON|8626262.p	5e-30	116	tr|A0A0A9X2K5|A0A0A9X2K5_LYGHE	4e-104	298
c11963_g1_i1_7735_7735	NA	NA	NA	NA	NA	NA	NA	NA	NA	tr|A0A0A9XRC0|A0A0A9XRC0_LYGHE	3e-36	130
c11966_g1_i1_7736_7736	gnl|GNOMON|7133072.p	1e-57	189	gi|62471617|ref|NP_001014476.1|	2e-65	209	gnl|GNOMON|6225604.p	1e-49	167	tr|A0A0A9X0N2|A0A0A9X0N2_LYGHE	0	511
c11968_g1_i1_7737_7737	gnl|GNOMON|10545550.p	1e-35	140	NA	NA	NA	gnl|GNOMON|6738618.p	2e-35	139	tr|A0A0A9XKS9|A0A0A9XKS9_LYGHE	0	780
c1196_g1_i1_901_901	gnl|GNOMON|9507961.p	3e-33	133	gi|17864148|ref|NP_524608.1|	2e-35	139	gnl|GNOMON|9120413.p	3e-38	147	tr|A0A0A9ZC94|A0A0A9ZC94_LYGHE	1e-33	134
c11971_g1_i1_7739_7739	NA	NA	NA	gi|24652789|ref|NP_610693.1|	2e-27	109	NA	NA	NA	tr|A0A0A9X9R8|A0A0A9X9R8_LYGHE	3e-88	268
c11977_g1_i1_7746_7746	gnl|GNOMON|9017359.p	1e-68	223	gi|24662811|ref|NP_729730.1|	6e-60	201	gnl|GNOMON|8189435.p	5e-70	226	tr|A0A0A9X1B2|A0A0A9X1B2_LYGHE	4e-170	484
c11978_g1_i1_7747_7747	NA	NA	NA	NA	NA	NA	NA	NA	NA	tr|A0A0A9VXI3|A0A0A9VXI3_LYGHE	7e-27	102
c11981_g1_i1_7750_7750	NA	NA	NA	NA	NA	NA	NA	NA	NA	tr|A0A0A9YLC8|A0A0A9YLC8_LYGHE	2e-63	197
c11986_g1_i1_7757_7757	gnl|GNOMON|11700322.p	2e-177	501	gi|17137546|ref|NP_477358.1|	0	530	gnl|GNOMON|7996802.p	0	538	tr|A0A0A9W8E3|A0A0A9W8E3_LYGHE	0	599
c11995_g1_i2_7765_7765	gnl|GNOMON|10169746.p	0	584	gi|24668859|ref|NP_730774.1|	0	560	gnl|GNOMON|9999507.p	1e-172	488	tr|A0A0A9WDP7|A0A0A9WDP7_LYGHE	0	747
c11998_g1_i1_7768_7768	gnl|GNOMON|11624323.p	6e-41	150	gi|62471619|ref|NP_001014477.1|	1e-45	158	gnl|GNOMON|8106028.p	8e-46	163	tr|A0A0A9WHI9|A0A0A9WHI9_LYGHE	1e-92	293
c1199_g1_i1_903_903	NA	NA	NA	NA	NA	NA	NA	NA	NA	tr|A0A0A9YU87|A0A0A9YU87_LYGHE	1e-75	246
c12000_g1_i1_7771_7771	gnl|GNOMON|10102514.p	0	591	gi|161077947|ref|NP_652493.2|	7e-60	215	gnl|GNOMON|9980829.p	0	629	tr|A0A0A9WW41|A0A0A9WW41_LYGHE	0	929
c12009_g1_i1_7776_7776	NA	NA	NA	NA	NA	NA	NA	NA	NA	tr|A0A0A9VQA7|A0A0A9VQA7_LYGHE	9e-37	129
c12012_g1_i1_7777_7777	NA	NA	NA	NA	NA	NA	NA	NA	NA	tr|A0A0A9XK88|A0A0A9XK88_LYGHE	5e-111	336
c12013_g1_i1_7779_7779	gnl|GNOMON|7162092.p	0	1066	gi|442616754|ref|NP_001259659.1|	0	782	gnl|GNOMON|7851106.p	0	1055	tr|A0A0A9YN62|A0A0A9YN62_LYGHE	0	1573
c12016_g1_i1_7785_7785	NA	NA	NA	NA	NA	NA	NA	NA	NA	tr|A0A0A9XFJ3|A0A0A9XFJ3_LYGHE	3e-62	188
c12017_g1_i1_7786_7786	NA	NA	NA	NA	NA	NA	NA	NA	NA	tr|A0A0A9X2M8|A0A0A9X2M8_LYGHE	3e-41	149
c12038_g1_i1_7794_7794	NA	NA	NA	NA	NA	NA	NA	NA	NA	tr|A0A0A9WVF3|A0A0A9WVF3_LYGHE	0	628
c12041_g1_i1_7796_7796	NA	NA	NA	NA	NA	NA	NA	NA	NA	tr|A0A0A9XL75|A0A0A9XL75_LYGHE	4e-57	184
c12042_g1_i1_7799_7799	gnl|GNOMON|8424742.p	1e-73	243	gi|442625167|ref|NP_001259865.1|	1e-58	200	gnl|GNOMON|7769037.p	9e-51	178	tr|A0A0A9Y730|A0A0A9Y730_LYGHE	0	523
c12046_g1_i1_7800_7800	NA	NA	NA	NA	NA	NA	NA	NA	NA	tr|A0A0A9VPK7|A0A0A9VPK7_LYGHE	9e-36	121
c12047_g1_i1_7802_7802	NA	NA	NA	NA	NA	NA	NA	NA	NA	tr|A0A0A9ZI32|A0A0A9ZI32_LYGHE	6e-152	465
c12053_g1_i2_7804_7804	gnl|GNOMON|7820537.p	8e-29	109	gi|19922728|ref|NP_611646.1|	9e-37	132	gnl|GNOMON|5910454.p	3e-34	124	tr|A0A0A9WL21|A0A0A9WL21_LYGHE	2e-92	276
c12054_g1_i1_7805_7805	NA	NA	NA	NA	NA	NA	NA	NA	NA	tr|A0A0A9ZA89|A0A0A9ZA89_LYGHE	6e-76	228
c12059_g1_i1_7807_7807	gnl|GNOMON|8487525.p	1e-155	464	gi|28574393|ref|NP_648222.3|	1e-106	337	gnl|GNOMON|8617965.p	8e-157	466	tr|A0A0A9W214|A0A0A9W214_LYGHE	0	1011
c12065_g1_i1_7810_7810	gnl|GNOMON|6630038.p	6e-96	322	gi|17647145|ref|NP_523734.1|	4e-96	324	gnl|GNOMON|9777824.p	2e-99	332	tr|A0A0A9XP48|A0A0A9XP48_LYGHE	6e-95	321
c12066_g1_i1_7811_7811	gnl|GNOMON|7170713.p	1e-31	123	NA	NA	NA	gnl|GNOMON|9999184.p	8e-25	115	tr|A0A0A9XCA5|A0A0A9XCA5_LYGHE	4e-124	363
c12074_g1_i1_7813_7813	gnl|GNOMON|12578485.p	7e-180	523	gi|17136740|ref|NP_476879.1|	6e-62	457	gnl|GNOMON|9894935.p	3e-166	496	tr|A0A0A9ZCK0|A0A0A9ZCK0_LYGHE	0	605
c12083_g1_i1_7818_7818	gnl|GNOMON|12211730.p	2e-107	326	gi|24649234|ref|NP_651131.2|	1e-73	239	gnl|GNOMON|8402040.p	2e-80	256	tr|A0A0A9X8E6|A0A0A9X8E6_LYGHE	9e-102	302
c12093_g1_i1_7822_7822	NA	NA	NA	NA	NA	NA	NA	NA	NA	tr|A0A0A9YA91|A0A0A9YA91_LYGHE	2e-65	196
c12097_g1_i1_7824_7824	gnl|GNOMON|8417347.p	3e-74	238	gi|19922280|ref|NP_610997.1|	2e-47	165	gnl|GNOMON|8696485.p	8e-82	257	tr|A0A0A9VYF7|A0A0A9VYF7_LYGHE	2e-141	414
c12097_g2_i1_7827_7827	NA	NA	NA	NA	NA	NA	NA	NA	NA	tr|A0A0A9VYF7|A0A0A9VYF7_LYGHE	1e-57	190
c12098_g1_i1_7828_7828	NA	NA	NA	NA	NA	NA	NA	NA	NA	tr|A0A0A9YPN5|A0A0A9YPN5_LYGHE	5e-30	110
c12100_g1_i1_7830_7830	gnl|GNOMON|12751233.p	3e-22	101	gi|24648798|ref|NP_732658.1|	3e-25	112	gnl|GNOMON|7445617.p	6e-127	409	tr|A0A0A9YMF5|A0A0A9YMF5_LYGHE	0	1310
c12101_g1_i1_7833_7833	gnl|GNOMON|11795733.p	4e-36	132	gi|24642416|ref|NP_727940.1|	2e-28	110	gnl|GNOMON|6000186.p	6e-52	175	tr|A0A0A9ZEY1|A0A0A9ZEY1_LYGHE	4e-83	262
c12104_g1_i1_7836_7836	gnl|GNOMON|6455980.p	1e-102	301	gi|18858025|ref|NP_572423.1|	2e-100	295	gnl|GNOMON|8794418.p	5e-103	301	tr|A0A0A9ZC69|A0A0A9ZC69_LYGHE	3e-149	419
c12107_g1_i1_7839_7839	gnl|GNOMON|9498931.p	6e-108	349	gi|45552915|ref|NP_995984.1|	6e-69	241	gnl|GNOMON|8872357.p	1e-87	293	tr|A0A0A9X9Z3|A0A0A9X9Z3_LYGHE	0	823
c1211_g1_i1_908_908	gnl|GNOMON|7076326.p	4e-46	161	gi|17864418|ref|NP_524796.1|	2e-53	182	gnl|GNOMON|8740790.p	2e-53	181	tr|A0A0A9WWB3|A0A0A9WWB3_LYGHE	2e-86	273
c12128_g1_i2_7848_7848	gnl|GNOMON|9941356.p	7e-155	458	gi|24648559|ref|NP_650925.1|	1e-148	442	gnl|GNOMON|6146441.p	4e-168	493	tr|A0A0A9YBJ1|A0A0A9YBJ1_LYGHE	0	603
c12136_g1_i1_7850_7850	gnl|GNOMON|11969323.p	2e-29	114	gi|386764129|ref|NP_001245599.1|	2e-31	120	gnl|GNOMON|9756914.p	4e-31	119	tr|A0A0A9YUQ4|A0A0A9YUQ4_LYGHE	5e-60	193
c12136_g2_i1_7851_7851	NA	NA	NA	NA	NA	NA	NA	NA	NA	tr|A0A0A9YUQ4|A0A0A9YUQ4_LYGHE	4e-33	118
c12150_g1_i1_7853_7853	NA	NA	NA	NA	NA	NA	NA	NA	NA	tr|A0A0A9WS04|A0A0A9WS04_LYGHE	5e-38	145
c12154_g1_i1_7855_7855	gnl|GNOMON|10899118.p	9e-37	139	NA	NA	NA	NA	NA	NA	tr|A0A0A9WIE7|A0A0A9WIE7_LYGHE	1e-153	453
c12160_g1_i1_7858_7858	NA	NA	NA	NA	NA	NA	NA	NA	NA	tr|A0A0A9W9T3|A0A0A9W9T3_LYGHE	0	541
c12161_g1_i1_7860_7860	gnl|GNOMON|8228578.p	2e-91	280	gi|45552991|ref|NP_996022.1|	4e-82	257	gnl|GNOMON|9883903.p	1e-93	285	tr|A0A0A9WJV8|A0A0A9WJV8_LYGHE	6e-149	426
c12169_g1_i1_7863_7863	NA	NA	NA	NA	NA	NA	NA	NA	NA	tr|A0A0A9ZF67|A0A0A9ZF67_LYGHE	3e-29	110
c1216_g1_i1_912_912	NA	NA	NA	NA	NA	NA	NA	NA	NA	tr|A0A0A9YJI4|A0A0A9YJI4_LYGHE	6e-71	232
c12189_g1_i1_7869_7869	NA	NA	NA	NA	NA	NA	NA	NA	NA	tr|A0A0A9X9K8|A0A0A9X9K8_LYGHE	2e-111	351
c1218_g1_i2_915_915	NA	NA	NA	NA	NA	NA	NA	NA	NA	tr|A0A0A9WK04|A0A0A9WK04_LYGHE	4e-65	199
c12191_g1_i1_7871_7871	NA	NA	NA	NA	NA	NA	NA	NA	NA	tr|A0A0A9Y826|A0A0A9Y826_LYGHE	0	624
c12192_g1_i1_7873_7873	NA	NA	NA	NA	NA	NA	NA	NA	NA	tr|A0A0A9Z014|A0A0A9Z014_LYGHE	3e-47	150
c12197_g1_i1_7876_7876	NA	NA	NA	NA	NA	NA	NA	NA	NA	tr|A0A0A9W7N2|A0A0A9W7N2_LYGHE	2e-71	213
c12198_g1_i1_7878_7878	NA	NA	NA	NA	NA	NA	NA	NA	NA	tr|A0A0A9X663|A0A0A9X663_LYGHE	2e-99	291
c12199_g1_i1_7880_7880	gnl|GNOMON|7709540.p	7e-30	108	gi|19922746|ref|NP_611685.1|	8e-30	108	gnl|GNOMON|9601136.p	9e-31	110	tr|A0A0A9YDC4|A0A0A9YDC4_LYGHE	2e-28	105
c1219_g1_i1_916_916	NA	NA	NA	NA	NA	NA	NA	NA	NA	tr|A0A0A9XZU3|A0A0A9XZU3_LYGHE	4e-174	504
c12201_g1_i1_7881_7881	gnl|GNOMON|12463159.p	0	738	gi|221329818|ref|NP_001138184.1|	0	649	gnl|GNOMON|8963287.p	0	732	tr|A0A0A9X2K6|A0A0A9X2K6_LYGHE	0	1424
c12206_g1_i1_7884_7884	gnl|GNOMON|8228941.p	0	1392	gi|24582111|ref|NP_723147.1|	0	1376	gnl|GNOMON|5916422.p	0	1472	tr|A0A0A9YYE3|A0A0A9YYE3_LYGHE	0	2500
c12207_g1_i1_7885_7885	NA	NA	NA	gi|19922276|ref|NP_610995.1|	7e-34	130	gnl|GNOMON|6586198.p	1e-28	115	NA	NA	NA
c12211_g1_i1_7888_7888	NA	NA	NA	NA	NA	NA	NA	NA	NA	tr|A0A0A9ZD85|A0A0A9ZD85_LYGHE	2e-40	139
c12214_g1_i1_7890_7890	NA	NA	NA	NA	NA	NA	NA	NA	NA	tr|A0A0A9YX15|A0A0A9YX15_LYGHE	2e-94	278
c12217_g1_i1_7893_7893	gnl|GNOMON|6471123.p	1e-90	273	gi|442622825|ref|NP_001260786.1|	2e-51	172	gnl|GNOMON|6409621.p	2e-71	223	tr|A0A0A9Z186|A0A0A9Z186_LYGHE	3e-167	468
c12218_g1_i1_7894_7894	gnl|GNOMON|10383147.p	2e-80	272	gi|221329824|ref|NP_572669.2|	2e-30	125	gnl|GNOMON|8792015.p	2e-38	149	tr|A0A0A9WZL8|A0A0A9WZL8_LYGHE	0	761
c1221_g1_i1_918_918	NA	NA	NA	NA	NA	NA	NA	NA	NA	tr|A0A0A9ZCX3|A0A0A9ZCX3_LYGHE	6e-70	215
c12228_g1_i1_7900_7900	NA	NA	NA	NA	NA	NA	NA	NA	NA	tr|A0A0A9XYH5|A0A0A9XYH5_LYGHE	9e-138	386
c12235_g1_i1_7903_7903	NA	NA	NA	NA	NA	NA	NA	NA	NA	tr|A0A0A9YZW7|A0A0A9YZW7_LYGHE	3e-32	117
c12236_g1_i1_7904_7904	gnl|GNOMON|12754041.p	4e-143	436	gi|17137730|ref|NP_477467.1|	3e-27	358	gnl|GNOMON|5551000.p	1e-61	213	tr|A0A0A9WBA6|A0A0A9WBA6_LYGHE	0	1120
c12236_g2_i1_7906_7906	gnl|GNOMON|12730721.p	3e-27	105	NA	NA	NA	NA	NA	NA	tr|A0A0A9XG87|A0A0A9XG87_LYGHE	1e-80	240
c12239_g1_i1_7912_7912	NA	NA	NA	NA	NA	NA	NA	NA	NA	tr|A0A0A9YN34|A0A0A9YN34_LYGHE	5e-34	120
c12243_g1_i1_7914_7914	gnl|GNOMON|8738539.p	2e-83	272	gi|21357679|ref|NP_651866.1|	6e-68	231	gnl|GNOMON|10001219.p	1e-80	264	tr|A0A0A9WC55|A0A0A9WC55_LYGHE	0	1063
c12244_g1_i1_7915_7915	NA	NA	NA	NA	NA	NA	NA	NA	NA	tr|A0A0A9Z7Y5|A0A0A9Z7Y5_LYGHE	1e-157	443
c12249_g1_i1_7919_7919	NA	NA	NA	NA	NA	NA	NA	NA	NA	tr|A0A0A9XPW2|A0A0A9XPW2_LYGHE	3e-131	394
c12263_g1_i1_7926_7926	NA	NA	NA	NA	NA	NA	NA	NA	NA	tr|A0A0A9YZE2|A0A0A9YZE2_LYGHE	1e-54	168
c12265_g1_i1_7927_7927	gnl|GNOMON|12737004.p	3e-109	325	NA	NA	NA	gnl|GNOMON|9995157.p	4e-65	208	tr|A0A0A9VWI4|A0A0A9VWI4_LYGHE	0	592
c12269_g1_i1_7931_7931	NA	NA	NA	NA	NA	NA	NA	NA	NA	tr|A0A0A9Z5Y5|A0A0A9Z5Y5_LYGHE	2e-32	113
c12272_g1_i1_7932_7932	NA	NA	NA	NA	NA	NA	NA	NA	NA	tr|A0A0A9X4P5|A0A0A9X4P5_LYGHE	2e-33	120
c12273_g1_i1_7933_7933	NA	NA	NA	NA	NA	NA	NA	NA	NA	tr|A0A0A9XDU9|A0A0A9XDU9_LYGHE	2e-111	318
c12274_g1_i1_7934_7934	NA	NA	NA	NA	NA	NA	NA	NA	NA	tr|A0A0A9ZBW2|A0A0A9ZBW2_LYGHE	1e-76	228
c12279_g1_i2_7939_7939	gnl|GNOMON|10046335.p	4e-60	186	gi|281362237|ref|NP_788708.2|	2e-48	156	gnl|GNOMON|6276033.p	4e-56	175	tr|A0A0A9WY25|A0A0A9WY25_LYGHE	4e-98	281
c12285_g1_i1_7941_7941	NA	NA	NA	NA	NA	NA	NA	NA	NA	tr|A0A0A9Z2P1|A0A0A9Z2P1_LYGHE	2e-113	328
c12287_g1_i1_7943_7943	NA	NA	NA	NA	NA	NA	NA	NA	NA	tr|A0A0A9VZQ4|A0A0A9VZQ4_LYGHE	2e-46	147
c12293_g1_i1_7947_7947	NA	NA	NA	NA	NA	NA	NA	NA	NA	tr|A0A0A9X7T7|A0A0A9X7T7_LYGHE	1e-42	144
c12308_g1_i1_7960_7960	gnl|GNOMON|9733728.p	9e-35	158	gi|17137730|ref|NP_477467.1|	3e-30	119	gnl|GNOMON|7312747.p	7e-31	129	tr|A0A0A9Z325|A0A0A9Z325_LYGHE	6e-32	300
c1230_g1_i1_924_924	NA	NA	NA	NA	NA	NA	NA	NA	NA	tr|A0A0A9Y605|A0A0A9Y605_LYGHE	8e-40	139
c12315_g1_i1_7964_7964	gnl|GNOMON|8792352.p	1e-26	103	gi|320544699|ref|NP_001188729.1|	4e-31	116	gnl|GNOMON|8443194.p	7e-32	118	NA	NA	NA
c12320_g1_i1_7967_7967	gnl|GNOMON|10877754.p	2e-47	160	gi|28572008|ref|NP_788766.1|	2e-44	152	gnl|GNOMON|5309370.p	9e-50	166	tr|A0A0A9WCN4|A0A0A9WCN4_LYGHE	6e-45	153
c12331_g1_i2_7972_7972	NA	NA	NA	gi|24655129|ref|NP_728595.1|	2e-31	118	gnl|GNOMON|9447608.p	6e-31	115	tr|A0A0A9W4D6|A0A0A9W4D6_LYGHE	9e-50	169
c1233_g1_i1_927_927	gnl|GNOMON|10990345.p	1e-52	180	gi|442634131|ref|NP_001262205.1|	1e-52	180	gnl|GNOMON|7889800.p	4e-55	187	tr|A0A0A9WPD6|A0A0A9WPD6_LYGHE	3e-41	143
c12342_g1_i1_7976_7976	gnl|GNOMON|8528719.p	8e-32	120	gi|28571098|ref|NP_788855.1|	1e-35	131	gnl|GNOMON|5748299.p	2e-39	140	tr|A0A0A9WYN2|A0A0A9WYN2_LYGHE	2e-82	258
c12345_g1_i1_7977_7977	NA	NA	NA	NA	NA	NA	NA	NA	NA	tr|A0A0A9ZD73|A0A0A9ZD73_LYGHE	8e-96	279
c12350_g1_i1_7978_7978	NA	NA	NA	NA	NA	NA	NA	NA	NA	tr|A0A0A9ZFD3|A0A0A9ZFD3_LYGHE	1e-91	288
c12353_g1_i1_7979_7979	gnl|GNOMON|11421360.p	1e-72	232	gi|45551131|ref|NP_725940.2|	1e-83	268	gnl|GNOMON|6844495.p	3e-95	298	tr|A0A0A9W6C3|A0A0A9W6C3_LYGHE	0	864
c12358_g1_i2_7981_7981	gnl|GNOMON|12735232.p	3e-54	182	NA	NA	NA	NA	NA	NA	tr|A0A0A9XRX0|A0A0A9XRX0_LYGHE	7e-53	177
c1235_g1_i1_929_929	gnl|GNOMON|12750178.p	9e-25	218	gi|24581820|ref|NP_723044.1|	8e-29	123	gnl|GNOMON|9998627.p	2e-44	164	tr|A0A0A9YMV6|A0A0A9YMV6_LYGHE	7e-26	529
c12360_g1_i3_7983_7983	NA	NA	NA	NA	NA	NA	NA	NA	NA	tr|A0A0A9Y4B6|A0A0A9Y4B6_LYGHE	2e-95	281
c12360_g1_i3_7984_7984	gnl|GNOMON|12740201.p	8e-36	133	NA	NA	NA	NA	NA	NA	tr|A0A0A9Y0R3|A0A0A9Y0R3_LYGHE	1e-26	100
c12366_g1_i2_7989_7989	NA	NA	NA	NA	NA	NA	NA	NA	NA	tr|A0A0A9Z127|A0A0A9Z127_LYGHE	5e-82	244
c12371_g1_i1_7991_7991	gnl|GNOMON|12736853.p	9e-54	198	gi|21357595|ref|NP_650429.1|	8e-41	155	gnl|GNOMON|9572276.p	8e-49	173	tr|A0A0A9YQH6|A0A0A9YQH6_LYGHE	0	910
c12373_g1_i1_7995_7995	gnl|GNOMON|6583587.p	0	811	gi|386769725|ref|NP_001188826.2|	0	664	gnl|GNOMON|10000075.p	0	672	tr|A0A0A9WZW5|A0A0A9WZW5_LYGHE	4e-102	335
c12374_g1_i1_7999_7999	NA	NA	NA	NA	NA	NA	NA	NA	NA	tr|A0A0A9XUD6|A0A0A9XUD6_LYGHE	0	905
c12375_g1_i2_8002_8002	NA	NA	NA	NA	NA	NA	NA	NA	NA	tr|A0A0A9X6D2|A0A0A9X6D2_LYGHE	2e-151	424
c12377_g1_i1_8004_8004	gnl|GNOMON|8399366.p	4e-50	168	gi|281360198|ref|NP_001163061.1|	3e-41	146	gnl|GNOMON|8404605.p	2e-59	192	tr|A0A0A9VQN8|A0A0A9VQN8_LYGHE	2e-72	225
c12379_g1_i1_8005_8005	NA	NA	NA	NA	NA	NA	NA	NA	NA	tr|A0A0A9Z4A7|A0A0A9Z4A7_LYGHE	2e-97	282
c12389_g1_i1_8010_8010	gnl|GNOMON|9913552.p	4e-34	132	NA	NA	NA	gnl|GNOMON|6801029.p	4e-54	188	tr|A0A0A9YRK4|A0A0A9YRK4_LYGHE	0	612
c1238_g1_i1_933_933	gnl|GNOMON|8306361.p	0	546	gi|28574894|ref|NP_648838.3|	0	539	gnl|GNOMON|9873709.p	0	550	tr|A0A0A9WMH2|A0A0A9WMH2_LYGHE	0	871
c1239_g1_i1_934_934	NA	NA	NA	NA	NA	NA	NA	NA	NA	tr|A0A0A9Z8K5|A0A0A9Z8K5_LYGHE	2e-54	182
c12410_g1_i1_8017_8017	NA	NA	NA	NA	NA	NA	NA	NA	NA	tr|A0A0A9W6S7|A0A0A9W6S7_LYGHE	8e-147	422
c12418_g1_i1_8021_8021	gnl|GNOMON|12723638.p	1e-93	310	NA	NA	NA	gnl|GNOMON|9989852.p	3e-39	150	tr|A0A0A9YTU1|A0A0A9YTU1_LYGHE	1e-111	337
c1242_g1_i1_937_937	NA	NA	NA	NA	NA	NA	NA	NA	NA	tr|A0A0A9ZA68|A0A0A9ZA68_LYGHE	2e-56	182
c12431_g1_i1_8026_8026	gnl|GNOMON|12753161.p	2e-105	325	gi|442618070|ref|NP_001262388.1|	1e-28	118	gnl|GNOMON|9806625.p	3e-32	127	tr|A0A0A9W0B8|A0A0A9W0B8_LYGHE	5e-97	306
c12436_g1_i1_8029_8029	gnl|GNOMON|7178924.p	0	538	gi|442620989|ref|NP_651304.3|	2e-151	463	gnl|GNOMON|6744226.p	0	567	tr|A0A0A9VTT3|A0A0A9VTT3_LYGHE	0	1065
c12442_g1_i1_8035_8035	gnl|GNOMON|12300155.p	1e-35	129	gi|17738165|ref|NP_524474.1|	3e-33	123	gnl|GNOMON|9934446.p	2e-30	115	tr|K9MV11|K9MV11_LYGHE	3e-80	250
c12444_g1_i1_8036_8036	NA	NA	NA	NA	NA	NA	NA	NA	NA	tr|A0A0A9XSG4|A0A0A9XSG4_LYGHE	8e-63	205
c12444_g2_i1_8038_8038	gnl|GNOMON|9718530.p	0	669	gi|281360939|ref|NP_001162764.1|	0	649	gnl|GNOMON|9589962.p	0	684	tr|A0A0A9XSG4|A0A0A9XSG4_LYGHE	0	975
c12450_g1_i1_8040_8040	gnl|GNOMON|6497504.p	4e-133	381	gi|17137188|ref|NP_477156.1|	9e-112	327	gnl|GNOMON|7351160.p	1e-125	362	tr|A0A0A9XQ30|A0A0A9XQ30_LYGHE	6e-179	495
c12455_g1_i1_8045_8045	NA	NA	NA	NA	NA	NA	NA	NA	NA	tr|A0A0A9W0W0|A0A0A9W0W0_LYGHE	1e-34	122
c1245_g1_i1_940_940	gnl|GNOMON|7391940.p	1e-58	197	NA	NA	NA	gnl|GNOMON|7092399.p	6e-34	128	tr|A0A0A9W8R3|A0A0A9W8R3_LYGHE	9e-135	386
c12461_g1_i1_8046_8046	gnl|GNOMON|9007748.p	2e-118	358	gi|281362950|ref|NP_001163789.1|	1e-109	332	gnl|GNOMON|8001353.p	2e-111	340	tr|A0A0A9XDW9|A0A0A9XDW9_LYGHE	0	676
c12463_g1_i1_8048_8048	gnl|GNOMON|12550273.p	3e-123	392	gi|442629812|ref|NP_001261341.1|	4e-87	289	gnl|GNOMON|9694792.p	3e-113	363	tr|A0A0A9Y0W2|A0A0A9Y0W2_LYGHE	0	664
c12468_g1_i1_8053_8053	NA	NA	NA	NA	NA	NA	NA	NA	NA	tr|A0A0A9WMY5|A0A0A9WMY5_LYGHE	0	517
c12469_g1_i1_8055_8055	gnl|GNOMON|12659164.p	3e-110	359	gi|320544812|ref|NP_995670.2|	4e-76	260	gnl|GNOMON|9998439.p	3e-99	327	tr|A0A0A9XNE8|A0A0A9XNE8_LYGHE	0	785
c1246_g1_i1_942_942	gnl|GNOMON|12735328.p	2e-29	113	gi|24582674|ref|NP_609180.2|	3e-26	103	gnl|GNOMON|8499010.p	3e-34	126	tr|A0A0A9Y5R3|A0A0A9Y5R3_LYGHE	2e-54	184
c12474_g1_i1_8058_8058	NA	NA	NA	NA	NA	NA	gnl|GNOMON|7947812.p	2e-34	124	tr|A0A0A9W5V8|A0A0A9W5V8_LYGHE	4e-161	449
c12479_g1_i1_8060_8060	gnl|GNOMON|10118931.p	7e-25	105	gi|24660647|ref|NP_648177.1|	4e-29	121	NA	NA	NA	tr|A0A0A9YD48|A0A0A9YD48_LYGHE	7e-121	351
c12480_g1_i1_8061_8061	NA	NA	NA	NA	NA	NA	NA	NA	NA	tr|A0A0A9Y2W5|A0A0A9Y2W5_LYGHE	7e-72	228
c12482_g1_i1_8062_8062	gnl|GNOMON|7686537.p	2e-124	376	gi|19921526|ref|NP_609946.1|	1e-121	370	gnl|GNOMON|6383426.p	2e-124	377	tr|A0A0A9WZW3|A0A0A9WZW3_LYGHE	8e-160	468
c12485_g1_i1_8065_8065	NA	NA	NA	NA	NA	NA	NA	NA	NA	tr|A0A0A9WDX7|A0A0A9WDX7_LYGHE	1e-73	217
c12486_g1_i1_8067_8067	gnl|GNOMON|9107927.p	1e-44	157	gi|17136368|ref|NP_476661.1|	5e-31	119	gnl|GNOMON|8525481.p	5e-35	130	tr|A0A0A9Z4R9|A0A0A9Z4R9_LYGHE	7e-99	304
c12487_g1_i1_8069_8069	NA	NA	NA	NA	NA	NA	NA	NA	NA	tr|A0A0A9WPM2|A0A0A9WPM2_LYGHE	7e-138	396
c1248_g1_i1_943_943	gnl|GNOMON|12754551.p	2e-113	336	gi|24581946|ref|NP_723087.1|	1e-83	266	gnl|GNOMON|5713409.p	9e-105	320	tr|A0A0A9Y5S2|A0A0A9Y5S2_LYGHE	0	611
c12494_g1_i1_8073_8073	NA	NA	NA	NA	NA	NA	NA	NA	NA	tr|A0A0A9XM44|A0A0A9XM44_LYGHE	3e-125	367
c12494_g2_i1_8074_8074	gnl|GNOMON|7086477.p	1e-34	133	gi|24668716|ref|NP_730746.1|	3e-29	119	gnl|GNOMON|7312747.p	3e-30	124	tr|A0A0A9XM44|A0A0A9XM44_LYGHE	0	673
c12496_g1_i1_8076_8076	gnl|GNOMON|12755878.p	2e-86	275	NA	NA	NA	gnl|GNOMON|9806625.p	1e-54	198	tr|A0A0A9WA48|A0A0A9WA48_LYGHE	0	1328
c124_g1_i1_54_54	NA	NA	NA	NA	NA	NA	NA	NA	NA	tr|A0A0A9XI94|A0A0A9XI94_LYGHE	0	552
c12514_g1_i1_8085_8085	gnl|GNOMON|9957937.p	2e-33	132	gi|442618407|ref|NP_001262451.1|	2e-32	132	gnl|GNOMON|8911199.p	3e-40	154	tr|A0A0A9VV38|A0A0A9VV38_LYGHE	1e-70	230
c12517_g1_i1_8088_8088	gnl|GNOMON|12748183.p	6e-89	294	gi|24643411|ref|NP_608362.2|	6e-92	308	gnl|GNOMON|7262517.p	2e-116	377	tr|A0A0A9WH33|A0A0A9WH33_LYGHE	0	939
c12521_g1_i1_8091_8091	NA	NA	NA	NA	NA	NA	NA	NA	NA	tr|A0A0A9WR92|A0A0A9WR92_LYGHE	6e-71	223
c12522_g1_i1_8092_8092	NA	NA	NA	NA	NA	NA	NA	NA	NA	tr|A0A0A9WZV0|A0A0A9WZV0_LYGHE	9e-40	137
c12524_g1_i1_8095_8095	gnl|GNOMON|9520121.p	6e-84	274	gi|442616028|ref|NP_001259463.1|	5e-78	261	gnl|GNOMON|9255735.p	1e-99	320	tr|A0A0A9YVG0|A0A0A9YVG0_LYGHE	0	744
c1252_g1_i1_944_944	NA	NA	NA	NA	NA	NA	NA	NA	NA	tr|A0A0A9XDH5|A0A0A9XDH5_LYGHE	1e-34	121
c12539_g1_i1_8100_8100	NA	NA	NA	NA	NA	NA	NA	NA	NA	tr|A0A0A9Y5X4|A0A0A9Y5X4_LYGHE	2e-29	104
c1253_g1_i1_945_945	NA	NA	NA	NA	NA	NA	NA	NA	NA	tr|A0A0A9WWD0|A0A0A9WWD0_LYGHE	2e-124	380
c12553_g1_i2_8106_8106	gnl|GNOMON|10945321.p	9e-49	169	gi|24647369|ref|NP_650527.1|	7e-26	103	gnl|GNOMON|6461435.p	2e-53	180	tr|A0A0A9YSK8|A0A0A9YSK8_LYGHE	1e-144	417
c12570_g1_i1_8113_8113	NA	NA	NA	NA	NA	NA	NA	NA	NA	tr|A0A0A9Y398|A0A0A9Y398_LYGHE	1e-63	194
c12577_g1_i1_8115_8115	gnl|GNOMON|12752763.p	7e-30	110	NA	NA	NA	gnl|GNOMON|9999179.p	3e-35	130	tr|A0A0A9Y116|A0A0A9Y116_LYGHE	5e-60	190
c12578_g1_i1_8116_8116	gnl|GNOMON|9448753.p	2e-24	103	NA	NA	NA	gnl|GNOMON|9572274.p	5e-29	115	tr|A0A0A9YFJ1|A0A0A9YFJ1_LYGHE	0	651
c1257_g1_i1_946_946	gnl|GNOMON|7991724.p	5e-151	442	gi|24649142|ref|NP_732797.1|	2e-27	112	gnl|GNOMON|8494603.p	4e-170	490	tr|A0A0A9XF34|A0A0A9XF34_LYGHE	0	865
c12580_g1_i1_8119_8119	gnl|GNOMON|11524741.p	2e-91	293	gi|442617278|ref|NP_001262243.1|	2e-77	254	gnl|GNOMON|8486003.p	3e-104	328	tr|A0A0A9W7M2|A0A0A9W7M2_LYGHE	2e-166	492
c12587_g1_i1_8120_8120	gnl|GNOMON|12300155.p	0	564	gi|17738165|ref|NP_524474.1|	0	572	gnl|GNOMON|9934446.p	0	578	tr|K9MV11|K9MV11_LYGHE	0	633
c12594_g1_i1_8122_8122	gnl|GNOMON|8188930.p	2e-89	280	gi|442614780|ref|NP_001259135.1|	5e-70	233	gnl|GNOMON|8602457.p	4e-99	305	tr|A0A0A9Z1P9|A0A0A9Z1P9_LYGHE	0	696
c1259_g1_i1_948_948	NA	NA	NA	NA	NA	NA	NA	NA	NA	tr|A0A0A9XLE7|A0A0A9XLE7_LYGHE	8e-46	159
c12604_g1_i1_8127_8127	gnl|GNOMON|12731562.p	8e-172	516	gi|19920888|ref|NP_609148.1|	2e-132	417	gnl|GNOMON|9332633.p	7e-176	523	tr|A0A0A9Z2Y2|A0A0A9Z2Y2_LYGHE	0	1525
c12607_g1_i1_8130_8130	NA	NA	NA	NA	NA	NA	NA	NA	NA	tr|A0A0A9XTD9|A0A0A9XTD9_LYGHE	1e-44	150
c12608_g1_i1_8131_8131	gnl|GNOMON|12713684.p	7e-50	161	gi|78706754|ref|NP_001027180.1|	3e-41	139	gnl|GNOMON|9713869.p	7e-45	148	tr|A0A0A9YAM3|A0A0A9YAM3_LYGHE	1e-126	358
c12615_g1_i1_8139_8139	gnl|GNOMON|6442461.p	2e-89	292	gi|386770608|ref|NP_001246632.1|	3e-74	249	gnl|GNOMON|9467619.p	2e-62	214	tr|A0A0A9ZGH4|A0A0A9ZGH4_LYGHE	3e-115	345
c12617_g1_i2_8142_8142	NA	NA	NA	NA	NA	NA	gnl|GNOMON|6672396.p	1e-29	109	tr|A0A0A9XBH9|A0A0A9XBH9_LYGHE	3e-38	133
c12618_g1_i1_8144_8144	NA	NA	NA	NA	NA	NA	NA	NA	NA	tr|A0A0A9VTU1|A0A0A9VTU1_LYGHE	6e-94	276
c12620_g1_i1_8145_8145	gnl|GNOMON|10086144.p	0	659	gi|17136564|ref|NP_476772.1|	0	660	gnl|GNOMON|9168766.p	0	659	tr|A0A0A9X5Q0|A0A0A9X5Q0_LYGHE	0	658
c12622_g1_i1_8146_8146	gnl|GNOMON|12620530.p	1e-100	342	gi|17986031|ref|NP_523441.1|	2e-98	336	gnl|GNOMON|7904064.p	4e-89	308	tr|A0A0A9YRD3|A0A0A9YRD3_LYGHE	5e-102	345
c12625_g1_i1_8149_8149	NA	NA	NA	gi|442622448|ref|NP_724472.3|	4e-138	426	gnl|GNOMON|7085612.p	1e-150	455	tr|A0A0A9Z0U2|A0A0A9Z0U2_LYGHE	0	712
c1262_g1_i1_950_950	NA	NA	NA	NA	NA	NA	NA	NA	NA	tr|A0A0A9YBS2|A0A0A9YBS2_LYGHE	2e-49	169
c12632_g1_i2_8154_8154	gnl|GNOMON|12753972.p	4e-38	135	NA	NA	NA	gnl|GNOMON|9996760.p	5e-26	102	tr|A0A0A9W9N1|A0A0A9W9N1_LYGHE	6e-105	320
c12633_g1_i1_8155_8155	gnl|GNOMON|6550420.p	5e-98	308	gi|442628315|ref|NP_001260561.1|	2e-90	288	gnl|GNOMON|9880970.p	1e-96	304	tr|A0A0A9XJ04|A0A0A9XJ04_LYGHE	5e-103	322
c12637_g1_i1_8157_8157	gnl|GNOMON|12659198.p	4e-28	114	NA	NA	NA	NA	NA	NA	tr|A0A0A9Y4F6|A0A0A9Y4F6_LYGHE	6e-93	278
c12639_g1_i1_8160_8160	NA	NA	NA	NA	NA	NA	NA	NA	NA	tr|A0A0A9YD37|A0A0A9YD37_LYGHE	2e-34	115
c12640_g1_i1_8161_8161	gnl|GNOMON|11091960.p	0	621	gi|24642569|ref|NP_536796.2|	6e-144	449	gnl|GNOMON|6735236.p	0	556	tr|A0A0A9YUF6|A0A0A9YUF6_LYGHE	0	923
c12644_g1_i1_8162_8162	gnl|GNOMON|12729983.p	5e-57	197	gi|320545454|ref|NP_647681.2|	3e-28	114	NA	NA	NA	tr|A0A0A9WCU0|A0A0A9WCU0_LYGHE	6e-145	416
c12647_g1_i1_8165_8165	NA	NA	NA	NA	NA	NA	NA	NA	NA	tr|A0A0A9Y1X6|A0A0A9Y1X6_LYGHE	9e-31	110
c12649_g1_i1_8166_8166	gnl|GNOMON|7410343.p	7e-127	375	gi|19920574|ref|NP_608678.1|	8e-125	370	gnl|GNOMON|9923504.p	7e-141	411	tr|A0A0A9WVU5|A0A0A9WVU5_LYGHE	3e-86	263
c12652_g1_i1_8169_8169	NA	NA	NA	NA	NA	NA	NA	NA	NA	tr|A0A0A9Z5F2|A0A0A9Z5F2_LYGHE	0	628
c12672_g1_i1_8178_8178	gnl|GNOMON|7861733.p	5e-60	189	NA	NA	NA	gnl|GNOMON|7950731.p	2e-44	148	tr|A0A0A9XS14|A0A0A9XS14_LYGHE	2e-88	260
c12674_g1_i1_8181_8181	gnl|GNOMON|9513940.p	1e-53	569	gi|442627503|ref|NP_001260390.1|	7e-41	199	gnl|GNOMON|8891003.p	4e-29	584	tr|A0A0A9WPF1|A0A0A9WPF1_LYGHE	2e-34	1020
c12676_g1_i1_8185_8185	gnl|GNOMON|11653135.p	5e-33	115	gi|24656569|ref|NP_647784.1|	5e-34	118	NA	NA	NA	tr|A0A0A9XNR2|A0A0A9XNR2_LYGHE	5e-87	253
c12683_g1_i1_8188_8188	gnl|GNOMON|8511345.p	7e-39	145	gi|24582229|ref|NP_723183.1|	2e-48	171	gnl|GNOMON|7789841.p	3e-41	151	tr|A0A0A9ZAE6|A0A0A9ZAE6_LYGHE	8e-46	164
c12688_g1_i1a_8189_8189	gnl|GNOMON|10383744.p	8e-77	232	gi|28571841|ref|NP_651180.3|	1e-82	247	gnl|GNOMON|9244356.p	3e-79	238	tr|A0A0A9W6U2|A0A0A9W6U2_LYGHE	1e-142	399
c12689_g1_i1_8190_8190	NA	NA	NA	NA	NA	NA	NA	NA	NA	tr|A0A0A9VVY5|A0A0A9VVY5_LYGHE	6e-92	272
c12689_g1_i1_8191_8191	NA	NA	NA	NA	NA	NA	NA	NA	NA	tr|A0A0A9X844|A0A0A9X844_LYGHE	1e-42	152
c12691_g1_i1_8193_8193	NA	NA	NA	NA	NA	NA	NA	NA	NA	tr|A0A0A9Y9R6|A0A0A9Y9R6_LYGHE	6e-70	222
c12703_g1_i1_8195_8195	NA	NA	NA	NA	NA	NA	NA	NA	NA	tr|A0A0A9WD21|A0A0A9WD21_LYGHE	9e-29	252
c12705_g1_i1_8196_8196	gnl|GNOMON|6953514.p	2e-53	189	gi|442624959|ref|NP_001259821.1|	3e-44	165	gnl|GNOMON|9998164.p	4e-52	188	tr|A0A0A9VT19|A0A0A9VT19_LYGHE	0	511
c12708_g1_i1_8199_8199	gnl|GNOMON|11615942.p	3e-33	329	gi|24650843|ref|NP_651624.2|	8e-32	259	gnl|GNOMON|8423995.p	6e-94	302	tr|A0A0A9WXP6|A0A0A9WXP6_LYGHE	7e-36	494
c12710_g1_i1_8200_8200	gnl|GNOMON|8173527.p	0	597	gi|442619752|ref|NP_001262695.1|	0	616	gnl|GNOMON|9980861.p	0	623	tr|A0A0A9Y6W0|A0A0A9Y6W0_LYGHE	0	848
c12715_g1_i1_8206_8206	NA	NA	NA	NA	NA	NA	NA	NA	NA	tr|A0A0A9Y7W6|A0A0A9Y7W6_LYGHE	1e-72	214
c12716_g1_i1_8209_8209	gnl|GNOMON|11593939.p	1e-31	115	gi|24663672|ref|NP_524053.2|	3e-26	101	gnl|GNOMON|7204427.p	5e-28	105	NA	NA	NA
c12718_g1_i1_8211_8211	gnl|GNOMON|10484354.p	1e-52	178	gi|17136268|ref|NP_476605.1|	8e-35	132	gnl|GNOMON|6549168.p	6e-58	191	tr|A0A0A9Z1A8|A0A0A9Z1A8_LYGHE	1e-175	495
c12724_g1_i2_8213_8213	NA	NA	NA	NA	NA	NA	NA	NA	NA	tr|A0A0A9X2Z1|A0A0A9X2Z1_LYGHE	4e-51	167
c12725_g1_i1_8214_8214	NA	NA	NA	NA	NA	NA	NA	NA	NA	tr|A0A0A9WRI9|A0A0A9WRI9_LYGHE	3e-65	201
c12732_g1_i1_8218_8218	gnl|GNOMON|12757708.p	2e-26	106	NA	NA	NA	gnl|GNOMON|9999179.p	5e-32	125	tr|A0A0A9WFE7|A0A0A9WFE7_LYGHE	1e-38	142
c12734_g1_i1_8219_8219	NA	NA	NA	NA	NA	NA	NA	NA	NA	tr|A0A0A9WV08|A0A0A9WV08_LYGHE	8e-136	392
c12740_g1_i1_8221_8221	NA	NA	NA	NA	NA	NA	NA	NA	NA	tr|A0A0A9XDS3|A0A0A9XDS3_LYGHE	6e-97	283
c12745_g1_i1_8224_8224	gnl|GNOMON|11584764.p	1e-38	152	gi|281361147|ref|NP_608388.2|	1e-52	196	gnl|GNOMON|9998112.p	5e-147	470	tr|A0A0A9VNP3|A0A0A9VNP3_LYGHE	0	1050
c12749_g1_i1_8226_8226	gnl|GNOMON|9840737.p	1e-120	373	gi|386771206|ref|NP_001246787.1|	5e-128	375	gnl|GNOMON|9651206.p	1e-149	447	tr|A0A0A9XBR1|A0A0A9XBR1_LYGHE	0	518
c12757_g1_i1_8232_8232	gnl|GNOMON|7226512.p	5e-32	127	NA	NA	NA	gnl|GNOMON|6340843.p	1e-27	114	tr|A0A0A9XUH5|A0A0A9XUH5_LYGHE	0	592
c12758_g1_i1_8234_8234	NA	NA	NA	NA	NA	NA	NA	NA	NA	tr|A0A0A9XTB5|A0A0A9XTB5_LYGHE	1e-45	149
c12762_g1_i1_8235_8235	gnl|GNOMON|8383332.p	5e-106	339	gi|45552697|ref|NP_995873.1|	4e-110	353	NA	NA	NA	tr|A0A0A9Z7U8|A0A0A9Z7U8_LYGHE	0	888
c12770_g1_i1_8240_8240	NA	NA	NA	NA	NA	NA	NA	NA	NA	tr|A0A0A9YWC7|A0A0A9YWC7_LYGHE	1e-48	154
c12783_g1_i1_8243_8243	NA	NA	NA	gi|442629657|ref|NP_001261313.1|	1e-51	188	gnl|GNOMON|9998162.p	6e-67	233	tr|A0A0A9X6C6|A0A0A9X6C6_LYGHE	0	749
c12785_g1_i1_8245_8245	gnl|GNOMON|9579939.p	4e-26	105	gi|19920548|ref|NP_608648.1|	1e-30	119	gnl|GNOMON|8769865.p	6e-25	102	tr|A0A0A9YXM9|A0A0A9YXM9_LYGHE	4e-104	325
c1278_g1_i1_954_954	gnl|GNOMON|12734309.p	8e-41	154	gi|28573215|ref|NP_730996.2|	2e-95	308	gnl|GNOMON|8460613.p	9e-122	376	tr|A0A0A9WJT2|A0A0A9WJT2_LYGHE	0	723
c12790_g1_i1_8246_8246	NA	NA	NA	NA	NA	NA	NA	NA	NA	tr|A0A0A9Y865|A0A0A9Y865_LYGHE	3e-95	280
c1280_g1_i1_955_955	NA	NA	NA	NA	NA	NA	NA	NA	NA	tr|A0A0A9YZG6|A0A0A9YZG6_LYGHE	7e-74	230
c12810_g1_i1_8251_8251	gnl|GNOMON|9730125.p	1e-43	169	gi|386767398|ref|NP_001246199.1|	1e-40	160	gnl|GNOMON|6898135.p	7e-62	223	tr|A0A0A9XHF5|A0A0A9XHF5_LYGHE	0	1261
c12813_g1_i1_8255_8255	gnl|GNOMON|8867140.p	1e-131	384	gi|24667373|ref|NP_649209.1|	4e-129	378	gnl|GNOMON|6070210.p	6e-127	372	tr|A0A0A9W5Q1|A0A0A9W5Q1_LYGHE	3e-175	494
c12814_g1_i1_8256_8256	NA	NA	NA	NA	NA	NA	NA	NA	NA	tr|A0A0A9WIQ0|A0A0A9WIQ0_LYGHE	8e-72	226
c12823_g1_i1_8259_8259	NA	NA	NA	NA	NA	NA	NA	NA	NA	tr|A0A0A9VTC1|A0A0A9VTC1_LYGHE	1e-42	152
c12829_g1_i1_8262_8262	gnl|GNOMON|12734855.p	1e-31	117	NA	NA	NA	gnl|GNOMON|9981038.p	3e-33	125	tr|A0A0A9WJJ8|A0A0A9WJJ8_LYGHE	2e-99	313
c12830_g1_i2_8263_8263	gnl|GNOMON|6949700.p	3e-24	102	NA	NA	NA	gnl|GNOMON|9803669.p	9e-70	229	tr|A0A0A9YJ78|A0A0A9YJ78_LYGHE	8e-151	442
c12831_g1_i1_8266_8266	NA	NA	NA	NA	NA	NA	NA	NA	NA	tr|A0A0A9YUX3|A0A0A9YUX3_LYGHE	2e-73	224
c12833_g1_i1_8267_8267	NA	NA	NA	NA	NA	NA	NA	NA	NA	tr|A0A0A9W1Z9|A0A0A9W1Z9_LYGHE	0	930
c12837_g1_i1_8272_8272	gnl|GNOMON|10063139.p	8e-88	304	gi|24586270|ref|NP_724569.1|	2e-72	259	gnl|GNOMON|5123042.p	8e-129	421	tr|A0A0A9ZGU3|A0A0A9ZGU3_LYGHE	0	922
c12838_g1_i1_8273_8273	gnl|GNOMON|12753883.p	4e-23	119	gi|17137728|ref|NP_477466.1|	2e-26	113	gnl|GNOMON|9586413.p	8e-30	124	tr|A0A0A9ZCT2|A0A0A9ZCT2_LYGHE	0	983
c12838_g2_i1_8274_8274	NA	NA	NA	NA	NA	NA	NA	NA	NA	tr|A0A0A9ZCT2|A0A0A9ZCT2_LYGHE	4e-54	182
c12854_g1_i1_8284_8284	NA	NA	NA	NA	NA	NA	NA	NA	NA	tr|A0A0A9WGZ4|A0A0A9WGZ4_LYGHE	3e-95	282
c12855_g1_i1_8285_8285	gnl|GNOMON|12749444.p	7e-47	163	gi|221513725|ref|NP_001036628.2|	6e-44	155	gnl|GNOMON|9953007.p	9e-46	159	tr|A0A0A9WHK7|A0A0A9WHK7_LYGHE	4e-63	207
c1285_g1_i1_957_957	NA	NA	NA	NA	NA	NA	NA	NA	NA	tr|A0A0A9W5V3|A0A0A9W5V3_LYGHE	8e-160	464
c12871_g1_i1_8287_8287	NA	NA	NA	NA	NA	NA	NA	NA	NA	tr|A0A0A9WWZ1|A0A0A9WWZ1_LYGHE	2e-64	201
c12875_g1_i2_8289_8289	gnl|GNOMON|12730894.p	3e-73	236	NA	NA	NA	gnl|GNOMON|10000284.p	3e-46	169	tr|A0A0A9Z7Y3|A0A0A9Z7Y3_LYGHE	2e-119	357
c12875_g1_i2_8290_8290	gnl|GNOMON|12754876.p	1e-28	109	NA	NA	NA	NA	NA	NA	tr|A0A0A9W3X7|A0A0A9W3X7_LYGHE	1e-57	195
c12881_g1_i1_8293_8293	NA	NA	NA	NA	NA	NA	NA	NA	NA	tr|A0A0A9X3K2|A0A0A9X3K2_LYGHE	1e-74	228
c12886_g1_i1_8296_8296	gnl|GNOMON|11478940.p	7e-117	374	gi|17864210|ref|NP_524653.1|	5e-76	257	gnl|GNOMON|8472612.p	1e-118	379	tr|A0A0A9WZA5|A0A0A9WZA5_LYGHE	0	674
c12889_g1_i1_8300_8300	gnl|GNOMON|12751332.p	4e-65	225	NA	NA	NA	NA	NA	NA	tr|A0A0A9YHW4|A0A0A9YHW4_LYGHE	2e-94	284
c12895_g1_i1_8302_8302	gnl|GNOMON|12736260.p	5e-36	127	gi|442619805|ref|NP_001262708.1|	4e-26	109	gnl|GNOMON|7312747.p	6e-25	108	tr|A0A0A9Y5N2|A0A0A9Y5N2_LYGHE	6e-35	384
c12897_g1_i1_8303_8303	gnl|GNOMON|11713529.p	7e-39	140	gi|24662800|ref|NP_729728.1|	6e-34	127	gnl|GNOMON|9777759.p	1e-24	101	tr|A0A0A9YIV2|A0A0A9YIV2_LYGHE	5e-128	376
c1289_g1_i1_958_958	NA	NA	NA	NA	NA	NA	NA	NA	NA	tr|A0A0A9WD14|A0A0A9WD14_LYGHE	6e-83	246
c12920_g1_i1_8310_8310	gnl|GNOMON|8300535.p	5e-31	112	gi|24646746|ref|NP_731880.1|	2e-32	116	gnl|GNOMON|9694832.p	2e-46	151	tr|A0A0A9XL67|A0A0A9XL67_LYGHE	2e-112	320
c12922_g1_i1_8313_8313	NA	NA	NA	NA	NA	NA	NA	NA	NA	tr|A0A0A9WP19|A0A0A9WP19_LYGHE	0	664
c12924_g1_i2_8315_8315	gnl|GNOMON|9415946.p	4e-89	275	gi|45553353|ref|NP_996204.1|	3e-121	362	gnl|GNOMON|6121244.p	6e-120	355	tr|A0A0A9YGL9|A0A0A9YGL9_LYGHE	0	528
c12928_g1_i1_8322_8322	NA	NA	NA	NA	NA	NA	gnl|GNOMON|9987253.p	3e-42	150	tr|A0A0A9ZG06|A0A0A9ZG06_LYGHE	1e-114	334
c12928_g1_i1_8324_8324	gnl|GNOMON|12759656.p	5e-28	107	NA	NA	NA	NA	NA	NA	NA	NA	NA
c12933_g1_i1_8326_8326	NA	NA	NA	NA	NA	NA	NA	NA	NA	tr|A0A0A9X7S8|A0A0A9X7S8_LYGHE	2e-30	109
c12934_g1_i1_8327_8327	gnl|GNOMON|8881151.p	5e-144	456	gi|45551880|ref|NP_731649.2|	5e-141	448	gnl|GNOMON|9035622.p	6e-158	495	tr|A0A0A9X2T8|A0A0A9X2T8_LYGHE	0	1012
c12937_g1_i2_8328_8328	NA	NA	NA	NA	NA	NA	NA	NA	NA	tr|A0A0A9YCV4|A0A0A9YCV4_LYGHE	5e-94	274
c1293_g1_i1_961_961	gnl|GNOMON|7845526.p	0	528	gi|442626400|ref|NP_001260150.1|	4e-128	379	gnl|GNOMON|8680634.p	7e-166	475	tr|A0A0A9ZAJ8|A0A0A9ZAJ8_LYGHE	0	837
c12940_g1_i1_8332_8332	gnl|GNOMON|7780546.p	5e-84	261	gi|442631895|ref|NP_001261750.1|	9e-65	211	gnl|GNOMON|8183482.p	8e-95	288	tr|A0A0A9XGL7|A0A0A9XGL7_LYGHE	5e-114	330
c12945_g1_i1_8335_8335	NA	NA	NA	NA	NA	NA	NA	NA	NA	tr|A0A0A9WB06|A0A0A9WB06_LYGHE	0	527
c1294_g1_i1_964_964	NA	NA	NA	NA	NA	NA	NA	NA	NA	tr|A0A0A9WIB5|A0A0A9WIB5_LYGHE	1e-82	248
c12964_g1_i1_8341_8341	NA	NA	NA	NA	NA	NA	NA	NA	NA	tr|A0A0A9X4C1|A0A0A9X4C1_LYGHE	2e-32	112
c1296_g1_i1_965_965	gnl|GNOMON|8217761.p	6e-57	185	gi|24667125|ref|NP_730474.1|	2e-37	132	NA	NA	NA	tr|A0A0A9WUQ4|A0A0A9WUQ4_LYGHE	3e-124	355
c12975_g1_i1_8348_8348	NA	NA	NA	NA	NA	NA	NA	NA	NA	tr|A0A0A9WQ74|A0A0A9WQ74_LYGHE	4e-66	213
c12985_g1_i1_8351_8351	NA	NA	NA	NA	NA	NA	NA	NA	NA	tr|X2JHV0|X2JHV0_LYGHE	5e-66	199
c12988_g1_i1_8355_8355	gnl|GNOMON|10027768.p	1e-58	207	gi|24650526|ref|NP_733196.1|	1e-25	110	gnl|GNOMON|9561765.p	3e-54	191	tr|A0A0A9XSF3|A0A0A9XSF3_LYGHE	0	905
c12994_g1_i1_8360_8360	NA	NA	NA	NA	NA	NA	NA	NA	NA	tr|A0A0A9ZBJ6|A0A0A9ZBJ6_LYGHE	3e-138	390
c12994_g2_i1_8361_8361	NA	NA	NA	NA	NA	NA	NA	NA	NA	tr|A0A0A9ZBJ6|A0A0A9ZBJ6_LYGHE	5e-46	150
c12997_g1_i1_8364_8364	gnl|GNOMON|12739021.p	2e-33	129	NA	NA	NA	gnl|GNOMON|10000122.p	5e-42	153	tr|A0A0A9YZ05|A0A0A9YZ05_LYGHE	2e-152	437
c1299_g1_i1_966_966	gnl|GNOMON|12744305.p	7e-73	236	gi|24642039|ref|NP_572977.1|	1e-63	213	gnl|GNOMON|9938044.p	3e-72	234	tr|A0A0A9Z5B3|A0A0A9Z5B3_LYGHE	0	538
c129_g1_i1_57_57	NA	NA	NA	NA	NA	NA	NA	NA	NA	tr|A0A0A9Y655|A0A0A9Y655_LYGHE	4e-34	123
c13005_g1_i1_8370_8370	gnl|GNOMON|6736090.p	7e-46	155	gi|24667016|ref|NP_524170.2|	3e-43	147	gnl|GNOMON|9777817.p	4e-43	147	tr|A0A0A9X5T0|A0A0A9X5T0_LYGHE	6e-48	160
c13005_g1_i1_8371_8371	gnl|GNOMON|6736092.p	6e-37	129	gi|442633486|ref|NP_001262071.1|	5e-27	102	gnl|GNOMON|9777817.p	2e-38	134	tr|A0A0A9X5T0|A0A0A9X5T0_LYGHE	3e-43	147
c1300_g1_i1_967_967	gnl|GNOMON|10635351.p	2e-113	336	gi|24653516|ref|NP_725347.1|	7e-111	329	gnl|GNOMON|10000229.p	4e-111	348	tr|A0A0A9XT05|A0A0A9XT05_LYGHE	0	640
c13019_g1_i1_8379_8379	gnl|GNOMON|7871321.p	5e-109	321	gi|21358585|ref|NP_651766.1|	1e-82	255	gnl|GNOMON|7780649.p	2e-97	292	tr|A0A0A9X0Z0|A0A0A9X0Z0_LYGHE	0	585
c13020_g1_i1_8381_8381	gnl|GNOMON|8507325.p	3e-54	186	gi|21357743|ref|NP_651605.1|	5e-59	199	gnl|GNOMON|8256402.p	6e-56	190	tr|A0A0A9YL11|A0A0A9YL11_LYGHE	9e-113	345
c13025_g1_i1_8383_8383	gnl|GNOMON|7485756.p	0	652	gi|442618429|ref|NP_001262456.1|	0	723	gnl|GNOMON|9109198.p	0	744	tr|A0A0A9XC89|A0A0A9XC89_LYGHE	2e-50	180
c13025_g2_i1_8386_8386	gnl|GNOMON|7485756.p	4e-38	137	gi|442618429|ref|NP_001262456.1|	7e-43	150	gnl|GNOMON|9109198.p	4e-40	142	NA	NA	NA
c13033_g1_i1_8392_8392	NA	NA	NA	NA	NA	NA	NA	NA	NA	tr|A0A0A9WEI3|A0A0A9WEI3_LYGHE	4e-29	106
c13037_g1_i1_8394_8394	gnl|GNOMON|11642566.p	1e-47	170	NA	NA	NA	gnl|GNOMON|5931219.p	3e-51	179	tr|A0A0A9YNM3|A0A0A9YNM3_LYGHE	0	591
c1303_g1_i1_974_974	gnl|GNOMON|7485754.p	2e-77	255	gi|442618429|ref|NP_001262456.1|	7e-101	319	gnl|GNOMON|9109198.p	2e-106	333	tr|A0A0A9XC89|A0A0A9XC89_LYGHE	0	550
c13057_g1_i1_8406_8406	NA	NA	NA	NA	NA	NA	NA	NA	NA	tr|A0A0A9X177|A0A0A9X177_LYGHE	4e-146	433
c1305_g1_i1_975_975	gnl|GNOMON|9371945.p	2e-93	302	gi|386768412|ref|NP_001246454.1|	3e-115	363	gnl|GNOMON|9184815.p	7e-119	371	tr|A0A0A9YLZ3|A0A0A9YLZ3_LYGHE	0	628
c13065_g1_i1_8411_8411	gnl|GNOMON|6381782.p	6e-29	109	gi|78707158|ref|NP_001027384.1|	4e-36	130	gnl|GNOMON|9987402.p	5e-37	129	tr|A0A0A9YHN7|A0A0A9YHN7_LYGHE	5e-118	337
c13068_g1_i1_8416_8416	NA	NA	NA	NA	NA	NA	NA	NA	NA	tr|A0A0A9WRV1|A0A0A9WRV1_LYGHE	8e-48	160
c13075_g1_i1_8421_8421	gnl|GNOMON|12597881.p	8e-155	490	gi|442628399|ref|NP_001260580.1|	2e-145	463	gnl|GNOMON|9575366.p	2e-166	521	tr|A0A0A9W1I7|A0A0A9W1I7_LYGHE	1e-159	494
c13078_g1_i2_8424_8424	gnl|GNOMON|9135937.p	1e-123	396	gi|24652022|ref|NP_610467.1|	5e-111	361	gnl|GNOMON|5061640.p	3e-130	414	tr|A0A0A9WU56|A0A0A9WU56_LYGHE	0	809
c13078_g2_i1_8425_8425	NA	NA	NA	NA	NA	NA	NA	NA	NA	tr|A0A0A9WU56|A0A0A9WU56_LYGHE	7e-48	162
c1307_g1_i1_979_979	gnl|GNOMON|10683336.p	1e-43	157	gi|161077455|ref|NP_001097440.1|	6e-52	181	gnl|GNOMON|10001125.p	7e-55	189	tr|A0A0A9VUL5|A0A0A9VUL5_LYGHE	4e-105	333
c13080_g1_i1_8427_8427	gnl|GNOMON|9889933.p	7e-92	285	gi|24586065|ref|NP_652724.1|	7e-115	345	gnl|GNOMON|7338425.p	7e-110	331	tr|A0A0A9YWG2|A0A0A9YWG2_LYGHE	0	516
c13085_g1_i1_8431_8431	gnl|GNOMON|9741733.p	6e-37	142	NA	NA	NA	NA	NA	NA	tr|A0A0A9YDW0|A0A0A9YDW0_LYGHE	6e-24	411
c13088_g1_i1_8433_8433	gnl|GNOMON|12740768.p	3e-161	476	gi|442624069|ref|NP_001261061.1|	6e-113	358	gnl|GNOMON|7678447.p	2e-149	450	tr|A0A0A9YFJ3|A0A0A9YFJ3_LYGHE	0	862
c1308_g1_i1_980_980	NA	NA	NA	NA	NA	NA	gnl|GNOMON|8270415.p	8e-35	133	tr|A0A0A9Y3S5|A0A0A9Y3S5_LYGHE	0	676
c13090_g1_i1_8436_8436	gnl|GNOMON|8947949.p	5e-35	130	gi|281363770|ref|NP_001137719.2|	7e-25	101	gnl|GNOMON|5048662.p	1e-37	137	tr|A0A0A9XYV5|A0A0A9XYV5_LYGHE	1e-80	256
c13092_g1_i1_8443_8443	NA	NA	NA	NA	NA	NA	NA	NA	NA	tr|A0A0A9WV57|A0A0A9WV57_LYGHE	3e-31	111
c13098_g1_i1_8444_8444	gnl|GNOMON|9117151.p	4e-82	261	gi|442625527|ref|NP_001259953.1|	5e-63	211	gnl|GNOMON|9777762.p	2e-75	243	tr|A0A0A9YT30|A0A0A9YT30_LYGHE	0	531
c13100_g1_i1_8446_8446	gnl|GNOMON|12755861.p	1e-30	115	NA	NA	NA	gnl|GNOMON|9995698.p	7e-31	116	tr|A0A0A9ZCB8|A0A0A9ZCB8_LYGHE	1e-127	380
c13103_g1_i1_8448_8448	gnl|GNOMON|12742553.p	6e-43	155	NA	NA	NA	gnl|GNOMON|9987790.p	1e-27	110	tr|A0A0A9X6C0|A0A0A9X6C0_LYGHE	6e-75	230
c13109_g1_i1_8449_8449	NA	NA	NA	NA	NA	NA	NA	NA	NA	tr|A0A0A9W635|A0A0A9W635_LYGHE	5e-53	170
c1310_g1_i1_981_981	NA	NA	NA	NA	NA	NA	NA	NA	NA	tr|A0A0A9VYP8|A0A0A9VYP8_LYGHE	1e-44	154
c13110_g1_i1_8450_8450	gnl|GNOMON|12525283.p	3e-42	145	gi|442628203|ref|NP_001260534.1|	7e-34	123	gnl|GNOMON|7358818.p	1e-37	132	tr|A0A0A9VVW7|A0A0A9VVW7_LYGHE	2e-57	184
c13114_g1_i2_8455_8455	gnl|GNOMON|11480757.p	4e-83	264	gi|281360877|ref|NP_001162757.1|	7e-25	105	gnl|GNOMON|10001166.p	3e-59	204	tr|A0A0A9Y877|A0A0A9Y877_LYGHE	6e-180	513
c13119_g1_i1_8457_8457	NA	NA	NA	NA	NA	NA	NA	NA	NA	tr|A0A0A9YZA3|A0A0A9YZA3_LYGHE	2e-34	124
c13124_g1_i1_8460_8460	gnl|GNOMON|8650746.p	2e-61	205	gi|28573446|ref|NP_611079.2|	2e-38	140	gnl|GNOMON|7887569.p	5e-55	185	NA	NA	NA
c13129_g1_i1_8464_8464	gnl|GNOMON|12245163.p	0	624	gi|28574898|ref|NP_648818.3|	0	573	gnl|GNOMON|9703765.p	0	598	tr|A0A0A9WLM3|A0A0A9WLM3_LYGHE	3e-172	522
c1312_g1_i1_982_982	gnl|GNOMON|7609367.p	5e-34	128	NA	NA	NA	NA	NA	NA	tr|A0A0A9XVL1|A0A0A9XVL1_LYGHE	7e-101	293
c13150_g1_i1_8475_8475	NA	NA	NA	NA	NA	NA	NA	NA	NA	tr|A0A0A9YDZ4|A0A0A9YDZ4_LYGHE	1e-47	153
c13159_g1_i1_8477_8477	NA	NA	NA	NA	NA	NA	gnl|GNOMON|7187411.p	5e-28	116	tr|A0A0A9W9X9|A0A0A9W9X9_LYGHE	0	781
c13164_g1_i2_8482_8482	NA	NA	NA	NA	NA	NA	NA	NA	NA	tr|A0A0A9WTM2|A0A0A9WTM2_LYGHE	3e-49	157
c13168_g1_i1_8487_8487	NA	NA	NA	NA	NA	NA	NA	NA	NA	tr|A0A0A9W2K3|A0A0A9W2K3_LYGHE	0	777
c13169_g1_i1_8488_8488	NA	NA	NA	NA	NA	NA	NA	NA	NA	tr|A0A0A9W1K9|A0A0A9W1K9_LYGHE	3e-50	167
c13180_g1_i1_8492_8492	NA	NA	NA	NA	NA	NA	NA	NA	NA	tr|A0A0A9Y138|A0A0A9Y138_LYGHE	7e-54	179
c13184_g1_i1_8498_8498	NA	NA	NA	NA	NA	NA	gnl|GNOMON|9379410.p	3e-27	106	tr|A0A0A9Y6Y9|A0A0A9Y6Y9_LYGHE	5e-37	133
c13186_g1_i1_8499_8499	gnl|GNOMON|10635351.p	9e-78	247	gi|24653516|ref|NP_725347.1|	8e-81	254	gnl|GNOMON|5653595.p	1e-81	256	tr|A0A0A9XX58|A0A0A9XX58_LYGHE	2e-117	344
c13190_g1_i2_8502_8502	NA	NA	NA	NA	NA	NA	NA	NA	NA	tr|A0A0A9W8U4|A0A0A9W8U4_LYGHE	5e-47	148
c13193_g1_i1_8504_8504	gnl|GNOMON|7357099.p	5e-52	166	gi|24643618|ref|NP_524696.2|	2e-44	146	gnl|GNOMON|7148561.p	1e-42	141	tr|A0A0A9XBA4|A0A0A9XBA4_LYGHE	2e-97	281
c13194_g1_i1_8505_8505	NA	NA	NA	NA	NA	NA	NA	NA	NA	tr|A0A0A9X690|A0A0A9X690_LYGHE	1e-30	112
c13196_g1_i1_8506_8506	gnl|GNOMON|11650524.p	3e-51	170	gi|24656124|ref|NP_728756.1|	4e-54	177	gnl|GNOMON|9818165.p	3e-52	172	tr|A0A0A9YEM0|A0A0A9YEM0_LYGHE	1e-49	166
c13200_g1_i1_8508_8508	gnl|GNOMON|12159748.p	2e-88	274	gi|17137230|ref|NP_477177.1|	2e-72	233	gnl|GNOMON|6421399.p	5e-95	290	tr|A0A0A9XLX9|A0A0A9XLX9_LYGHE	3e-138	398
c13201_g1_i1_8510_8510	gnl|GNOMON|11653142.p	3e-66	209	gi|24762324|ref|NP_611807.1|	9e-73	226	gnl|GNOMON|9730461.p	7e-88	264	tr|A0A0A9YZ59|A0A0A9YZ59_LYGHE	4e-150	422
c13206_g1_i2_8514_8514	NA	NA	NA	NA	NA	NA	NA	NA	NA	tr|A0A0A9WG71|A0A0A9WG71_LYGHE	3e-28	106
c13207_g1_i1_8515_8515	gnl|GNOMON|12737677.p	5e-44	161	NA	NA	NA	NA	NA	NA	tr|A0A0A9YXZ9|A0A0A9YXZ9_LYGHE	9e-125	375
c13208_g1_i1_8516_8516	gnl|GNOMON|11415150.p	4e-120	345	gi|17137070|ref|NP_477080.1|	2e-115	333	gnl|GNOMON|9253849.p	1e-120	347	tr|A0A0A9YMH8|A0A0A9YMH8_LYGHE	3e-123	352
c13219_g1_i1_8520_8520	NA	NA	NA	NA	NA	NA	NA	NA	NA	tr|A0A0A9ZI63|A0A0A9ZI63_LYGHE	6e-38	127
c13234_g1_i1_8527_8527	NA	NA	NA	NA	NA	NA	NA	NA	NA	tr|A0A0A9XAA2|A0A0A9XAA2_LYGHE	2e-60	193
c13239_g1_i1_8529_8529	NA	NA	NA	NA	NA	NA	NA	NA	NA	tr|A0A0A9XJG8|A0A0A9XJG8_LYGHE	2e-46	154
c13246_g1_i1_8530_8530	NA	NA	NA	NA	NA	NA	NA	NA	NA	tr|A0A0A9ZFS9|A0A0A9ZFS9_LYGHE	3e-32	110
c13248_g1_i1_8531_8531	gnl|GNOMON|11091960.p	2e-170	520	gi|24642569|ref|NP_536796.2|	3e-117	379	gnl|GNOMON|6735236.p	1e-162	500	tr|A0A0A9YUF6|A0A0A9YUF6_LYGHE	4e-47	172
c13251_g1_i1_8533_8533	gnl|GNOMON|6504367.p	3e-44	150	gi|24652976|ref|NP_725135.1|	2e-44	151	gnl|GNOMON|5587636.p	7e-52	169	tr|A0A0A9WI25|A0A0A9WI25_LYGHE	3e-161	448
c13259_g1_i1_8540_8540	gnl|GNOMON|12736024.p	2e-66	221	NA	NA	NA	gnl|GNOMON|9998617.p	7e-34	125	tr|A0A0A9ZHK1|A0A0A9ZHK1_LYGHE	7e-141	424
c13265_g1_i2_8547_8547	gnl|GNOMON|7222886.p	3e-68	228	gi|386765384|ref|NP_001247000.1|	4e-54	188	gnl|GNOMON|6989497.p	2e-47	168	tr|A0A0A9XLR5|A0A0A9XLR5_LYGHE	1e-90	284
c13268_g1_i1_8552_8552	NA	NA	NA	gi|386768850|ref|NP_001245813.1|	7e-41	148	gnl|GNOMON|5305364.p	2e-36	134	tr|A0A0A9XLM1|A0A0A9XLM1_LYGHE	0	561
c13270_g1_i1_8554_8554	gnl|GNOMON|6817034.p	7e-60	207	gi|28573153|ref|NP_788604.1|	1e-26	111	gnl|GNOMON|9559041.p	2e-51	184	tr|A0A0A9WS98|A0A0A9WS98_LYGHE	0	614
c13271_g1_i1_8556_8556	gnl|GNOMON|7926733.p	6e-25	104	gi|442624184|ref|NP_001261083.1|	1e-23	102	gnl|GNOMON|5092478.p	4e-38	141	tr|A0A0A9YTS8|A0A0A9YTS8_LYGHE	3e-175	512
c13274_g1_i2_8560_8560	NA	NA	NA	NA	NA	NA	NA	NA	NA	tr|A0A0A9W9F8|A0A0A9W9F8_LYGHE	4e-122	345
c13275_g1_i1_8561_8561	NA	NA	NA	NA	NA	NA	NA	NA	NA	tr|A0A0A9Z1T7|A0A0A9Z1T7_LYGHE	1e-80	254
c13278_g1_i1_8562_8562	gnl|GNOMON|9064743.p	1e-87	258	gi|24648682|ref|NP_732610.1|	4e-90	265	gnl|GNOMON|5125465.p	3e-93	272	tr|A0A0A9Z8E6|A0A0A9Z8E6_LYGHE	7e-103	296
c13279_g1_i1_8563_8563	gnl|GNOMON|7170713.p	5e-29	112	NA	NA	NA	gnl|GNOMON|5822519.p	1e-26	104	tr|A0A0A9Y1R7|A0A0A9Y1R7_LYGHE	1e-35	129
c13280_g1_i1_8564_8564	NA	NA	NA	NA	NA	NA	NA	NA	NA	tr|A0A0A9VT98|A0A0A9VT98_LYGHE	0	836
c13282_g1_i1_8565_8565	NA	NA	NA	NA	NA	NA	NA	NA	NA	tr|A0A0A9X2P5|A0A0A9X2P5_LYGHE	2e-43	143
c13287_g1_i1_8566_8566	gnl|GNOMON|8770132.p	6e-30	115	gi|320543787|ref|NP_001188905.1|	3e-25	102	gnl|GNOMON|7997006.p	6e-28	104	tr|A0A0A9XYP8|A0A0A9XYP8_LYGHE	3e-109	313
c13293_g1_i1_8568_8568	gnl|GNOMON|9291325.p	9e-122	370	gi|442628590|ref|NP_001260629.1|	4e-139	415	gnl|GNOMON|9143010.p	9e-164	474	tr|A0A0A9XSR5|A0A0A9XSR5_LYGHE	0	751
c13296_g1_i1_8571_8571	NA	NA	NA	NA	NA	NA	NA	NA	NA	tr|A0A0A9ZEM2|A0A0A9ZEM2_LYGHE	2e-151	442
c13297_g1_i1_8572_8572	gnl|GNOMON|9087122.p	6e-65	206	gi|24653557|ref|NP_725361.1|	4e-56	184	gnl|GNOMON|7879416.p	1e-75	233	tr|A0A0A9ZAL5|A0A0A9ZAL5_LYGHE	1e-157	442
c13298_g1_i1_8573_8573	gnl|GNOMON|9149567.p	2e-107	356	gi|442615810|ref|NP_001259414.1|	4e-62	226	gnl|GNOMON|7545659.p	3e-73	256	tr|A0A0A9WII3|A0A0A9WII3_LYGHE	0	1172
c13299_g1_i1_8576_8576	gnl|GNOMON|8898913.p	5e-24	100	NA	NA	NA	NA	NA	NA	tr|A0A0A9YJH6|A0A0A9YJH6_LYGHE	0	593
c13300_g1_i1_8577_8577	NA	NA	NA	NA	NA	NA	NA	NA	NA	tr|A0A0A9VXY3|A0A0A9VXY3_LYGHE	3e-120	347
c13302_g1_i2_8578_8578	gnl|GNOMON|12750211.p	2e-29	105	NA	NA	NA	NA	NA	NA	tr|A0A0A9Z275|A0A0A9Z275_LYGHE	8e-65	214
c13304_g1_i1_8580_8580	gnl|GNOMON|12729014.p	2e-23	102	NA	NA	NA	NA	NA	NA	tr|A0A0A9WY02|A0A0A9WY02_LYGHE	0	634
c13306_g1_i2_8581_8581	NA	NA	NA	NA	NA	NA	NA	NA	NA	tr|A0A0A9XX11|A0A0A9XX11_LYGHE	6e-38	126
c13308_g1_i1_8584_8584	gnl|GNOMON|12552088.p	2e-84	281	gi|386764437|ref|NP_001096983.2|	2e-93	307	gnl|GNOMON|7155035.p	5e-96	313	tr|A0A0A9YXN0|A0A0A9YXN0_LYGHE	0	644
c13309_g1_i1_8586_8586	gnl|GNOMON|12723638.p	2e-30	122	NA	NA	NA	NA	NA	NA	tr|A0A0A9YIX2|A0A0A9YIX2_LYGHE	2e-116	358
c13311_g1_i1_8587_8587	NA	NA	NA	NA	NA	NA	NA	NA	NA	tr|A0A0A9Z897|A0A0A9Z897_LYGHE	2e-83	252
c13315_g1_i1_8590_8590	gnl|GNOMON|11404345.p	6e-47	156	gi|28571872|ref|NP_651323.3|	3e-47	157	gnl|GNOMON|9306993.p	2e-42	144	tr|A0A0A9WBX5|A0A0A9WBX5_LYGHE	8e-147	412
c13318_g1_i1_8592_8592	gnl|GNOMON|12736331.p	3e-104	338	NA	NA	NA	gnl|GNOMON|10000284.p	2e-70	241	tr|A0A0A9YDL9|A0A0A9YDL9_LYGHE	1e-179	505
c13325_g1_i1_8596_8596	gnl|GNOMON|10012608.p	3e-98	283	gi|22024141|ref|NP_610939.2|	7e-98	282	gnl|GNOMON|9817788.p	5e-99	284	tr|A0A0A9YS08|A0A0A9YS08_LYGHE	2e-101	290
c13328_g1_i2_8597_8597	NA	NA	NA	NA	NA	NA	gnl|GNOMON|9796085.p	4e-60	194	NA	NA	NA
c1332_g1_i1_993_993	NA	NA	NA	NA	NA	NA	NA	NA	NA	tr|A0A0A9WTS1|A0A0A9WTS1_LYGHE	4e-58	183
c13331_g1_i1_8600_8600	gnl|GNOMON|8988368.p	3e-27	108	NA	NA	NA	gnl|GNOMON|9467077.p	8e-40	142	tr|A0A0A9YBH6|A0A0A9YBH6_LYGHE	1e-102	310
c13332_g1_i1_8601_8601	NA	NA	NA	NA	NA	NA	NA	NA	NA	tr|A0A0A9W9Z2|A0A0A9W9Z2_LYGHE	0	1130
c13340_g1_i2_8604_8604	NA	NA	NA	NA	NA	NA	NA	NA	NA	tr|A0A0A9YGT8|A0A0A9YGT8_LYGHE	2e-40	142
c13344_g1_i1_8608_8608	gnl|GNOMON|12755129.p	5e-24	104	NA	NA	NA	gnl|GNOMON|6476163.p	3e-23	101	tr|A0A0A9ZEZ1|A0A0A9ZEZ1_LYGHE	0	871
c13347_g1_i1_8613_8613	NA	NA	NA	NA	NA	NA	NA	NA	NA	tr|A0A0A9Y176|A0A0A9Y176_LYGHE	6e-167	464
c13350_g1_i1_8614_8614	gnl|GNOMON|10628935.p	0	649	gi|85724746|ref|NP_001033805.1|	0	592	gnl|GNOMON|7923504.p	0	640	tr|A0A0A9VSQ7|A0A0A9VSQ7_LYGHE	0	848
c13356_g1_i1_8620_8620	NA	NA	NA	gi|21357597|ref|NP_650432.1|	1e-38	141	gnl|GNOMON|9892170.p	3e-42	151	tr|A0A0A9ZID5|A0A0A9ZID5_LYGHE	7e-118	350
c13358_g1_i1_8622_8622	gnl|GNOMON|12550273.p	5e-164	527	gi|442629812|ref|NP_001261341.1|	6e-90	315	gnl|GNOMON|9694790.p	0	593	tr|A0A0A9Y0W2|A0A0A9Y0W2_LYGHE	0	1745
c13363_g1_i1_8625_8625	gnl|GNOMON|6719877.p	9e-26	104	NA	NA	NA	gnl|GNOMON|8944417.p	8e-26	103	tr|A0A0A9WMK9|A0A0A9WMK9_LYGHE	2e-169	470
c13365_g1_i1_8626_8626	NA	NA	NA	NA	NA	NA	gnl|GNOMON|9767955.p	5e-28	116	tr|A0A0A9WT80|A0A0A9WT80_LYGHE	0	665
c13369_g1_i1_8628_8628	gnl|GNOMON|8856522.p	0	740	gi|442626728|ref|NP_001260229.1|	6e-160	506	gnl|GNOMON|9980331.p	0	629	tr|A0A0A9X6R7|A0A0A9X6R7_LYGHE	0	1172
c13370_g1_i1_8632_8632	gnl|GNOMON|12736582.p	6e-29	111	NA	NA	NA	gnl|GNOMON|9999180.p	4e-34	128	tr|A0A0A9YJR4|A0A0A9YJR4_LYGHE	7e-111	325
c13371_g1_i1_8635_8635	gnl|GNOMON|6467719.p	5e-33	130	NA	NA	NA	gnl|GNOMON|5132888.p	2e-26	110	tr|A0A0A9XDH1|A0A0A9XDH1_LYGHE	0	523
c13372_g1_i1_8636_8636	gnl|GNOMON|7653543.p	9e-158	460	gi|24584926|ref|NP_724095.1|	1e-151	447	gnl|GNOMON|10000597.p	0	567	tr|A0A0A9YYK4|A0A0A9YYK4_LYGHE	0	742
c13378_g1_i1_8642_8642	NA	NA	NA	NA	NA	NA	NA	NA	NA	tr|A0A0A9Z066|A0A0A9Z066_LYGHE	6e-63	202
c13381_g1_i1_8643_8643	NA	NA	NA	NA	NA	NA	gnl|GNOMON|8154992.p	1e-39	151	tr|A0A0A9WDW8|A0A0A9WDW8_LYGHE	0	784
c13382_g1_i1_8644_8644	gnl|GNOMON|6865519.p	1e-79	257	gi|24649497|ref|NP_732936.1|	4e-109	334	gnl|GNOMON|6532211.p	4e-124	372	tr|A0A0A9ZC07|A0A0A9ZC07_LYGHE	1e-53	178
c13388_g1_i2_8648_8648	NA	NA	NA	NA	NA	NA	NA	NA	NA	tr|A0A0A9XKH4|A0A0A9XKH4_LYGHE	4e-64	205
c13389_g1_i1_8650_8650	gnl|GNOMON|10791131.p	1e-51	182	gi|56311470|ref|NP_729947.2|	3e-32	126	gnl|GNOMON|7273986.p	3e-32	125	tr|A0A0A9X1P8|A0A0A9X1P8_LYGHE	1e-150	439
c13396_g1_i2_8657_8657	NA	NA	NA	NA	NA	NA	NA	NA	NA	tr|A0A0A9X7I0|A0A0A9X7I0_LYGHE	1e-27	103
c13398_g1_i1_8658_8658	gnl|GNOMON|10542129.p	0	853	gi|442627192|ref|NP_001260319.1|	0	808	gnl|GNOMON|9871370.p	0	929	tr|A0A0A9Z1K5|A0A0A9Z1K5_LYGHE	0	1368
c1340_g1_i1_996_996	NA	NA	NA	NA	NA	NA	NA	NA	NA	tr|A0A0A9XRD0|A0A0A9XRD0_LYGHE	4e-140	397
c13413_g1_i1_8670_8670	gnl|GNOMON|10761953.p	0	551	gi|442622013|ref|NP_001263132.1|	0	551	gnl|GNOMON|8175823.p	0	605	tr|A0A0A9WZ79|A0A0A9WZ79_LYGHE	0	736
c13416_g1_i1_8672_8672	gnl|GNOMON|7907922.p	3e-64	203	NA	NA	NA	gnl|GNOMON|9120425.p	1e-63	202	tr|A0A0A9WYM3|A0A0A9WYM3_LYGHE	9e-112	324
c13419_g1_i1_8676_8676	NA	NA	NA	gi|442617388|ref|NP_001097681.2|	6e-37	143	gnl|GNOMON|7988488.p	3e-52	184	tr|A0A0A9ZB91|A0A0A9ZB91_LYGHE	0	618
c13423_g1_i1_8679_8679	NA	NA	NA	NA	NA	NA	NA	NA	NA	tr|A0A0A9WI17|A0A0A9WI17_LYGHE	3e-163	453
c13424_g1_i1_8682_8682	gnl|GNOMON|10781715.p	0	716	gi|17137400|ref|NP_477271.1|	0	725	gnl|GNOMON|8623442.p	0	811	tr|A0A0A9W5Q0|A0A0A9W5Q0_LYGHE	0	1343
c13425_g1_i1_8685_8685	gnl|GNOMON|10376518.p	1e-145	464	gi|281362065|ref|NP_001163652.1|	2e-146	467	gnl|GNOMON|8681444.p	0	573	tr|A0A0A9WTU7|A0A0A9WTU7_LYGHE	0	1012
c13427_g1_i1_8688_8688	gnl|GNOMON|11378332.p	8e-69	225	gi|24644712|ref|NP_649688.1|	3e-78	250	gnl|GNOMON|8681026.p	1e-39	148	tr|A0A0A9XZ30|A0A0A9XZ30_LYGHE	0	729
c1342_g1_i2_998_998	NA	NA	NA	NA	NA	NA	NA	NA	NA	tr|A0A0A9W5A7|A0A0A9W5A7_LYGHE	6e-28	101
c13430_g1_i1_8690_8690	gnl|GNOMON|10999157.p	5e-104	320	gi|442622750|ref|NP_001260774.1|	1e-99	305	gnl|GNOMON|9624773.p	5e-103	314	tr|A0A0A9W599|A0A0A9W599_LYGHE	0	630
c13432_g1_i1_8691_8691	gnl|GNOMON|9362744.p	4e-66	222	gi|161077125|ref|NP_001097332.1|	4e-69	231	gnl|GNOMON|8135313.p	7e-67	224	tr|A0A0A9YBB7|A0A0A9YBB7_LYGHE	1e-77	253
c13435_g1_i1_8694_8694	NA	NA	NA	NA	NA	NA	NA	NA	NA	tr|A0A0A9WFB9|A0A0A9WFB9_LYGHE	1e-62	190
c13439_g1_i1_8695_8695	gnl|GNOMON|12732120.p	8e-31	145	gi|116008309|ref|NP_610937.4|	7e-24	122	gnl|GNOMON|7021592.p	9e-25	227	tr|A0A0A9XR56|A0A0A9XR56_LYGHE	7e-27	536
c13439_g2_i1_8696_8696	gnl|GNOMON|12732120.p	7e-122	432	gi|116008309|ref|NP_610937.4|	9e-92	310	gnl|GNOMON|7021592.p	8e-122	392	tr|A0A0A9XVP0|A0A0A9XVP0_LYGHE	7e-131	389
c1343_g1_i1_999_999	NA	NA	NA	NA	NA	NA	NA	NA	NA	tr|A0A0A9WUC2|A0A0A9WUC2_LYGHE	2e-91	288
c13441_g1_i1_8697_8697	NA	NA	NA	NA	NA	NA	NA	NA	NA	tr|A0A0A9YL05|A0A0A9YL05_LYGHE	2e-30	114
c13442_g1_i1_8698_8698	NA	NA	NA	NA	NA	NA	NA	NA	NA	tr|A0A0A9WJR6|A0A0A9WJR6_LYGHE	2e-135	389
c13445_g1_i1_8699_8699	NA	NA	NA	NA	NA	NA	NA	NA	NA	tr|A0A0A9X525|A0A0A9X525_LYGHE	3e-141	408
c13450_g1_i1_8702_8702	NA	NA	NA	NA	NA	NA	NA	NA	NA	tr|A0A0A9YPB5|A0A0A9YPB5_LYGHE	6e-175	504
c13450_g2_i1_8705_8705	gnl|GNOMON|10642537.p	4e-50	186	gi|442618152|ref|NP_001262402.1|	4e-48	181	gnl|GNOMON|6747141.p	3e-70	242	tr|A0A0A9YPB0|A0A0A9YPB0_LYGHE	0	1033
c13451_g1_i1_8707_8707	gnl|GNOMON|8747328.p	0	620	gi|17864404|ref|NP_524786.1|	3e-141	455	gnl|GNOMON|9430237.p	0	590	tr|A0A0A9YG07|A0A0A9YG07_LYGHE	0	1115
c13452_g1_i1_8709_8709	gnl|GNOMON|10397958.p	3e-41	152	gi|221329991|ref|NP_001036446.2|	4e-32	126	gnl|GNOMON|5023535.p	2e-31	123	tr|A0A0A9ZE66|A0A0A9ZE66_LYGHE	0	650
c13458_g1_i2_8719_8719	NA	NA	NA	NA	NA	NA	NA	NA	NA	tr|A0A0A9VTS9|A0A0A9VTS9_LYGHE	1e-48	167
c13458_g2_i1_8717_8717	NA	NA	NA	NA	NA	NA	NA	NA	NA	tr|A0A0A9VTS9|A0A0A9VTS9_LYGHE	5e-61	203
c13463_g1_i1_8723_8723	NA	NA	NA	NA	NA	NA	NA	NA	NA	tr|A0A0A9W4L4|A0A0A9W4L4_LYGHE	6e-142	424
c13466_g1_i1_8724_8724	gnl|GNOMON|6649588.p	7e-48	162	gi|28574488|ref|NP_788495.1|	2e-46	159	gnl|GNOMON|10001166.p	8e-50	174	tr|A0A0A9X9J3|A0A0A9X9J3_LYGHE	3e-112	327
c13468_g1_i1_8726_8726	NA	NA	NA	NA	NA	NA	NA	NA	NA	tr|A0A0A9WKF3|A0A0A9WKF3_LYGHE	0	568
c13470_g1_i1_8728_8728	gnl|GNOMON|7862316.p	2e-156	451	gi|386769013|ref|NP_001245852.1|	4e-174	496	gnl|GNOMON|6279814.p	2e-169	484	tr|A0A0A9XM75|A0A0A9XM75_LYGHE	0	591
c13471_g1_i1_8729_8729	NA	NA	NA	NA	NA	NA	NA	NA	NA	tr|A0A0A9YX17|A0A0A9YX17_LYGHE	4e-64	197
c13474_g1_i1_8731_8731	gnl|GNOMON|11627931.p	2e-49	164	gi|24643238|ref|NP_728244.1|	1e-32	127	gnl|GNOMON|7591633.p	5e-36	137	tr|A0A0A9XQN2|A0A0A9XQN2_LYGHE	7e-172	489
c13483_g1_i2_8734_8734	gnl|GNOMON|6587675.p	9e-47	172	gi|386767735|ref|NP_001246263.1|	1e-61	213	gnl|GNOMON|8903371.p	2e-61	212	tr|A0A0A9X7F4|A0A0A9X7F4_LYGHE	0	1025
c13485_g1_i1_8736_8736	gnl|GNOMON|10635732.p	2e-26	105	NA	NA	NA	gnl|GNOMON|6034119.p	2e-33	125	tr|A0A0A9WEU7|A0A0A9WEU7_LYGHE	1e-152	436
c13488_g1_i1_8737_8737	gnl|GNOMON|9007747.p	3e-125	372	gi|161079544|ref|NP_001097993.1|	3e-100	306	gnl|GNOMON|8001356.p	5e-118	353	tr|A0A0A9ZC61|A0A0A9ZC61_LYGHE	2e-168	481
c13489_g1_i1_8738_8738	NA	NA	NA	NA	NA	NA	NA	NA	NA	tr|A0A0A9XL60|A0A0A9XL60_LYGHE	1e-90	265
c13490_g1_i1_8741_8741	gnl|GNOMON|11991539.p	6e-28	144	gi|28571589|ref|NP_649822.2|	2e-26	104	gnl|GNOMON|7312747.p	6e-34	133	tr|A0A0A9XYU3|A0A0A9XYU3_LYGHE	3e-137	390
c13492_g1_i1_8742_8742	gnl|GNOMON|7415521.p	3e-34	121	gi|161076843|ref|NP_723505.2|	2e-28	106	gnl|GNOMON|8592406.p	2e-36	126	tr|A0A0A9VW01|A0A0A9VW01_LYGHE	2e-134	377
c13495_g1_i3_8743_8743	gnl|GNOMON|7797748.p	3e-123	380	gi|85726404|ref|NP_608811.2|	4e-81	275	gnl|GNOMON|9868571.p	5e-131	405	tr|A0A0A9YCG7|A0A0A9YCG7_LYGHE	0	1111
c13498_g1_i1_8745_8745	gnl|GNOMON|7128700.p	0	562	gi|386765228|ref|NP_001246952.1|	9e-139	436	gnl|GNOMON|8558070.p	6e-174	532	tr|A0A0A9YLV0|A0A0A9YLV0_LYGHE	0	695
c13500_g1_i1_8749_8749	NA	NA	NA	NA	NA	NA	NA	NA	NA	tr|A0A0A9X0L7|A0A0A9X0L7_LYGHE	4e-160	487
c13504_g1_i1_8753_8753	gnl|GNOMON|12057975.p	2e-38	135	NA	NA	NA	NA	NA	NA	tr|A0A0A9X801|A0A0A9X801_LYGHE	1e-140	398
c13506_g1_i1_8754_8754	gnl|GNOMON|8946349.p	8e-65	253	gi|17137356|ref|NP_477245.1|	5e-41	156	gnl|GNOMON|7312746.p	7e-36	217	tr|A0A0A9WCI5|A0A0A9WCI5_LYGHE	3e-45	605
c13507_g1_i1_8755_8755	gnl|GNOMON|11465152.p	2e-28	117	gi|28571183|ref|NP_788901.1|	3e-144	428	gnl|GNOMON|9999043.p	2e-87	285	tr|A0A0A9WCV8|A0A0A9WCV8_LYGHE	0	794
c13509_g1_i1_8758_8758	gnl|GNOMON|12741721.p	2e-156	461	NA	NA	NA	gnl|GNOMON|10000122.p	6e-161	496	tr|A0A0A9YRD9|A0A0A9YRD9_LYGHE	0	721
c1350_g1_i1_1002_1002	gnl|GNOMON|7499131.p	1e-37	130	gi|24663076|ref|NP_729775.1|	7e-40	136	gnl|GNOMON|5848966.p	2e-38	132	tr|A0A0A9XVA3|A0A0A9XVA3_LYGHE	1e-38	132
c13514_g1_i2_8764_8764	gnl|GNOMON|12730310.p	2e-61	219	NA	NA	NA	gnl|GNOMON|7585660.p	5e-81	276	tr|A0A0A9YUX2|A0A0A9YUX2_LYGHE	0	890
c13515_g1_i1_8768_8768	gnl|GNOMON|11666929.p	0	756	gi|442629208|ref|NP_001261210.1|	0	726	gnl|GNOMON|9997685.p	0	848	tr|A0A0A9XD20|A0A0A9XD20_LYGHE	0	1424
c13519_g1_i1_8775_8775	gnl|GNOMON|9580755.p	5e-42	152	gi|17137152|ref|NP_477134.1|	3e-49	169	gnl|GNOMON|8183352.p	7e-44	150	tr|A0A0A9VSZ5|A0A0A9VSZ5_LYGHE	0	587
c13525_g1_i1_8780_8780	NA	NA	NA	NA	NA	NA	NA	NA	NA	tr|A0A0A9W6G7|A0A0A9W6G7_LYGHE	3e-95	274
c13526_g1_i1_8781_8781	gnl|GNOMON|11632135.p	3e-99	291	gi|442630989|ref|NP_001261575.1|	3e-106	309	gnl|GNOMON|8004168.p	8e-108	312	tr|A0A0A9WD40|A0A0A9WD40_LYGHE	4e-135	381
c13529_g1_i1_8782_8782	gnl|GNOMON|12750588.p	0	615	gi|24584232|ref|NP_723852.1|	1e-130	396	gnl|GNOMON|5035560.p	0	580	tr|A0A0A9YW22|A0A0A9YW22_LYGHE	0	1011
c13530_g1_i1_8787_8787	NA	NA	NA	NA	NA	NA	NA	NA	NA	tr|A0A0A9YQ91|A0A0A9YQ91_LYGHE	0	1448
c13533_g1_i1_8792_8792	NA	NA	NA	NA	NA	NA	gnl|GNOMON|9998617.p	8e-25	100	tr|A0A0A9ZF13|A0A0A9ZF13_LYGHE	1e-65	206
c13535_g1_i1_8794_8794	NA	NA	NA	NA	NA	NA	NA	NA	NA	tr|A0A0A9XT68|A0A0A9XT68_LYGHE	1e-79	233
c13538_g1_i1_8797_8797	gnl|GNOMON|7274494.p	5e-104	313	gi|442614888|ref|NP_001259172.1|	4e-86	269	gnl|GNOMON|5295650.p	2e-106	320	tr|A0A0A9WPQ4|A0A0A9WPQ4_LYGHE	0	576
c13539_g1_i1_8798_8798	gnl|GNOMON|12189964.p	1e-27	106	gi|28574933|ref|NP_648429.2|	1e-36	130	gnl|GNOMON|7035596.p	1e-35	127	tr|A0A0A9WGW0|A0A0A9WGW0_LYGHE	3e-144	405
c13542_g2_i1_8802_8802	NA	NA	NA	NA	NA	NA	gnl|GNOMON|7010941.p	2e-66	216	tr|A0A0A9X2C0|A0A0A9X2C0_LYGHE	0	646
c13545_g1_i1_8803_8803	gnl|GNOMON|9699374.p	5e-39	135	gi|442626478|ref|NP_001260171.1|	3e-32	120	gnl|GNOMON|5194325.p	6e-55	176	tr|A0A0A9XYV0|A0A0A9XYV0_LYGHE	8e-138	387
c13547_g1_i1_8804_8804	gnl|GNOMON|12753031.p	3e-131	392	gi|442632008|ref|NP_001261779.1|	2e-163	476	gnl|GNOMON|7014162.p	8e-137	405	tr|A0A0A9XR68|A0A0A9XR68_LYGHE	0	984
c13550_g1_i1_8808_8808	gnl|GNOMON|12737174.p	7e-103	868	gi|45549030|ref|NP_476726.2|	0	806	gnl|GNOMON|9649160.p	0	1036	tr|A0A0A9X474|A0A0A9X474_LYGHE	0	1602
c13551_g1_i2_8811_8811	NA	NA	NA	gi|221331130|ref|NP_729825.2|	4e-101	339	gnl|GNOMON|8362090.p	2e-165	525	tr|A0A0A9WG36|A0A0A9WG36_LYGHE	0	1075
c13551_g1_i2_8812_8812	NA	NA	NA	NA	NA	NA	gnl|GNOMON|8362090.p	7e-60	211	tr|A0A0A9WG36|A0A0A9WG36_LYGHE	0	677
c13563_g1_i2_8819_8819	NA	NA	NA	NA	NA	NA	gnl|GNOMON|9903456.p	1e-45	154	tr|A0A0A9ZAA1|A0A0A9ZAA1_LYGHE	2e-158	443
c13566_g1_i1_8823_8823	NA	NA	NA	NA	NA	NA	gnl|GNOMON|6926623.p	3e-44	154	NA	NA	NA
c13567_g1_i1_8832_8832	gnl|GNOMON|10388061.p	3e-84	256	gi|17647997|ref|NP_523805.1|	2e-84	258	gnl|GNOMON|7246423.p	2e-84	257	tr|A0A0A9W4W0|A0A0A9W4W0_LYGHE	2e-173	480
c13572_g1_i2_8840_8840	gnl|GNOMON|11608542.p	8e-79	245	gi|24642476|ref|NP_542446.2|	9e-84	257	gnl|GNOMON|8714986.p	3e-82	256	tr|A0A0A9WID4|A0A0A9WID4_LYGHE	2e-144	404
c13574_g1_i2_8845_8845	NA	NA	NA	NA	NA	NA	NA	NA	NA	tr|A0A0A9XR00|A0A0A9XR00_LYGHE	3e-28	100
c13577_g1_i1_8849_8849	gnl|GNOMON|12733957.p	6e-28	105	NA	NA	NA	NA	NA	NA	tr|A0A0A9Z8A0|A0A0A9Z8A0_LYGHE	9e-52	167
c13586_g1_i1_8854_8854	NA	NA	NA	NA	NA	NA	NA	NA	NA	tr|A0A0A9ZCT1|A0A0A9ZCT1_LYGHE	2e-51	162
c13590_g1_i1_8856_8856	gnl|GNOMON|12432553.p	6e-110	345	gi|442614668|ref|NP_001259105.1|	2e-109	344	gnl|GNOMON|8327600.p	9e-94	300	tr|A0A0A9X1C6|A0A0A9X1C6_LYGHE	1e-130	375
c13592_g1_i1_8859_8859	NA	NA	NA	NA	NA	NA	NA	NA	NA	tr|A0A0A9X139|A0A0A9X139_LYGHE	6e-108	309
c135_g1_i1_61_61	NA	NA	NA	NA	NA	NA	NA	NA	NA	tr|A0A0A9Y2Z7|A0A0A9Y2Z7_LYGHE	2e-43	140
c13601_g1_i1_8861_8861	NA	NA	NA	NA	NA	NA	NA	NA	NA	tr|A0A0A9WAR3|A0A0A9WAR3_LYGHE	2e-86	258
c13601_g1_i1_8862_8862	NA	NA	NA	NA	NA	NA	NA	NA	NA	tr|A0A0A9W563|A0A0A9W563_LYGHE	1e-59	191
c13602_g1_i1_8864_8864	gnl|GNOMON|11797159.p	0	1108	gi|221330856|ref|NP_729034.2|	0	1194	gnl|GNOMON|5138820.p	0	1219	NA	NA	NA
c13606_g1_i1_8868_8868	gnl|GNOMON|6948334.p	3e-57	197	gi|24644714|ref|NP_649689.1|	2e-57	198	gnl|GNOMON|6255412.p	4e-64	215	tr|A0A0A9XM37|A0A0A9XM37_LYGHE	0	526
c13607_g1_i1_8869_8869	NA	NA	NA	NA	NA	NA	gnl|GNOMON|8288418.p	2e-29	108	tr|A0A0A9Y997|A0A0A9Y997_LYGHE	2e-63	196
c13610_g1_i1_8872_8872	NA	NA	NA	NA	NA	NA	NA	NA	NA	tr|A0A0A9YJK5|A0A0A9YJK5_LYGHE	1e-66	212
c13610_g2_i1_8874_8874	NA	NA	NA	NA	NA	NA	NA	NA	NA	tr|A0A0A9WYQ6|A0A0A9WYQ6_LYGHE	3e-41	138
c13611_g1_i1_8875_8875	NA	NA	NA	NA	NA	NA	NA	NA	NA	tr|A0A0A9Z0V3|A0A0A9Z0V3_LYGHE	1e-59	199
c13614_g1_i1_8877_8877	gnl|GNOMON|12729983.p	6e-149	478	gi|320545454|ref|NP_647681.2|	7e-112	370	gnl|GNOMON|9828161.p	1e-58	214	tr|A0A0A9WFT6|A0A0A9WFT6_LYGHE	0	1011
c13615_g1_i1_8878_8878	gnl|GNOMON|10366930.p	7e-94	290	gi|18543225|ref|NP_569910.1|	2e-79	254	gnl|GNOMON|6946377.p	3e-101	308	tr|A0A0A9Y0R2|A0A0A9Y0R2_LYGHE	0	712
c13629_g1_i1_8884_8884	gnl|GNOMON|7198932.p	2e-74	221	gi|20130247|ref|NP_611693.1|	5e-73	218	gnl|GNOMON|9405829.p	1e-84	247	tr|A0A0A9Z7E1|A0A0A9Z7E1_LYGHE	5e-93	268
c13631_g1_i1_8887_8887	NA	NA	NA	NA	NA	NA	NA	NA	NA	tr|A0A0A9XKJ4|A0A0A9XKJ4_LYGHE	4e-92	276
c13640_g1_i1_8895_8895	NA	NA	NA	NA	NA	NA	NA	NA	NA	tr|A0A0A9ZCD2|A0A0A9ZCD2_LYGHE	3e-65	195
c13643_g1_i1_8898_8898	gnl|GNOMON|10826733.p	2e-24	101	NA	NA	NA	gnl|GNOMON|7957195.p	4e-26	103	tr|A0A0A9X3H5|A0A0A9X3H5_LYGHE	1e-125	380
c13648_g1_i1_8901_8901	NA	NA	NA	NA	NA	NA	NA	NA	NA	tr|A0A0A9Y2C8|A0A0A9Y2C8_LYGHE	5e-59	182
c1364_g1_i1_1008_1008	gnl|GNOMON|12732848.p	1e-24	100	NA	NA	NA	NA	NA	NA	NA	NA	NA
c13654_g1_i1_8905_8905	gnl|GNOMON|9583739.p	2e-49	176	gi|17647875|ref|NP_523743.1|	8e-57	197	gnl|GNOMON|8987099.p	3e-62	213	tr|A0A0A9YLI0|A0A0A9YLI0_LYGHE	4e-150	459
c13658_g1_i1_8908_8908	gnl|GNOMON|10990340.p	2e-65	226	gi|442634131|ref|NP_001262205.1|	1e-24	107	gnl|GNOMON|7889800.p	6e-65	225	tr|A0A0A9WPD6|A0A0A9WPD6_LYGHE	0	743
c1365_g1_i1_1009_1009	NA	NA	NA	NA	NA	NA	NA	NA	NA	tr|A0A0A9Y7R4|A0A0A9Y7R4_LYGHE	1e-76	230
c13662_g1_i1_8912_8912	gnl|GNOMON|12748651.p	3e-32	124	NA	NA	NA	NA	NA	NA	tr|A0A0A9YRL3|A0A0A9YRL3_LYGHE	1e-138	399
c13663_g1_i1_8915_8915	gnl|GNOMON|8054932.p	3e-166	506	gi|281366305|ref|NP_001163454.1|	4e-114	369	gnl|GNOMON|8364108.p	8e-161	492	tr|A0A0A9W764|A0A0A9W764_LYGHE	0	1099
c13665_g1_i1_8917_8917	NA	NA	NA	gi|24644728|ref|NP_649692.2|	8e-73	225	NA	NA	NA	tr|A0A0A9Y3C7|A0A0A9Y3C7_LYGHE	2e-169	469
c1366_g1_i1_1010_1010	NA	NA	NA	NA	NA	NA	NA	NA	NA	tr|A0A0A9XV28|A0A0A9XV28_LYGHE	3e-50	171
c13672_g1_i1_8925_8925	gnl|GNOMON|8849734.p	4e-94	285	gi|24585948|ref|NP_610201.1|	4e-62	203	gnl|GNOMON|6236799.p	3e-105	313	tr|A0A0A9W4E3|A0A0A9W4E3_LYGHE	0	634
c13675_g1_i1_8927_8927	NA	NA	NA	NA	NA	NA	NA	NA	NA	tr|A0A0A9Z6Q1|A0A0A9Z6Q1_LYGHE	2e-82	253
c13676_g1_i1_8928_8928	gnl|GNOMON|12754401.p	3e-142	416	gi|320543561|ref|NP_001097192.2|	5e-137	434	gnl|GNOMON|9651580.p	5e-134	425	tr|A0A0A9Z369|A0A0A9Z369_LYGHE	0	730
c13677_g1_i1_8930_8930	gnl|GNOMON|11877555.p	3e-90	296	gi|19921088|ref|NP_609408.1|	4e-95	311	gnl|GNOMON|9560964.p	3e-94	307	tr|A0A0A9VXB9|A0A0A9VXB9_LYGHE	0	842
c13684_g1_i1_8934_8934	gnl|GNOMON|10738330.p	4e-45	163	gi|442630098|ref|NP_001261395.1|	3e-84	276	gnl|GNOMON|8235222.p	1e-74	247	tr|A0A0A9Z6U3|A0A0A9Z6U3_LYGHE	0	689
c13692_g1_i1_8940_8940	NA	NA	NA	NA	NA	NA	NA	NA	NA	tr|A0A0A9Z1M5|A0A0A9Z1M5_LYGHE	1e-71	216
c13697_g1_i1_8944_8944	NA	NA	NA	NA	NA	NA	NA	NA	NA	tr|A0A0A9VWU4|A0A0A9VWU4_LYGHE	2e-99	290
c136_g1_i1_62_62	gnl|GNOMON|12731055.p	5e-33	120	NA	NA	NA	gnl|GNOMON|8892594.p	3e-28	107	tr|A0A0A9ZGM8|A0A0A9ZGM8_LYGHE	7e-71	220
c13700_g1_i1_8945_8945	gnl|GNOMON|6753690.p	1e-113	344	gi|221331133|ref|NP_729845.2|	1e-107	333	gnl|GNOMON|6941002.p	2e-120	363	tr|A0A0A9Z3G4|A0A0A9Z3G4_LYGHE	0	549
c13702_g1_i1_8947_8947	gnl|GNOMON|8574134.p	1e-54	172	gi|24652658|ref|NP_610662.1|	6e-50	159	gnl|GNOMON|9799868.p	2e-59	183	tr|A0A0A9W9R9|A0A0A9W9R9_LYGHE	1e-99	285
c13708_g1_i1_8950_8950	gnl|GNOMON|10913123.p	1e-42	144	gi|19922144|ref|NP_610831.1|	4e-44	151	gnl|GNOMON|9998634.p	7e-33	142	tr|A0A0A9YFQ6|A0A0A9YFQ6_LYGHE	3e-147	411
c13711_g1_i2_8952_8952	gnl|GNOMON|6561352.p	0	521	gi|17647857|ref|NP_523915.1|	3e-179	504	gnl|GNOMON|9614208.p	0	528	tr|A0A0A9Y1D2|A0A0A9Y1D2_LYGHE	4e-69	218
c13713_g1_i1_8953_8953	gnl|GNOMON|8649733.p	1e-60	188	gi|24638542|ref|NP_726539.1|	2e-54	171	gnl|GNOMON|7387603.p	9e-58	179	tr|A0A0A9YPX9|A0A0A9YPX9_LYGHE	2e-101	291
c13722_g1_i1_8959_8959	NA	NA	NA	NA	NA	NA	NA	NA	NA	tr|A0A0A9WS22|A0A0A9WS22_LYGHE	0	696
c13723_g1_i1_8960_8960	NA	NA	NA	NA	NA	NA	NA	NA	NA	tr|A0A0A9Y3K6|A0A0A9Y3K6_LYGHE	2e-31	112
c13726_g1_i1_8967_8967	NA	NA	NA	NA	NA	NA	NA	NA	NA	tr|A0A0A9Y2D5|A0A0A9Y2D5_LYGHE	4e-65	201
c13728_g1_i1_8970_8970	gnl|GNOMON|8319143.p	3e-81	240	gi|17136880|ref|NP_476963.1|	5e-73	219	gnl|GNOMON|5577796.p	3e-95	275	tr|A0A0A9Z7L6|A0A0A9Z7L6_LYGHE	5e-107	305
c13729_g1_i2_8973_8973	gnl|GNOMON|8491945.p	1e-128	404	gi|19920662|ref|NP_608809.1|	4e-63	226	gnl|GNOMON|7098016.p	2e-130	406	tr|A0A0A9WYC4|A0A0A9WYC4_LYGHE	0	924
c1373_g1_i1_1012_1012	NA	NA	NA	NA	NA	NA	NA	NA	NA	tr|A0A0A9X9N2|A0A0A9X9N2_LYGHE	1e-32	113
c13743_g1_i1_8982_8982	gnl|GNOMON|9271525.p	4e-33	125	NA	NA	NA	gnl|GNOMON|9865773.p	4e-31	117	tr|A0A0A9XAG2|A0A0A9XAG2_LYGHE	9e-111	325
c13750_g1_i1_8986_8986	NA	NA	NA	NA	NA	NA	NA	NA	NA	tr|A0A0A9YBS9|A0A0A9YBS9_LYGHE	0	717
c13752_g1_i1_8990_8990	gnl|GNOMON|11512544.p	5e-67	212	gi|62471697|ref|NP_001014516.1|	1e-69	218	gnl|GNOMON|7291529.p	7e-68	213	tr|A0A0A9Z0T5|A0A0A9Z0T5_LYGHE	3e-68	214
c13754_g1_i1_8993_8993	NA	NA	NA	NA	NA	NA	NA	NA	NA	tr|A0A0A9YJX0|A0A0A9YJX0_LYGHE	6e-77	234
c13756_g1_i1_8994_8994	gnl|GNOMON|8589748.p	6e-34	127	gi|442627507|ref|NP_001260392.1|	4e-31	124	gnl|GNOMON|7868594.p	1e-37	140	tr|A0A0A9XMH6|A0A0A9XMH6_LYGHE	0	588
c13760_g1_i1_8996_8996	NA	NA	NA	NA	NA	NA	gnl|GNOMON|9994680.p	1e-25	103	tr|A0A0A9Z6A7|A0A0A9Z6A7_LYGHE	7e-113	334
c13761_g1_i1_8997_8997	NA	NA	NA	NA	NA	NA	NA	NA	NA	tr|A0A0A9VTW2|A0A0A9VTW2_LYGHE	8e-73	238
c13762_g1_i1_8998_8998	NA	NA	NA	gi|221331130|ref|NP_729825.2|	4e-68	242	gnl|GNOMON|8362090.p	1e-124	406	tr|A0A0A9WG36|A0A0A9WG36_LYGHE	0	1073
c13764_g1_i1_9000_9000	gnl|GNOMON|6442924.p	3e-113	368	gi|281365904|ref|NP_001163393.1|	8e-26	111	gnl|GNOMON|9090803.p	3e-55	196	tr|A0A0A9YIK1|A0A0A9YIK1_LYGHE	0	899
c13768_g1_i1_9003_9003	NA	NA	NA	NA	NA	NA	NA	NA	NA	tr|A0A0A9Y9U6|A0A0A9Y9U6_LYGHE	2e-54	183
c13778_g1_i1_9005_9005	gnl|GNOMON|7653543.p	8e-109	328	gi|24584926|ref|NP_724095.1|	5e-36	308	gnl|GNOMON|10000597.p	6e-106	325	tr|A0A0A9YYK4|A0A0A9YYK4_LYGHE	8e-32	427
c13779_g1_i1_9007_9007	gnl|GNOMON|6424731.p	5e-108	323	gi|45556127|ref|NP_996523.1|	4e-119	354	gnl|GNOMON|10000193.p	8e-46	167	tr|A0A0A9W0V2|A0A0A9W0V2_LYGHE	0	692
c1377_g1_i1_1013_1013	gnl|GNOMON|10041544.p	1e-46	165	NA	NA	NA	gnl|GNOMON|5920828.p	3e-39	144	tr|A0A0A9YAX7|A0A0A9YAX7_LYGHE	2e-146	433
c13783_g1_i1_9012_9012	gnl|GNOMON|12516374.p	3e-36	140	gi|24647662|ref|NP_650618.1|	2e-35	139	gnl|GNOMON|5491780.p	5e-48	174	tr|A0A0A9XFQ0|A0A0A9XFQ0_LYGHE	1e-39	150
c13792_g1_i1_9016_9016	gnl|GNOMON|9761357.p	0	610	gi|24639727|ref|NP_524852.2|	0	702	gnl|GNOMON|7248414.p	0	699	tr|A0A0A9XA14|A0A0A9XA14_LYGHE	0	1174
c13793_g1_i1_9018_9018	gnl|GNOMON|10806712.p	1e-41	149	gi|24586577|ref|NP_610377.1|	6e-95	298	gnl|GNOMON|9992596.p	4e-104	300	tr|A0A0A9Y2W3|A0A0A9Y2W3_LYGHE	1e-112	323
c137_g1_i1_63_63	gnl|GNOMON|12709395.p	6e-60	196	gi|442621226|ref|NP_001262981.1|	1e-59	195	gnl|GNOMON|9707870.p	1e-60	198	tr|A0A0A9YPH9|A0A0A9YPH9_LYGHE	5e-62	201
c13804_g1_i1_9021_9021	gnl|GNOMON|12251350.p	0	821	gi|221329707|ref|NP_001138158.1|	0	836	gnl|GNOMON|7981654.p	0	821	tr|A0A0A9W0E0|A0A0A9W0E0_LYGHE	0	1115
c13808_g1_i1_9025_9025	gnl|GNOMON|9147540.p	1e-61	201	gi|24640233|ref|NP_572354.1|	2e-46	166	gnl|GNOMON|9379652.p	2e-77	241	tr|A0A0A9XAJ5|A0A0A9XAJ5_LYGHE	0	565
c13814_g1_i1_9030_9030	gnl|GNOMON|11713529.p	5e-64	210	gi|161076682|ref|NP_001097078.1|	8e-50	173	gnl|GNOMON|5745024.p	6e-54	183	tr|A0A0A9YIV2|A0A0A9YIV2_LYGHE	2e-122	362
c13819_g1_i1_9032_9032	gnl|GNOMON|8509550.p	2e-73	241	gi|45552629|ref|NP_995838.1|	1e-80	260	gnl|GNOMON|8960997.p	5e-129	385	tr|A0A0A9XMK2|A0A0A9XMK2_LYGHE	0	909
c1381_g1_i1_1016_1016	gnl|GNOMON|12733011.p	1e-37	144	gi|19922276|ref|NP_610995.1|	2e-35	138	gnl|GNOMON|6586198.p	4e-38	145	tr|A0A0A9YZ12|A0A0A9YZ12_LYGHE	3e-46	166
c13828_g1_i1_9042_9042	NA	NA	NA	NA	NA	NA	NA	NA	NA	tr|A0A0A9ZBH3|A0A0A9ZBH3_LYGHE	1e-65	208
c13829_g1_i1_9046_9046	NA	NA	NA	NA	NA	NA	NA	NA	NA	tr|A0A0A9WZJ2|A0A0A9WZJ2_LYGHE	1e-134	415
c13836_g1_i1_9050_9050	gnl|GNOMON|12742467.p	2e-32	122	NA	NA	NA	NA	NA	NA	tr|A0A0A9XLE2|A0A0A9XLE2_LYGHE	0	576
c1383_g1_i1_1017_1017	gnl|GNOMON|12732548.p	3e-32	115	gi|24655047|ref|NP_612086.1|	4e-34	119	gnl|GNOMON|9809160.p	5e-37	126	tr|A0A0A9WB50|A0A0A9WB50_LYGHE	3e-69	209
c13841_g1_i1_9053_9053	NA	NA	NA	NA	NA	NA	NA	NA	NA	tr|A0A0A9ZBB8|A0A0A9ZBB8_LYGHE	8e-54	174
c13849_g1_i1_9057_9057	gnl|GNOMON|10411118.p	2e-136	408	gi|24668515|ref|NP_524212.2|	9e-126	380	gnl|GNOMON|7907050.p	1e-126	382	NA	NA	NA
c13866_g1_i1_9066_9066	gnl|GNOMON|8532558.p	3e-138	439	gi|24652303|ref|NP_610549.1|	3e-114	375	gnl|GNOMON|8568407.p	1e-142	449	tr|A0A0A9ZG84|A0A0A9ZG84_LYGHE	0	1424
c13868_g1_i2_9069_9069	gnl|GNOMON|9328330.p	5e-116	360	gi|24585866|ref|NP_610174.1|	7e-117	362	gnl|GNOMON|7516097.p	3e-121	372	tr|A0A0A9XU24|A0A0A9XU24_LYGHE	2e-171	491
c13875_g1_i1_9072_9072	gnl|GNOMON|11327123.p	4e-46	160	gi|17352481|ref|NP_477027.1|	7e-51	173	gnl|GNOMON|5573442.p	6e-45	156	tr|A0A0A9WPF2|A0A0A9WPF2_LYGHE	5e-79	250
c13878_g1_i1_9073_9073	gnl|GNOMON|12716202.p	0	882	gi|161077820|ref|NP_001096981.1|	0	845	gnl|GNOMON|7957203.p	0	931	tr|A0A0A9W0Q0|A0A0A9W0Q0_LYGHE	0	1280
c13880_g1_i1_9077_9077	NA	NA	NA	NA	NA	NA	NA	NA	NA	tr|A0A0A9XH25|A0A0A9XH25_LYGHE	7e-153	440
c13883_g1_i1_9078_9078	gnl|GNOMON|12742403.p	4e-51	185	gi|221329796|ref|NP_727348.2|	9e-40	152	gnl|GNOMON|9846417.p	1e-39	150	NA	NA	NA
c13886_g1_i1_9080_9080	gnl|GNOMON|12736582.p	1e-43	151	NA	NA	NA	gnl|GNOMON|10000122.p	3e-32	123	tr|A0A0A9ZF60|A0A0A9ZF60_LYGHE	7e-120	346
c13902_g1_i1_9083_9083	NA	NA	NA	NA	NA	NA	NA	NA	NA	tr|A0A0A9Z0L1|A0A0A9Z0L1_LYGHE	6e-77	225
c13904_g1_i1_9084_9084	NA	NA	NA	NA	NA	NA	NA	NA	NA	tr|A0A0A9XAM4|A0A0A9XAM4_LYGHE	2e-52	163
c1390_g1_i1_1019_1019	NA	NA	NA	NA	NA	NA	NA	NA	NA	tr|A0A0A9YQB8|A0A0A9YQB8_LYGHE	2e-123	354
c13910_g1_i1_9088_9088	gnl|GNOMON|7156705.p	2e-54	189	gi|386766605|ref|NP_001247326.1|	1e-59	201	gnl|GNOMON|8932058.p	9e-59	202	tr|A0A0A9XHZ4|A0A0A9XHZ4_LYGHE	9e-158	466
c13917_g1_i2_9092_9092	NA	NA	NA	NA	NA	NA	NA	NA	NA	tr|A0A0A9ZFZ9|A0A0A9ZFZ9_LYGHE	6e-42	140
c13920_g1_i1_9094_9094	gnl|GNOMON|11406359.p	1e-38	126	gi|17136850|ref|NP_476947.1|	6e-37	122	gnl|GNOMON|5340576.p	7e-43	137	NA	NA	NA
c13939_g1_i1_9103_9103	NA	NA	NA	gi|62484314|ref|NP_651070.3|	3e-70	246	gnl|GNOMON|8274905.p	1e-92	304	tr|A0A0A9ZFB7|A0A0A9ZFB7_LYGHE	0	1207
c13941_g1_i1_9104_9104	gnl|GNOMON|12742512.p	9e-26	106	NA	NA	NA	gnl|GNOMON|9984706.p	7e-26	103	tr|A0A0A9Y4I7|A0A0A9Y4I7_LYGHE	1e-131	372
c13949_g1_i2_9107_9107	gnl|GNOMON|7814927.p	6e-63	191	gi|24652126|ref|NP_724804.1|	3e-55	172	gnl|GNOMON|5500392.p	1e-61	187	tr|A0A0A9XER2|A0A0A9XER2_LYGHE	1e-88	256
c1394_g1_i1_1022_1022	gnl|GNOMON|6630038.p	6e-152	449	gi|17647145|ref|NP_523734.1|	2e-150	446	gnl|GNOMON|9777828.p	4e-156	460	tr|A0A0A9XP48|A0A0A9XP48_LYGHE	1e-159	471
c1394_g1_i1_1023_1023	gnl|GNOMON|6630035.p	1e-25	101	NA	NA	NA	gnl|GNOMON|9777828.p	4e-26	102	tr|A0A0A9XP48|A0A0A9XP48_LYGHE	1e-29	112
c1394_g1_i1_1024_1024	gnl|GNOMON|6630035.p	1e-25	101	NA	NA	NA	gnl|GNOMON|9777828.p	4e-26	102	tr|A0A0A9XP48|A0A0A9XP48_LYGHE	3e-28	108
c13954_g1_i1_9111_9111	NA	NA	NA	NA	NA	NA	gnl|GNOMON|7383282.p	1e-28	112	tr|A0A0A9W887|A0A0A9W887_LYGHE	4e-135	394
c13964_g1_i1_9117_9117	gnl|GNOMON|11327123.p	5e-126	385	gi|17352481|ref|NP_477027.1|	8e-128	390	gnl|GNOMON|5573442.p	3e-131	398	tr|A0A0A9WSE4|A0A0A9WSE4_LYGHE	2e-130	395
c13966_g1_i1_9119_9119	gnl|GNOMON|7216543.p	5e-115	365	gi|17136446|ref|NP_476708.1|	8e-94	308	gnl|GNOMON|9472616.p	5e-103	310	tr|A0A0A9VR72|A0A0A9VR72_LYGHE	0	752
c13970_g1_i1_9123_9123	NA	NA	NA	NA	NA	NA	NA	NA	NA	tr|A0A0A9XHI4|A0A0A9XHI4_LYGHE	2e-39	135
c13984_g1_i1_9131_9131	NA	NA	NA	NA	NA	NA	NA	NA	NA	tr|A0A0A9YK18|A0A0A9YK18_LYGHE	0	655
c13990_g1_i1_9133_9133	NA	NA	NA	NA	NA	NA	NA	NA	NA	tr|A0A0A9VTZ4|A0A0A9VTZ4_LYGHE	3e-93	274
c13991_g1_i1_9134_9134	NA	NA	NA	NA	NA	NA	NA	NA	NA	tr|A0A0A9YIB8|A0A0A9YIB8_LYGHE	3e-60	194
c13992_g1_i2_9138_9138	gnl|GNOMON|8111725.p	1e-52	188	gi|18858057|ref|NP_572557.1|	2e-48	176	gnl|GNOMON|9979362.p	3e-89	284	tr|A0A0A9WTJ4|A0A0A9WTJ4_LYGHE	0	974
c13996_g1_i1_9141_9141	gnl|GNOMON|10573576.p	4e-89	280	gi|442633483|ref|NP_001262070.1|	1e-69	229	gnl|GNOMON|6540596.p	4e-105	317	tr|A0A0A9YCZ0|A0A0A9YCZ0_LYGHE	0	656
c13997_g1_i1_9145_9145	NA	NA	NA	NA	NA	NA	NA	NA	NA	tr|A0A0A9Y5U3|A0A0A9Y5U3_LYGHE	6e-78	231
c139_g1_i1_65_65	gnl|GNOMON|12723800.p	2e-41	154	NA	NA	NA	NA	NA	NA	tr|A0A0A9Z275|A0A0A9Z275_LYGHE	8e-172	520
c13_g1_i1_5_5	gnl|GNOMON|12728282.p	3e-27	103	NA	NA	NA	NA	NA	NA	tr|A0A0A9WWF9|A0A0A9WWF9_LYGHE	3e-32	116
c14012_g1_i1_9154_9154	NA	NA	NA	NA	NA	NA	NA	NA	NA	tr|A0A0A9Z7B8|A0A0A9Z7B8_LYGHE	2e-44	146
c14013_g1_i1_9155_9155	NA	NA	NA	NA	NA	NA	NA	NA	NA	tr|A0A0A9WYG5|A0A0A9WYG5_LYGHE	2e-104	298
c14014_g1_i1_9157_9157	NA	NA	NA	NA	NA	NA	NA	NA	NA	tr|A0A0A9WV59|A0A0A9WV59_LYGHE	4e-72	224
c14020_g1_i1_9160_9160	gnl|GNOMON|11210327.p	2e-39	143	gi|45550758|ref|NP_650565.2|	1e-55	184	gnl|GNOMON|9677576.p	2e-46	159	tr|A0A0A9YU51|A0A0A9YU51_LYGHE	0	564
c14022_g1_i1_9161_9161	gnl|GNOMON|12752760.p	1e-45	165	NA	NA	NA	gnl|GNOMON|9999334.p	1e-39	147	tr|A0A0A9YZ21|A0A0A9YZ21_LYGHE	2e-126	361
c14022_g1_i1_9162_9162	NA	NA	NA	NA	NA	NA	NA	NA	NA	tr|A0A0A9YZ21|A0A0A9YZ21_LYGHE	3e-29	108
c14026_g1_i1_9164_9164	NA	NA	NA	NA	NA	NA	NA	NA	NA	tr|A0A0A9WNP8|A0A0A9WNP8_LYGHE	1e-42	136
c14028_g1_i1_9165_9165	gnl|GNOMON|9189564.p	3e-60	200	gi|28571479|ref|NP_649450.3|	3e-49	171	gnl|GNOMON|6007595.p	1e-54	184	tr|A0A0A9YSE4|A0A0A9YSE4_LYGHE	0	560
c14031_g1_i1_9166_9166	NA	NA	NA	NA	NA	NA	NA	NA	NA	tr|A0A0A9WN60|A0A0A9WN60_LYGHE	8e-65	201
c14033_g1_i1_9167_9167	NA	NA	NA	NA	NA	NA	NA	NA	NA	tr|A0A0A9WSS6|A0A0A9WSS6_LYGHE	0	567
c14041_g1_i1_9169_9169	gnl|GNOMON|6507575.p	0	661	gi|24651407|ref|NP_733371.1|	0	605	gnl|GNOMON|9996814.p	4e-130	630	tr|A0A0A9VZV8|A0A0A9VZV8_LYGHE	0	1107
c1404_g1_i1_1027_1027	gnl|GNOMON|7010786.p	0	699	gi|386767821|ref|NP_725197.2|	0	657	gnl|GNOMON|9472632.p	0	669	tr|G0ZGG9|G0ZGG9_LYGHE	0	734
c14052_g1_i1_9176_9176	gnl|GNOMON|9540954.p	2e-28	108	NA	NA	NA	gnl|GNOMON|7630002.p	9e-30	112	tr|A0A0A9YGH7|A0A0A9YGH7_LYGHE	4e-39	132
c14055_g1_i2_9179_9179	gnl|GNOMON|11020765.p	3e-31	115	NA	NA	NA	gnl|GNOMON|8222022.p	3e-30	112	tr|A0A0A9VW07|A0A0A9VW07_LYGHE	4e-146	408
c14056_g1_i1_9180_9180	NA	NA	NA	NA	NA	NA	NA	NA	NA	tr|A0A0A9WUS3|A0A0A9WUS3_LYGHE	4e-132	385
c14066_g1_i2_9189_9189	NA	NA	NA	NA	NA	NA	NA	NA	NA	tr|A0A0A9XKS9|A0A0A9XKS9_LYGHE	4e-50	169
c14071_g1_i1_9193_9193	gnl|GNOMON|10541941.p	2e-141	409	gi|24647881|ref|NP_650696.1|	3e-159	454	gnl|GNOMON|8183356.p	2e-180	507	tr|A0A0A9VVV7|A0A0A9VVV7_LYGHE	4e-74	232
c14074_g1_i1_9196_9196	gnl|GNOMON|8804717.p	3e-96	308	gi|320542562|ref|NP_001189202.1|	1e-173	504	gnl|GNOMON|9953134.p	0	528	tr|A0A0A9Y503|A0A0A9Y503_LYGHE	0	1011
c14077_g1_i1_9199_9199	gnl|GNOMON|8644934.p	4e-29	115	NA	NA	NA	NA	NA	NA	tr|A0A0A9Y7V2|A0A0A9Y7V2_LYGHE	6e-142	417
c14078_g1_i1_9200_9200	gnl|GNOMON|6945676.p	7e-149	426	gi|24642863|ref|NP_728099.1|	3e-148	425	gnl|GNOMON|5436976.p	7e-166	469	tr|A0A0A9YL71|A0A0A9YL71_LYGHE	0	688
c1408_g1_i1_1030_1030	NA	NA	NA	NA	NA	NA	NA	NA	NA	tr|A0A0A9WGV2|A0A0A9WGV2_LYGHE	3e-27	106
c14105_g1_i1_9216_9216	NA	NA	NA	NA	NA	NA	NA	NA	NA	tr|A0A0A9W6F0|A0A0A9W6F0_LYGHE	5e-91	263
c14106_g1_i1_9218_9218	NA	NA	NA	NA	NA	NA	NA	NA	NA	tr|A0A0A9WZJ6|A0A0A9WZJ6_LYGHE	0	534
c1410_g1_i1_1032_1032	NA	NA	NA	NA	NA	NA	NA	NA	NA	tr|A0A0A9WTU2|A0A0A9WTU2_LYGHE	2e-110	338
c14110_g1_i2_9221_9221	NA	NA	NA	NA	NA	NA	NA	NA	NA	tr|A0A0A9Y7Q2|A0A0A9Y7Q2_LYGHE	4e-28	102
c14112_g1_i2_9222_9222	gnl|GNOMON|9738761.p	2e-79	248	gi|24649446|ref|NP_524469.2|	5e-83	257	gnl|GNOMON|6584205.p	6e-81	251	tr|A0A0A9WW95|A0A0A9WW95_LYGHE	2e-82	255
c14114_g1_i1_9225_9225	gnl|GNOMON|6796688.p	2e-120	366	gi|28572034|ref|NP_651621.2|	3e-139	417	gnl|GNOMON|5059468.p	1e-138	415	tr|A0A0A9WIR4|A0A0A9WIR4_LYGHE	0	761
c14128_g1_i2_9226_9226	gnl|GNOMON|8243338.p	3e-85	255	gi|24666612|ref|NP_649089.2|	3e-87	260	gnl|GNOMON|6652612.p	1e-90	268	tr|A0A0A9Y3E1|A0A0A9Y3E1_LYGHE	4e-150	419
c14130_g1_i1_9228_9228	NA	NA	NA	NA	NA	NA	NA	NA	NA	tr|A0A0A9X5E3|A0A0A9X5E3_LYGHE	4e-33	117
c14135_g1_i1_9230_9230	gnl|GNOMON|7649151.p	7e-81	263	NA	NA	NA	gnl|GNOMON|8578193.p	2e-90	288	tr|A0A0A9YSK5|A0A0A9YSK5_LYGHE	5e-146	409
c14138_g1_i1_9234_9234	NA	NA	NA	NA	NA	NA	NA	NA	NA	tr|A0A0A9XYI5|A0A0A9XYI5_LYGHE	2e-33	122
c1413_g1_i1_1034_1034	gnl|GNOMON|8489552.p	8e-112	327	gi|17137550|ref|NP_477361.1|	2e-50	170	gnl|GNOMON|6515648.p	1e-112	329	tr|A0A0A9WY65|A0A0A9WY65_LYGHE	8e-139	396
c14147_g1_i1_9239_9239	gnl|GNOMON|12625080.p	2e-144	414	gi|21356555|ref|NP_650083.1|	7e-109	324	gnl|GNOMON|9964022.p	3e-118	348	tr|A0A0A9W8E7|A0A0A9W8E7_LYGHE	0	649
c14150_g1_i2_9240_9240	gnl|GNOMON|8640948.p	4e-79	254	gi|161078246|ref|NP_001097766.1|	3e-56	194	gnl|GNOMON|9998628.p	1e-70	229	tr|A0A0A9WMQ3|A0A0A9WMQ3_LYGHE	2e-51	496
c14153_g1_i1_9243_9243	gnl|GNOMON|7873145.p	2e-72	222	gi|21357053|ref|NP_649560.1|	4e-88	262	gnl|GNOMON|6785809.p	2e-114	328	tr|A0A0A9ZBW7|A0A0A9ZBW7_LYGHE	8e-147	411
c14158_g1_i1_9246_9246	gnl|GNOMON|9802336.p	5e-59	191	NA	NA	NA	gnl|GNOMON|5668592.p	1e-53	176	tr|A0A0A9WKU8|A0A0A9WKU8_LYGHE	2e-176	490
c14165_g1_i1_9250_9250	NA	NA	NA	NA	NA	NA	NA	NA	NA	tr|A0A0B8RNR8|A0A0B8RNR8_LYGHE	0	747
c14166_g1_i1_9251_9251	NA	NA	NA	NA	NA	NA	NA	NA	NA	tr|A0A0A9YZ98|A0A0A9YZ98_LYGHE	2e-86	254
c14167_g1_i1_9252_9252	gnl|GNOMON|11470141.p	2e-64	207	gi|24584824|ref|NP_724053.1|	8e-62	203	gnl|GNOMON|9994680.p	1e-60	199	tr|A0A0A9Z3Z2|A0A0A9Z3Z2_LYGHE	2e-87	261
c14168_g1_i1_9254_9254	gnl|GNOMON|9243744.p	1e-38	137	gi|24651333|ref|NP_651780.1|	7e-34	125	gnl|GNOMON|9190650.p	7e-36	128	NA	NA	NA
c14169_g1_i1_9256_9256	NA	NA	NA	NA	NA	NA	NA	NA	NA	tr|A0A0A9ZBI3|A0A0A9ZBI3_LYGHE	2e-30	115
c14169_g1_i1_9257_9257	NA	NA	NA	NA	NA	NA	NA	NA	NA	tr|A0A0A9Y0M2|A0A0A9Y0M2_LYGHE	1e-30	118
c14169_g1_i1_9258_9258	NA	NA	NA	NA	NA	NA	NA	NA	NA	tr|A0A0A9Y0M2|A0A0A9Y0M2_LYGHE	1e-40	145
c14174_g1_i1_9260_9260	NA	NA	NA	NA	NA	NA	NA	NA	NA	tr|A0A0A9YBV6|A0A0A9YBV6_LYGHE	4e-57	177
c14174_g1_i1_9261_9261	NA	NA	NA	NA	NA	NA	NA	NA	NA	tr|A0A0A9YIB8|A0A0A9YIB8_LYGHE	3e-42	146
c14178_g1_i1_9264_9264	NA	NA	NA	NA	NA	NA	NA	NA	NA	tr|A0A0A9XZC3|A0A0A9XZC3_LYGHE	8e-69	207
c14184_g1_i1_9266_9266	gnl|GNOMON|10830941.p	2e-82	266	gi|442631892|ref|NP_001261749.1|	2e-52	186	gnl|GNOMON|9743083.p	6e-73	241	tr|A0A0A9X345|A0A0A9X345_LYGHE	0	786
c14187_g1_i1_9271_9271	NA	NA	NA	NA	NA	NA	NA	NA	NA	tr|A0A0A9WU26|A0A0A9WU26_LYGHE	1e-139	392
c14194_g1_i1_9275_9275	gnl|GNOMON|11116770.p	3e-35	125	gi|442624575|ref|NP_001261156.1|	1e-36	129	gnl|GNOMON|9053219.p	2e-37	130	tr|K9MVP5|K9MVP5_LYGHE	1e-138	389
c14196_g1_i1_9278_9278	gnl|GNOMON|11656370.p	9e-32	136	gi|281362562|ref|NP_651389.3|	3e-31	122	gnl|GNOMON|5551000.p	6e-30	122	tr|A0A0A9WFD9|A0A0A9WFD9_LYGHE	1e-144	404
c14202_g1_i1_9280_9280	gnl|GNOMON|11334140.p	3e-147	463	gi|442616989|ref|NP_001259719.1|	4e-28	194	gnl|GNOMON|9047396.p	6e-77	268	tr|A0A0A9WR85|A0A0A9WR85_LYGHE	0	1194
c14208_g1_i1_9284_9284	NA	NA	NA	NA	NA	NA	NA	NA	NA	tr|A0A0A9WNJ6|A0A0A9WNJ6_LYGHE	5e-59	186
c14209_g1_i2_9286_9286	NA	NA	NA	NA	NA	NA	NA	NA	NA	tr|A0A0A9ZB59|A0A0A9ZB59_LYGHE	5e-51	161
c1420_g1_i1_1036_1036	NA	NA	NA	NA	NA	NA	NA	NA	NA	tr|A0A0A9WVR3|A0A0A9WVR3_LYGHE	3e-48	161
c14214_g1_i1_9287_9287	gnl|GNOMON|12746107.p	2e-43	155	NA	NA	NA	gnl|GNOMON|9989462.p	4e-57	189	tr|A0A0A9YKG4|A0A0A9YKG4_LYGHE	2e-35	125
c14215_g1_i1_9290_9290	gnl|GNOMON|8230554.p	2e-55	171	gi|24582672|ref|NP_609179.2|	6e-64	192	gnl|GNOMON|9791797.p	5e-67	200	tr|A0A0A9Z1T3|A0A0A9Z1T3_LYGHE	4e-70	207
c14220_g1_i1_9293_9293	gnl|GNOMON|9568117.p	3e-122	365	gi|442619035|ref|NP_001262564.1|	8e-106	325	gnl|GNOMON|6952448.p	3e-118	355	tr|A0A0A9XWG0|A0A0A9XWG0_LYGHE	0	679
c14223_g1_i1_9296_9296	NA	NA	NA	NA	NA	NA	NA	NA	NA	tr|A0A0A9Y8V0|A0A0A9Y8V0_LYGHE	0	917
c14233_g1_i2_9298_9298	NA	NA	NA	NA	NA	NA	NA	NA	NA	tr|A0A0A9WDT3|A0A0A9WDT3_LYGHE	2e-27	101
c14240_g1_i1_9304_9304	gnl|GNOMON|11281172.p	1e-45	164	gi|24585552|ref|NP_610075.2|	2e-42	155	gnl|GNOMON|7889646.p	9e-74	242	tr|A0A0A9Y1A6|A0A0A9Y1A6_LYGHE	2e-173	491
c14256_g1_i2_9307_9307	gnl|GNOMON|9398543.p	1e-26	104	NA	NA	NA	gnl|GNOMON|9217898.p	7e-32	118	tr|A0A0A9X577|A0A0A9X577_LYGHE	3e-107	313
c14256_g1_i2_9308_9308	NA	NA	NA	NA	NA	NA	NA	NA	NA	tr|A0A0A9W8D1|A0A0A9W8D1_LYGHE	9e-55	171
c14262_g1_i1_9311_9311	NA	NA	NA	NA	NA	NA	NA	NA	NA	tr|A0A0A9XHT9|A0A0A9XHT9_LYGHE	4e-117	347
c14263_g1_i1_9312_9312	gnl|GNOMON|12673241.p	2e-112	357	gi|17137166|ref|NP_477144.1|	1e-77	258	gnl|GNOMON|8952746.p	3e-105	336	tr|A0A0A9XU40|A0A0A9XU40_LYGHE	9e-167	508
c14266_g1_i1_9314_9314	NA	NA	NA	NA	NA	NA	NA	NA	NA	tr|A0A0A9W817|A0A0A9W817_LYGHE	7e-35	126
c14270_g1_i1_9317_9317	gnl|GNOMON|9199332.p	3e-41	150	gi|28573879|ref|NP_610599.3|	2e-40	148	gnl|GNOMON|9814564.p	8e-41	148	tr|A0A0A9YWP0|A0A0A9YWP0_LYGHE	2e-172	492
c14271_g1_i1_9319_9319	NA	NA	NA	NA	NA	NA	NA	NA	NA	tr|A0A0A9YLV5|A0A0A9YLV5_LYGHE	4e-120	351
c14276_g1_i2_9322_9322	NA	NA	NA	NA	NA	NA	NA	NA	NA	tr|A0A0A9WFK7|A0A0A9WFK7_LYGHE	1e-126	390
c14278_g1_i2_9323_9323	gnl|GNOMON|12731227.p	3e-47	160	NA	NA	NA	gnl|GNOMON|8589059.p	7e-49	173	tr|A0A0A9WNY0|A0A0A9WNY0_LYGHE	3e-106	333
c1427_g1_i1_1040_1040	gnl|GNOMON|12729830.p	9e-54	176	gi|161078541|ref|NP_001097887.1|	1e-41	146	gnl|GNOMON|10000504.p	8e-38	129	tr|A0A0A9YSH2|A0A0A9YSH2_LYGHE	1e-36	124
c14280_g1_i1_9325_9325	NA	NA	NA	NA	NA	NA	NA	NA	NA	tr|A0A0A9X262|A0A0A9X262_LYGHE	3e-161	449
c14282_g1_i1_9328_9328	gnl|GNOMON|12747441.p	1e-95	298	gi|24654970|ref|NP_728565.1|	4e-89	289	gnl|GNOMON|6692646.p	4e-82	254	tr|A0A0A9WRV0|A0A0A9WRV0_LYGHE	2e-154	434
c14282_g2_i1_9329_9329	gnl|GNOMON|12747441.p	2e-67	222	gi|442629331|ref|NP_001261242.1|	7e-67	224	gnl|GNOMON|6933410.p	1e-92	282	tr|A0A0A9Y270|A0A0A9Y270_LYGHE	8e-96	280
c14284_g1_i1_9333_9333	NA	NA	NA	NA	NA	NA	NA	NA	NA	tr|A0A0A9Z043|A0A0A9Z043_LYGHE	2e-139	392
c14286_g1_i2_9337_9337	NA	NA	NA	NA	NA	NA	NA	NA	NA	tr|A0A0A9X4F7|A0A0A9X4F7_LYGHE	1e-81	239
c1428_g1_i1_1043_1043	gnl|GNOMON|11493960.p	6e-41	145	gi|386764310|ref|NP_001245644.1|	3e-32	120	gnl|GNOMON|9039406.p	2e-37	134	tr|A0A0A9Z829|A0A0A9Z829_LYGHE	7e-57	189
c14296_g1_i1_9340_9340	NA	NA	NA	NA	NA	NA	NA	NA	NA	tr|A0A0A9ZC45|A0A0A9ZC45_LYGHE	1e-43	144
c14298_g1_i1_9341_9341	gnl|GNOMON|7371327.p	3e-27	100	NA	NA	NA	NA	NA	NA	tr|A0A0A9Y5U2|A0A0A9Y5U2_LYGHE	3e-35	120
c14317_g1_i1_9346_9346	gnl|GNOMON|10845538.p	6e-147	449	gi|442616713|ref|NP_001259644.1|	6e-79	267	gnl|GNOMON|7111627.p	3e-96	314	tr|A0A0A9XRE4|A0A0A9XRE4_LYGHE	0	515
c14318_g1_i1_9348_9348	NA	NA	NA	NA	NA	NA	gnl|GNOMON|8889809.p	6e-35	116	NA	NA	NA
c14319_g1_i1_9349_9349	NA	NA	NA	NA	NA	NA	NA	NA	NA	tr|A0A0A9X4W0|A0A0A9X4W0_LYGHE	7e-39	135
c14320_g1_i2_9350_9350	gnl|GNOMON|10804971.p	0	557	gi|386768126|ref|NP_001246371.1|	0	659	gnl|GNOMON|7651664.p	0	622	tr|A0A0A9WTX4|A0A0A9WTX4_LYGHE	0	1068
c14321_g1_i1_9352_9352	NA	NA	NA	NA	NA	NA	NA	NA	NA	tr|A0A0A9X235|A0A0A9X235_LYGHE	2e-42	142
c14322_g1_i1_9353_9353	NA	NA	NA	gi|24643190|ref|NP_573360.1|	9e-150	430	gnl|GNOMON|9980726.p	0	548	tr|A0A0A9W8D9|A0A0A9W8D9_LYGHE	0	682
c14334_g1_i1_9359_9359	gnl|GNOMON|12730061.p	2e-103	312	gi|24657167|ref|NP_524810.2|	6e-90	282	gnl|GNOMON|6930654.p	1e-89	281	tr|A0A0A9ZC05|A0A0A9ZC05_LYGHE	0	701
c14342_g1_i1_9361_9361	gnl|GNOMON|8612329.p	9e-114	327	gi|17137026|ref|NP_477054.1|	5e-117	336	gnl|GNOMON|6366406.p	5e-122	348	tr|A0A0A9WPL6|A0A0A9WPL6_LYGHE	3e-162	451
c14344_g1_i1_9362_9362	gnl|GNOMON|10814125.p	3e-77	246	gi|24655459|ref|NP_725854.1|	3e-53	182	gnl|GNOMON|8958003.p	3e-71	230	NA	NA	NA
c14345_g1_i1_9363_9363	gnl|GNOMON|12592301.p	2e-156	444	gi|17530843|ref|NP_511079.1|	5e-152	443	gnl|GNOMON|7147236.p	0	588	tr|A0A0A9WK99|A0A0A9WK99_LYGHE	0	820
c14349_g1_i1_9366_9366	NA	NA	NA	NA	NA	NA	NA	NA	NA	tr|A0A0A9Y4N8|A0A0A9Y4N8_LYGHE	1e-73	226
c1434_g1_i1_1047_1047	NA	NA	NA	NA	NA	NA	NA	NA	NA	tr|A0A0A9WH00|A0A0A9WH00_LYGHE	1e-60	202
c14356_g1_i1_9368_9368	NA	NA	NA	NA	NA	NA	NA	NA	NA	tr|A0A0A9Y1I0|A0A0A9Y1I0_LYGHE	2e-32	112
c14356_g2_i1_9369_9369	gnl|GNOMON|12731580.p	7e-27	111	gi|442630391|ref|NP_001261445.1|	1e-25	103	gnl|GNOMON|7300511.p	7e-27	103	tr|A0A0A9XFS0|A0A0A9XFS0_LYGHE	6e-49	154
c14359_g1_i1_9371_9371	gnl|GNOMON|10198540.p	3e-30	122	gi|24581544|ref|NP_608808.1|	8e-33	130	gnl|GNOMON|5349178.p	8e-57	200	tr|A0A0A9YQ84|A0A0A9YQ84_LYGHE	0	576
c14368_g1_i1_9375_9375	gnl|GNOMON|8241130.p	4e-98	317	gi|24640662|ref|NP_572503.1|	1e-66	229	gnl|GNOMON|7136247.p	6e-102	326	tr|A0A0A9YPM1|A0A0A9YPM1_LYGHE	0	756
c14368_g1_i1_9376_9376	gnl|GNOMON|8241132.p	2e-59	202	gi|24640662|ref|NP_572503.1|	5e-45	162	gnl|GNOMON|7136247.p	6e-56	192	tr|A0A0A9YPM1|A0A0A9YPM1_LYGHE	5e-74	243
c14370_g1_i1_9379_9379	gnl|GNOMON|8814115.p	1e-62	198	gi|19549608|ref|NP_599139.1|	2e-73	227	gnl|GNOMON|6333677.p	4e-79	240	tr|A0A0A9XVG1|A0A0A9XVG1_LYGHE	8e-177	489
c14371_g1_i1_9380_9380	gnl|GNOMON|8369529.p	0	690	gi|28571785|ref|NP_788697.1|	0	632	gnl|GNOMON|6220215.p	0	701	tr|A0A0A9WGX8|A0A0A9WGX8_LYGHE	0	991
c14375_g1_i1_9382_9382	gnl|GNOMON|12742467.p	5e-73	229	NA	NA	NA	NA	NA	NA	tr|A0A0A9XLE2|A0A0A9XLE2_LYGHE	3e-98	296
c14382_g1_i2_9386_9386	NA	NA	NA	NA	NA	NA	NA	NA	NA	tr|A0A0A9WD49|A0A0A9WD49_LYGHE	9e-177	496
c14392_g1_i1_9389_9389	gnl|GNOMON|12751191.p	0	563	gi|24582565|ref|NP_523507.2|	3e-83	283	gnl|GNOMON|10000395.p	3e-141	449	tr|A0A0A9WWS1|A0A0A9WWS1_LYGHE	0	1024
c14393_g1_i1_9393_9393	NA	NA	NA	NA	NA	NA	NA	NA	NA	tr|A0A0A9WPS9|A0A0A9WPS9_LYGHE	3e-99	285
c14399_g1_i1_9397_9397	gnl|GNOMON|8366947.p	1e-126	392	gi|442625553|ref|NP_001259961.1|	9e-131	403	gnl|GNOMON|7795026.p	1e-156	470	tr|A0A0A9ZA41|A0A0A9ZA41_LYGHE	0	850
c1439_g1_i1_1050_1050	NA	NA	NA	NA	NA	NA	NA	NA	NA	tr|A0A0A9X0S6|A0A0A9X0S6_LYGHE	1e-110	326
c14405_g1_i2_9403_9403	gnl|GNOMON|12746877.p	3e-138	408	gi|442616884|ref|NP_573330.3|	4e-154	489	gnl|GNOMON|7080967.p	6e-155	486	tr|A0A0A9WU18|A0A0A9WU18_LYGHE	0	1084
c14406_g1_i2_9405_9405	gnl|GNOMON|11609726.p	3e-30	115	gi|24664937|ref|NP_524099.2|	2e-31	119	gnl|GNOMON|9070313.p	2e-26	103	tr|A0A0A9YLY9|A0A0A9YLY9_LYGHE	8e-72	231
c14408_g1_i1_9409_9409	gnl|GNOMON|6839504.p	7e-53	189	gi|17864482|ref|NP_524838.1|	4e-36	140	gnl|GNOMON|7164207.p	5e-43	160	tr|A0A0A9Z412|A0A0A9Z412_LYGHE	0	677
c14411_g1_i1_9412_9412	NA	NA	NA	NA	NA	NA	gnl|GNOMON|8057610.p	2e-24	100	tr|A0A0A9XMR5|A0A0A9XMR5_LYGHE	3e-102	318
c14415_g1_i1_9415_9415	gnl|GNOMON|8366947.p	0	586	gi|442625553|ref|NP_001259961.1|	0	550	gnl|GNOMON|7795026.p	0	688	tr|A0A0A9ZA41|A0A0A9ZA41_LYGHE	0	1073
c14416_g1_i1_9417_9417	gnl|GNOMON|8354734.p	9e-158	483	gi|45549313|ref|NP_572236.3|	8e-150	464	gnl|GNOMON|9996774.p	8e-150	459	tr|A0A0A9VWT9|A0A0A9VWT9_LYGHE	0	1605
c14419_g1_i1_9422_9422	gnl|GNOMON|8569333.p	2e-100	301	gi|18860063|ref|NP_572686.1|	4e-102	305	gnl|GNOMON|5137160.p	2e-102	305	tr|A0A0A9WDW4|A0A0A9WDW4_LYGHE	1e-104	308
c14419_g2_i1_9423_9423	gnl|GNOMON|7699138.p	0	522	gi|386763913|ref|NP_572308.3|	0	526	gnl|GNOMON|9651969.p	0	529	tr|A0A0A9W076|A0A0A9W076_LYGHE	0	530
c14427_g1_i1_9429_9429	gnl|GNOMON|7160077.p	5e-49	174	gi|17136212|ref|NP_476573.1|	2e-23	101	gnl|GNOMON|9205601.p	2e-27	112	tr|A0A0A9Y4P2|A0A0A9Y4P2_LYGHE	0	551
c14431_g1_i1_9432_9432	gnl|GNOMON|7671144.p	4e-143	419	gi|281361528|ref|NP_001163582.1|	7e-147	425	gnl|GNOMON|6880650.p	7e-163	465	tr|A0A0A9ZB98|A0A0A9ZB98_LYGHE	0	615
c14437_g1_i1_9435_9435	gnl|GNOMON|10113945.p	2e-63	196	gi|386764739|ref|NP_001245758.1|	2e-72	218	gnl|GNOMON|6371419.p	2e-72	218	NA	NA	NA
c14447_g1_i1_9444_9444	gnl|GNOMON|10898723.p	2e-143	427	gi|21357237|ref|NP_649151.1|	3e-105	328	gnl|GNOMON|8651967.p	2e-154	454	tr|A0A0A9WTE1|A0A0A9WTE1_LYGHE	0	914
c14449_g1_i1_9445_9445	NA	NA	NA	NA	NA	NA	NA	NA	NA	tr|A0A0A9Z7B7|A0A0A9Z7B7_LYGHE	1e-63	192
c14451_g1_i1_9450_9450	gnl|GNOMON|10824745.p	0	569	gi|45555633|ref|NP_996478.1|	0	528	gnl|GNOMON|5282378.p	0	562	tr|A0A0A9X1L2|A0A0A9X1L2_LYGHE	0	920
c14455_g1_i1_9457_9457	NA	NA	NA	NA	NA	NA	NA	NA	NA	tr|A0A0A9W716|A0A0A9W716_LYGHE	0	536
c14458_g1_i2_9459_9459	NA	NA	NA	NA	NA	NA	NA	NA	NA	tr|A0A0A9ZF34|A0A0A9ZF34_LYGHE	0	960
c1445_g1_i1_1054_1054	NA	NA	NA	NA	NA	NA	NA	NA	NA	tr|A0A0A9Y585|A0A0A9Y585_LYGHE	2e-59	195
c14461_g1_i1_9463_9463	NA	NA	NA	NA	NA	NA	NA	NA	NA	tr|A0A0A9W997|A0A0A9W997_LYGHE	3e-106	322
c14469_g1_i1_9467_9467	gnl|GNOMON|10981931.p	1e-33	126	gi|45551131|ref|NP_725940.2|	6e-80	256	gnl|GNOMON|6844495.p	3e-98	303	tr|A0A0A9XUB9|A0A0A9XUB9_LYGHE	2e-163	466
c1446_g1_i1_1056_1056	NA	NA	NA	NA	NA	NA	NA	NA	NA	tr|A0A0A9XVY4|A0A0A9XVY4_LYGHE	2e-37	124
c14475_g1_i1_9470_9470	NA	NA	NA	NA	NA	NA	NA	NA	NA	tr|A0A0A9WB20|A0A0A9WB20_LYGHE	1e-57	176
c14476_g1_i1_9471_9471	gnl|GNOMON|11759925.p	8e-35	140	gi|45550623|ref|NP_648789.3|	5e-25	107	gnl|GNOMON|7312746.p	7e-31	128	tr|A0A0A9WU89|A0A0A9WU89_LYGHE	0	694
c14477_g1_i2_9473_9473	gnl|GNOMON|8827972.p	3e-83	259	gi|17136994|ref|NP_477039.1|	3e-82	261	gnl|GNOMON|7808191.p	2e-105	322	tr|A0A0A9YUI7|A0A0A9YUI7_LYGHE	0	776
c14478_g1_i1_9475_9475	NA	NA	NA	NA	NA	NA	NA	NA	NA	tr|A0A0A9XD40|A0A0A9XD40_LYGHE	2e-133	397
c1447_g1_i1_1057_1057	NA	NA	NA	NA	NA	NA	NA	NA	NA	tr|A0A0A9Z8N4|A0A0A9Z8N4_LYGHE	0	578
c14480_g1_i1_9477_9477	gnl|GNOMON|12758006.p	1e-32	127	NA	NA	NA	NA	NA	NA	tr|A0A0A9ZFL4|A0A0A9ZFL4_LYGHE	2e-171	488
c14483_g1_i1_9480_9480	NA	NA	NA	NA	NA	NA	NA	NA	NA	tr|A0A0A9X0Q2|A0A0A9X0Q2_LYGHE	3e-102	300
c14487_g1_i1_9481_9481	NA	NA	NA	gi|18858235|ref|NP_572217.1|	6e-28	107	gnl|GNOMON|6796206.p	4e-27	104	NA	NA	NA
c14489_g1_i1_9482_9482	NA	NA	NA	NA	NA	NA	NA	NA	NA	tr|A0A0A9WGH2|A0A0A9WGH2_LYGHE	1e-69	219
c14491_g1_i1_9484_9484	gnl|GNOMON|10899118.p	5e-112	357	gi|18859779|ref|NP_572704.1|	2e-69	238	gnl|GNOMON|6438226.p	5e-86	283	NA	NA	NA
c14492_g1_i1_9485_9485	gnl|GNOMON|7898343.p	9e-48	162	gi|24648262|ref|NP_732452.1|	4e-39	141	gnl|GNOMON|6651046.p	6e-30	111	tr|A0A0A9X855|A0A0A9X855_LYGHE	2e-105	307
c14493_g1_i1_9487_9487	NA	NA	NA	NA	NA	NA	NA	NA	NA	tr|A0A0A9ZBP4|A0A0A9ZBP4_LYGHE	0	998
c14495_g1_i1_9489_9489	gnl|GNOMON|10383744.p	9e-41	136	gi|24649404|ref|NP_732901.1|	2e-41	138	gnl|GNOMON|9244356.p	5e-50	159	tr|A0A0A9XX10|A0A0A9XX10_LYGHE	2e-72	216
c1450_g1_i1_1058_1058	gnl|GNOMON|12741211.p	3e-33	123	NA	NA	NA	NA	NA	NA	tr|A0A0A9YU87|A0A0A9YU87_LYGHE	1e-66	219
c14518_g1_i1_9494_9494	gnl|GNOMON|8979760.p	5e-25	101	NA	NA	NA	gnl|GNOMON|6080682.p	7e-32	120	tr|A0A0A9WFB0|A0A0A9WFB0_LYGHE	2e-104	314
c1451_g1_i1_1059_1059	NA	NA	NA	NA	NA	NA	NA	NA	NA	tr|A0A0A9XCL4|A0A0A9XCL4_LYGHE	6e-54	172
c14520_g1_i1_9496_9496	gnl|GNOMON|8202164.p	2e-128	379	gi|24646318|ref|NP_731716.1|	1e-127	377	gnl|GNOMON|8177390.p	3e-129	381	tr|A0A0A9YT55|A0A0A9YT55_LYGHE	2e-144	416
c14522_g1_i1_9498_9498	gnl|GNOMON|10844535.p	7e-55	187	gi|281362349|ref|NP_001163696.1|	4e-57	194	gnl|GNOMON|8293308.p	3e-69	228	NA	NA	NA
c14526_g1_i1_9502_9502	gnl|GNOMON|6445768.p	1e-167	516	gi|386770395|ref|NP_001246574.1|	9e-161	504	gnl|GNOMON|5530602.p	9e-154	482	tr|A0A0A9YYJ3|A0A0A9YYJ3_LYGHE	0	1121
c14527_g1_i1_9505_9505	gnl|GNOMON|8364757.p	1e-163	474	gi|21357121|ref|NP_650678.1|	6e-166	485	gnl|GNOMON|8062857.p	0	540	tr|A0A0A9Y4K5|A0A0A9Y4K5_LYGHE	0	823
c14531_g1_i1_9507_9507	NA	NA	NA	NA	NA	NA	NA	NA	NA	tr|A0A0A9YHY7|A0A0A9YHY7_LYGHE	7e-99	295
c14534_g1_i1_9511_9511	NA	NA	NA	NA	NA	NA	NA	NA	NA	tr|A0A0A9W1S5|A0A0A9W1S5_LYGHE	2e-70	226
c14534_g2_i1_9513_9513	gnl|GNOMON|8007546.p	0	727	gi|281366553|ref|NP_001163487.1|	1e-27	556	gnl|GNOMON|8825789.p	0	708	tr|A0A0A9W1S5|A0A0A9W1S5_LYGHE	0	1349
c14539_g1_i1_9518_9518	NA	NA	NA	NA	NA	NA	NA	NA	NA	tr|A0A0A9WJJ8|A0A0A9WJJ8_LYGHE	3e-123	381
c14546_g1_i1_9521_9521	gnl|GNOMON|8926345.p	2e-59	200	gi|17975569|ref|NP_524735.1|	2e-62	210	gnl|GNOMON|6616213.p	1e-92	281	tr|A0A0A9XJG8|A0A0A9XJG8_LYGHE	0	608
c14550_g1_i1_9524_9524	gnl|GNOMON|6842296.p	7e-114	341	gi|21356655|ref|NP_648114.1|	2e-66	221	gnl|GNOMON|7128203.p	2e-85	266	tr|A0A0A9WX00|A0A0A9WX00_LYGHE	0	612
c14557_g1_i1_9526_9526	gnl|GNOMON|10442948.p	4e-105	324	gi|24652838|ref|NP_725085.1|	3e-105	325	gnl|GNOMON|8340401.p	2e-108	333	tr|A0A0A9XAP1|A0A0A9XAP1_LYGHE	1e-105	325
c14558_g1_i1_9528_9528	gnl|GNOMON|10955737.p	2e-45	157	NA	NA	NA	NA	NA	NA	tr|A0A0A9Y4C0|A0A0A9Y4C0_LYGHE	0	505
c14563_g1_i1_9533_9533	NA	NA	NA	NA	NA	NA	NA	NA	NA	tr|A0A0A9X1X2|A0A0A9X1X2_LYGHE	1e-70	209
c14566_g1_i1_9534_9534	gnl|GNOMON|11420528.p	1e-26	106	gi|24586556|ref|NP_610370.1|	3e-28	110	gnl|GNOMON|8676816.p	2e-39	141	tr|A0A0A9YXH5|A0A0A9YXH5_LYGHE	2e-56	184
c14567_g1_i1_9535_9535	gnl|GNOMON|11000520.p	8e-87	283	gi|221330963|ref|NP_001137905.1|	3e-24	111	gnl|GNOMON|6680920.p	9e-39	258	tr|A0A0A9WGB8|A0A0A9WGB8_LYGHE	7e-30	140
c14567_g2_i1_9536_9536	gnl|GNOMON|11000520.p	4e-32	120	NA	NA	NA	gnl|GNOMON|6680920.p	2e-29	112	NA	NA	NA
c14570_g1_i1_9537_9537	gnl|GNOMON|7058317.p	2e-39	138	gi|442627014|ref|NP_001260291.1|	5e-44	151	gnl|GNOMON|6682596.p	6e-47	157	tr|A0A0A9Z5A0|A0A0A9Z5A0_LYGHE	4e-67	208
c14572_g1_i1_9539_9539	NA	NA	NA	NA	NA	NA	NA	NA	NA	tr|A0A0A9W744|A0A0A9W744_LYGHE	2e-157	440
c14575_g1_i1_9540_9540	gnl|GNOMON|10187714.p	3e-69	213	gi|24665049|ref|NP_524103.2|	1e-64	201	gnl|GNOMON|6561489.p	3e-73	223	tr|A0A0A9YUM2|A0A0A9YUM2_LYGHE	4e-141	395
c14577_g1_i1_9541_9541	NA	NA	NA	NA	NA	NA	NA	NA	NA	tr|A0A0A9WTU0|A0A0A9WTU0_LYGHE	5e-116	332
c14580_g1_i1_9545_9545	NA	NA	NA	NA	NA	NA	NA	NA	NA	tr|A0A0A9YKY6|A0A0A9YKY6_LYGHE	2e-73	224
c14581_g1_i2_9547_9547	gnl|GNOMON|10694553.p	4e-27	114	gi|161076538|ref|NP_523701.3|	2e-62	218	gnl|GNOMON|5056938.p	2e-94	310	tr|A0A0A9W6X5|A0A0A9W6X5_LYGHE	0	684
c14581_g2_i2_9550_9550	NA	NA	NA	NA	NA	NA	gnl|GNOMON|5056935.p	9e-50	177	tr|A0A0A9ZJC5|A0A0A9ZJC5_LYGHE	2e-140	423
c14581_g2_i2_9551_9551	NA	NA	NA	NA	NA	NA	NA	NA	NA	tr|A0A0A9ZDR3|A0A0A9ZDR3_LYGHE	5e-58	193
c14582_g1_i1_9552_9552	gnl|GNOMON|12734999.p	3e-26	113	NA	NA	NA	NA	NA	NA	tr|A0A0A9ZAM6|A0A0A9ZAM6_LYGHE	2e-96	312
c14585_g1_i2_9556_9556	gnl|GNOMON|10316535.p	2e-62	191	gi|21357487|ref|NP_651552.1|	2e-47	153	gnl|GNOMON|7922243.p	5e-69	208	tr|A0A0A9VTK3|A0A0A9VTK3_LYGHE	4e-100	287
c14586_g1_i1_9558_9558	NA	NA	NA	NA	NA	NA	NA	NA	NA	tr|A0A0A9WGC0|A0A0A9WGC0_LYGHE	6e-139	402
c14588_g1_i1_9561_9561	NA	NA	NA	NA	NA	NA	NA	NA	NA	tr|A0A0A9WZJ6|A0A0A9WZJ6_LYGHE	0	742
c14589_g2_i1_9563_9563	gnl|GNOMON|10577529.p	2e-58	194	gi|442628745|ref|NP_610101.3|	2e-44	166	gnl|GNOMON|9992061.p	1e-65	227	NA	NA	NA
c14592_g1_i1_9565_9565	NA	NA	NA	gi|24639788|ref|NP_572199.2|	2e-35	134	gnl|GNOMON|9651209.p	3e-55	181	tr|A0A0A9YW88|A0A0A9YW88_LYGHE	0	516
c14593_g1_i1_9566_9566	gnl|GNOMON|10790544.p	0	590	gi|221329791|ref|NP_001138180.1|	0	586	gnl|GNOMON|8887597.p	0	609	tr|A0A0A9Y8S2|A0A0A9Y8S2_LYGHE	3e-105	335
c14594_g1_i1_9567_9567	gnl|GNOMON|12734932.p	2e-89	278	gi|442620666|ref|NP_001262878.1|	7e-93	307	gnl|GNOMON|8299830.p	1e-98	320	tr|A0A0A9Z4M3|A0A0A9Z4M3_LYGHE	0	908
c14595_g1_i1_9572_9572	NA	NA	NA	NA	NA	NA	NA	NA	NA	tr|A0A0A9XYT7|A0A0A9XYT7_LYGHE	0	781
c14605_g1_i1_9579_9579	gnl|GNOMON|8451124.p	5e-50	158	gi|24638919|ref|NP_726687.1|	6e-52	163	gnl|GNOMON|5353780.p	5e-59	180	tr|A0A0A9YK59|A0A0A9YK59_LYGHE	4e-79	231
c14608_g1_i1_9580_9580	NA	NA	NA	NA	NA	NA	NA	NA	NA	tr|A0A0A9Z8N2|A0A0A9Z8N2_LYGHE	2e-28	105
c14608_g2_i1_9581_9581	gnl|GNOMON|9733728.p	7e-41	148	gi|17136700|ref|NP_476854.1|	7e-30	114	gnl|GNOMON|7312747.p	6e-28	129	tr|A0A0A9WAR5|A0A0A9WAR5_LYGHE	3e-48	162
c14616_g1_i1_9585_9585	NA	NA	NA	NA	NA	NA	NA	NA	NA	tr|A0A0A9Y610|A0A0A9Y610_LYGHE	4e-79	239
c14617_g1_i1_9586_9586	gnl|GNOMON|10198540.p	9e-67	228	gi|24581544|ref|NP_608808.1|	7e-81	268	gnl|GNOMON|5349181.p	3e-83	275	tr|A0A0A9YQ84|A0A0A9YQ84_LYGHE	2e-167	514
c14638_g1_i1_9604_9604	gnl|GNOMON|8112935.p	2e-37	128	gi|21356773|ref|NP_650774.1|	2e-34	120	gnl|GNOMON|5995803.p	2e-41	138	tr|A0A0A9WSU8|A0A0A9WSU8_LYGHE	3e-107	305
c1463_g1_i1_1064_1064	gnl|GNOMON|12609408.p	2e-67	228	gi|442623388|ref|NP_001097279.2|	5e-49	175	gnl|GNOMON|9903389.p	1e-58	202	tr|A0A0A9ZFF2|A0A0A9ZFF2_LYGHE	2e-131	406
c1463_g1_i1_1065_1065	NA	NA	NA	NA	NA	NA	NA	NA	NA	tr|A0A0A9ZFF2|A0A0A9ZFF2_LYGHE	1e-29	110
c14644_g1_i1_9606_9606	gnl|GNOMON|12709393.p	0	799	gi|320543298|ref|NP_001189293.1|	0	565	gnl|GNOMON|9707870.p	0	790	tr|A0A0A9YUC4|A0A0A9YUC4_LYGHE	0	952
c14647_g1_i4_9609_9609	NA	NA	NA	NA	NA	NA	NA	NA	NA	tr|A0A0A9Y9U3|A0A0A9Y9U3_LYGHE	7e-45	148
c14649_g1_i1_9610_9610	gnl|GNOMON|7171931.p	1e-97	290	gi|21356995|ref|NP_648094.1|	4e-63	201	gnl|GNOMON|9190420.p	5e-125	359	tr|A0A0A9Z0Z2|A0A0A9Z0Z2_LYGHE	0	517
c14653_g1_i1_9613_9613	gnl|GNOMON|11240529.p	1e-56	184	gi|18543293|ref|NP_570019.1|	3e-69	217	gnl|GNOMON|6563631.p	2e-56	183	tr|A0A0A9YEB3|A0A0A9YEB3_LYGHE	6e-111	322
c14655_g2_i1_9616_9616	gnl|GNOMON|8887336.p	4e-30	117	NA	NA	NA	gnl|GNOMON|9134396.p	2e-28	112	tr|A0A0A9XWS0|A0A0A9XWS0_LYGHE	0	589
c14656_g1_i2_9617_9617	NA	NA	NA	NA	NA	NA	NA	NA	NA	tr|A0A0A9ZBI3|A0A0A9ZBI3_LYGHE	0	558
c14659_g1_i1_9620_9620	gnl|GNOMON|8817736.p	4e-51	176	NA	NA	NA	gnl|GNOMON|7381004.p	2e-56	189	tr|A0A0A9W8L5|A0A0A9W8L5_LYGHE	0	516
c1465_g1_i1_1066_1066	gnl|GNOMON|11711555.p	4e-81	256	gi|442628625|ref|NP_724282.2|	2e-78	249	gnl|GNOMON|6538362.p	2e-77	245	tr|A0A0A9YFN6|A0A0A9YFN6_LYGHE	3e-124	365
c1465_g1_i1_1067_1067	gnl|GNOMON|11711555.p	2e-26	103	gi|442628625|ref|NP_724282.2|	2e-28	108	gnl|GNOMON|6538362.p	1e-30	114	tr|A0A0A9Y7Z4|A0A0A9Y7Z4_LYGHE	1e-63	205
c14661_g1_i1_9621_9621	NA	NA	NA	NA	NA	NA	NA	NA	NA	tr|A0A0A9Y1E8|A0A0A9Y1E8_LYGHE	3e-99	303
c14662_g1_i1_9622_9622	gnl|GNOMON|7270494.p	1e-45	161	gi|24640002|ref|NP_727050.1|	2e-47	166	gnl|GNOMON|8411237.p	1e-44	157	tr|A0A0A9YQ94|A0A0A9YQ94_LYGHE	3e-174	486
c14665_g1_i1_9626_9626	gnl|GNOMON|9314525.p	3e-36	133	gi|442615118|ref|NP_001259226.1|	5e-34	127	gnl|GNOMON|9575373.p	3e-40	144	tr|A0A0A9W4X4|A0A0A9W4X4_LYGHE	9e-106	314
c14667_g1_i2_9630_9630	gnl|GNOMON|9639158.p	9e-55	191	NA	NA	NA	NA	NA	NA	tr|A0A0A9W787|A0A0A9W787_LYGHE	2e-164	486
c14669_g1_i1_9633_9633	NA	NA	NA	NA	NA	NA	NA	NA	NA	tr|A0A0A9W2G3|A0A0A9W2G3_LYGHE	1e-59	193
c14675_g1_i1_9634_9634	NA	NA	NA	NA	NA	NA	NA	NA	NA	tr|A0A0A9ZA63|A0A0A9ZA63_LYGHE	0	541
c14686_g1_i1_9639_9639	gnl|GNOMON|12748464.p	6e-59	191	NA	NA	NA	gnl|GNOMON|9995157.p	5e-48	160	tr|A0A0A9XUT8|A0A0A9XUT8_LYGHE	3e-74	229
c14688_g1_i1_9641_9641	gnl|GNOMON|7810139.p	2e-47	166	gi|281365897|ref|NP_001163392.1|	2e-45	161	gnl|GNOMON|8946608.p	8e-80	252	tr|A0A0A9YHP7|A0A0A9YHP7_LYGHE	3e-157	451
c146_g1_i1_68_68	NA	NA	NA	NA	NA	NA	NA	NA	NA	tr|A0A0A9Y1S6|A0A0A9Y1S6_LYGHE	5e-33	115
c14708_g1_i1_9651_9651	gnl|GNOMON|7939949.p	4e-72	243	gi|442631194|ref|NP_001261610.1|	1e-69	236	gnl|GNOMON|6383384.p	7e-121	375	tr|A0A0A9Y2C9|A0A0A9Y2C9_LYGHE	0	654
c14710_g1_i1_9653_9653	gnl|GNOMON|12038124.p	3e-45	177	gi|116008430|ref|NP_651753.2|	1e-37	154	gnl|GNOMON|9699196.p	2e-83	297	NA	NA	NA
c14717_g1_i1_9655_9655	gnl|GNOMON|8969148.p	5e-108	315	gi|281362408|ref|NP_001163705.1|	2e-93	278	gnl|GNOMON|9275188.p	2e-130	371	tr|A0A0A9WXW5|A0A0A9WXW5_LYGHE	4e-119	340
c14719_g1_i1_9659_9659	NA	NA	NA	gi|442625718|ref|NP_001188686.2|	5e-40	146	gnl|GNOMON|8636197.p	1e-33	127	tr|A0A0A9W4L0|A0A0A9W4L0_LYGHE	4e-112	343
c14721_g1_i1_9661_9661	gnl|GNOMON|11838338.p	9e-48	162	gi|17737503|ref|NP_523831.1|	1e-45	157	gnl|GNOMON|9711569.p	5e-57	185	tr|A0A0A9WSU7|A0A0A9WSU7_LYGHE	4e-174	483
c14724_g1_i1_9665_9665	NA	NA	NA	NA	NA	NA	NA	NA	NA	tr|A0A0A9XQY9|A0A0A9XQY9_LYGHE	8e-56	182
c14727_g1_i1_9670_9670	gnl|GNOMON|12536891.p	3e-27	106	NA	NA	NA	gnl|GNOMON|5778795.p	4e-27	105	tr|A0A0A9ZBC0|A0A0A9ZBC0_LYGHE	2e-56	187
c14738_g1_i1_9674_9674	NA	NA	NA	NA	NA	NA	NA	NA	NA	tr|A0A0A9Z8Z0|A0A0A9Z8Z0_LYGHE	2e-94	271
c14742_g1_i1_9676_9676	NA	NA	NA	NA	NA	NA	NA	NA	NA	tr|A0A0A9YU63|A0A0A9YU63_LYGHE	5e-104	298
c14751_g1_i1_9682_9682	NA	NA	NA	NA	NA	NA	NA	NA	NA	tr|A0A0A9XMH6|A0A0A9XMH6_LYGHE	2e-58	190
c14753_g1_i1_9685_9685	gnl|GNOMON|12736767.p	6e-37	144	NA	NA	NA	gnl|GNOMON|8541023.p	5e-27	114	tr|A0A0A9WH00|A0A0A9WH00_LYGHE	0	827
c14755_g1_i1_9688_9688	gnl|GNOMON|11915927.p	2e-136	402	gi|24664214|ref|NP_648709.2|	8e-103	313	gnl|GNOMON|8912163.p	2e-84	267	tr|A0A0A9XMH1|A0A0A9XMH1_LYGHE	0	719
c14756_g1_i1_9689_9689	NA	NA	NA	NA	NA	NA	gnl|GNOMON|9985182.p	2e-28	116	tr|A0A0A9WZM9|A0A0A9WZM9_LYGHE	1e-88	275
c14760_g1_i1_9692_9692	NA	NA	NA	NA	NA	NA	NA	NA	NA	tr|A0A0A9W2K3|A0A0A9W2K3_LYGHE	2e-140	409
c14763_g1_i1_9696_9696	NA	NA	NA	NA	NA	NA	NA	NA	NA	tr|A0A0A9YSR6|A0A0A9YSR6_LYGHE	8e-44	149
c14765_g1_i1_9698_9698	gnl|GNOMON|9505722.p	8e-45	152	gi|17136812|ref|NP_476925.1|	6e-48	160	gnl|GNOMON|9426151.p	6e-49	162	tr|A0A0A9ZBC8|A0A0A9ZBC8_LYGHE	4e-40	140
c14767_g1_i1_9700_9700	NA	NA	NA	NA	NA	NA	NA	NA	NA	tr|A0A0A9YTH8|A0A0A9YTH8_LYGHE	4e-37	128
c14776_g1_i1_9701_9701	gnl|GNOMON|12748097.p	8e-31	150	gi|45549097|ref|NP_477338.3|	2e-27	108	gnl|GNOMON|7061600.p	3e-32	119	tr|A0A0A9VQN1|A0A0A9VQN1_LYGHE	4e-46	180
c14776_g2_i3_9702_9702	NA	NA	NA	NA	NA	NA	NA	NA	NA	tr|A0A0A9Z9Z5|A0A0A9Z9Z5_LYGHE	2e-32	112
c14782_g1_i1_9704_9704	gnl|GNOMON|9558139.p	1e-25	104	NA	NA	NA	gnl|GNOMON|10001197.p	5e-33	125	tr|A0A0A9WW88|A0A0A9WW88_LYGHE	1e-107	308
c14792_g1_i2_9710_9710	NA	NA	NA	NA	NA	NA	NA	NA	NA	tr|A0A0A9ZBE7|A0A0A9ZBE7_LYGHE	4e-78	229
c14793_g1_i2_9714_9714	NA	NA	NA	NA	NA	NA	NA	NA	NA	tr|A0A0A9XRR4|A0A0A9XRR4_LYGHE	3e-23	100
c14798_g1_i1_9719_9719	NA	NA	NA	NA	NA	NA	NA	NA	NA	tr|A0A0A9W9R1|A0A0A9W9R1_LYGHE	6e-176	488
c1479_g1_i1_1072_1072	NA	NA	NA	NA	NA	NA	NA	NA	NA	tr|A0A0A9YUW8|A0A0A9YUW8_LYGHE	5e-29	106
c147_g1_i1_69_69	NA	NA	NA	NA	NA	NA	NA	NA	NA	tr|A0A0A9W494|A0A0A9W494_LYGHE	2e-44	142
c14801_g1_i2_9721_9721	NA	NA	NA	NA	NA	NA	NA	NA	NA	tr|A0A0A9XSY4|A0A0A9XSY4_LYGHE	3e-78	231
c14802_g1_i1_9725_9725	NA	NA	NA	NA	NA	NA	NA	NA	NA	tr|A0A0A9YEX6|A0A0A9YEX6_LYGHE	2e-108	322
c1480_g1_i1_1073_1073	gnl|GNOMON|10418953.p	0	603	gi|24654948|ref|NP_728560.1|	2e-150	471	gnl|GNOMON|9593082.p	1e-178	553	tr|A0A0A9XCZ8|A0A0A9XCZ8_LYGHE	0	778
c14811_g1_i1_9730_9730	gnl|GNOMON|8532126.p	1e-28	111	gi|442618120|ref|NP_001262395.1|	9e-27	107	gnl|GNOMON|7525223.p	8e-35	127	tr|A0A0A9X4K3|A0A0A9X4K3_LYGHE	1e-105	313
c14816_g1_i1_9731_9731	gnl|GNOMON|11035536.p	2e-43	154	gi|24655061|ref|NP_611338.1|	4e-61	205	gnl|GNOMON|7119998.p	2e-55	189	tr|A0A0A9WLS4|A0A0A9WLS4_LYGHE	6e-94	275
c14818_g1_i1_9733_9733	NA	NA	NA	NA	NA	NA	NA	NA	NA	tr|A0A0A9Z8N2|A0A0A9Z8N2_LYGHE	2e-61	189
c14819_g1_i1_9735_9735	gnl|GNOMON|10394546.p	2e-123	362	gi|24662266|ref|NP_729619.1|	5e-152	434	NA	NA	NA	tr|A0A0A9YMC2|A0A0A9YMC2_LYGHE	0	681
c14821_g1_i1_9738_9738	gnl|GNOMON|10459130.p	2e-53	172	gi|18860539|ref|NP_573385.1|	7e-54	173	gnl|GNOMON|5090147.p	4e-55	176	tr|A0A0A9VRE9|A0A0A9VRE9_LYGHE	1e-131	370
c14831_g1_i1_9744_9744	gnl|GNOMON|12592303.p	1e-28	109	NA	NA	NA	NA	NA	NA	tr|A0A0A9Y0F9|A0A0A9Y0F9_LYGHE	1e-142	401
c14837_g1_i1_9747_9747	gnl|GNOMON|7277755.p	1e-64	221	gi|24649631|ref|NP_732982.1|	6e-94	306	gnl|GNOMON|9826571.p	7e-71	238	tr|A0A0A9YBV4|A0A0A9YBV4_LYGHE	0	536
c14841_g1_i1_9750_9750	NA	NA	NA	gi|24644343|ref|NP_649566.2|	5e-26	103	gnl|GNOMON|5068556.p	2e-33	124	tr|A0A0A9ZAW7|A0A0A9ZAW7_LYGHE	7e-80	243
c14844_g1_i1_9751_9751	gnl|GNOMON|8530529.p	2e-45	154	gi|18859929|ref|NP_573239.1|	6e-50	168	NA	NA	NA	tr|A0A0A9YN02|A0A0A9YN02_LYGHE	2e-127	363
c14847_g1_i2_9753_9753	NA	NA	NA	gi|442625146|ref|NP_722689.3|	3e-39	155	gnl|GNOMON|9834936.p	2e-43	167	tr|A0A0A9Z4Q0|A0A0A9Z4Q0_LYGHE	0	949
c14850_g1_i1_9756_9756	NA	NA	NA	NA	NA	NA	NA	NA	NA	tr|A0A0A9Y485|A0A0A9Y485_LYGHE	4e-99	307
c14861_g1_i1_9761_9761	NA	NA	NA	gi|17137384|ref|NP_477262.1|	7e-26	100	NA	NA	NA	tr|A0A0A9YNZ3|A0A0A9YNZ3_LYGHE	6e-51	168
c14870_g1_i1_9764_9764	gnl|GNOMON|12003735.p	1e-144	416	gi|442615364|ref|NP_001259300.1|	3e-162	461	gnl|GNOMON|8240427.p	5e-172	486	tr|A0A0A9YGU1|A0A0A9YGU1_LYGHE	0	550
c14870_g1_i1_9766_9766	NA	NA	NA	NA	NA	NA	NA	NA	NA	tr|A0A0A9YGU1|A0A0A9YGU1_LYGHE	5e-35	123
c14872_g1_i1_9769_9769	gnl|GNOMON|10647117.p	4e-73	246	gi|24584224|ref|NP_523562.2|	4e-154	463	gnl|GNOMON|10000172.p	3e-109	337	tr|A0A0A9W4Q8|A0A0A9W4Q8_LYGHE	0	849
c14877_g1_i1_9773_9773	gnl|GNOMON|11322529.p	1e-159	469	gi|18543203|ref|NP_569874.1|	4e-56	203	gnl|GNOMON|8221905.p	2e-163	479	tr|A0A0A9W8D7|A0A0A9W8D7_LYGHE	0	1091
c14878_g1_i1_9774_9774	gnl|GNOMON|6516084.p	3e-158	478	gi|281366294|ref|NP_648837.2|	1e-150	457	gnl|GNOMON|9196397.p	3e-155	469	tr|A0A0A9XUY4|A0A0A9XUY4_LYGHE	4e-63	217
c14893_g1_i1_9784_9784	NA	NA	NA	NA	NA	NA	NA	NA	NA	tr|A0A0A9Y5N7|A0A0A9Y5N7_LYGHE	0	622
c14894_g1_i1_9785_9785	gnl|GNOMON|9234140.p	5e-137	410	gi|24586379|ref|NP_523652.2|	0	555	gnl|GNOMON|8321085.p	0	595	tr|A0A0A9ZBT7|A0A0A9ZBT7_LYGHE	3e-159	456
c14906_g1_i2_9797_9797	NA	NA	NA	NA	NA	NA	NA	NA	NA	tr|A0A0A9XR04|A0A0A9XR04_LYGHE	3e-161	450
c14910_g1_i1_9798_9798	NA	NA	NA	NA	NA	NA	NA	NA	NA	tr|A0A0A9X812|A0A0A9X812_LYGHE	2e-59	183
c14916_g1_i1_9806_9806	gnl|GNOMON|11798533.p	5e-74	231	gi|17136746|ref|NP_476882.1|	3e-75	237	gnl|GNOMON|5812227.p	6e-78	236	tr|A0A0A9X210|A0A0A9X210_LYGHE	1e-88	260
c14916_g2_i1_9809_9809	gnl|GNOMON|10078333.p	5e-93	279	gi|386765622|ref|NP_001247063.1|	8e-55	182	gnl|GNOMON|8539796.p	5e-61	201	tr|A0A0A9WWS4|A0A0A9WWS4_LYGHE	3e-61	204
c14918_g1_i1_9810_9810	NA	NA	NA	NA	NA	NA	NA	NA	NA	tr|A0A0A9Z166|A0A0A9Z166_LYGHE	0	625
c14919_g1_i1_9811_9811	NA	NA	NA	NA	NA	NA	NA	NA	NA	tr|A0A0A9XAI2|A0A0A9XAI2_LYGHE	4e-95	276
c14921_g1_i1_9813_9813	NA	NA	NA	NA	NA	NA	NA	NA	NA	tr|A0A0A9X7L6|A0A0A9X7L6_LYGHE	5e-125	355
c14922_g1_i1_9814_9814	gnl|GNOMON|10391755.p	3e-58	191	gi|21357767|ref|NP_651850.1|	4e-54	181	gnl|GNOMON|7826217.p	5e-69	219	tr|A0A0A9W640|A0A0A9W640_LYGHE	0	578
c14924_g1_i1_9818_9818	gnl|GNOMON|9087122.p	2e-87	268	gi|19922222|ref|NP_610933.1|	8e-81	251	gnl|GNOMON|7879416.p	3e-111	328	tr|A0A0A9ZHZ1|A0A0A9ZHZ1_LYGHE	0	638
c1492_g1_i1_1078_1078	gnl|GNOMON|9265502.p	7e-64	199	gi|442625425|ref|NP_001259927.1|	3e-61	192	gnl|GNOMON|6277245.p	3e-62	195	tr|A0A0A9W3I0|A0A0A9W3I0_LYGHE	4e-52	167
c14935_g1_i2_9823_9823	NA	NA	NA	NA	NA	NA	NA	NA	NA	tr|A0A0A9YCL3|A0A0A9YCL3_LYGHE	0	675
c14938_g1_i1_9826_9826	gnl|GNOMON|10615160.p	8e-26	101	gi|24648948|ref|NP_732718.1|	4e-29	110	gnl|GNOMON|9713823.p	6e-31	114	tr|A0A0A9XJM6|A0A0A9XJM6_LYGHE	4e-31	114
c14944_g1_i1_9828_9828	gnl|GNOMON|6632973.p	7e-36	129	NA	NA	NA	NA	NA	NA	NA	NA	NA
c14953_g1_i1_9832_9832	NA	NA	NA	NA	NA	NA	NA	NA	NA	tr|A0A0A9WR38|A0A0A9WR38_LYGHE	3e-152	436
c14958_g1_i2_9839_9839	gnl|GNOMON|10813739.p	2e-65	217	gi|386767967|ref|NP_001246325.1|	4e-61	206	gnl|GNOMON|6449227.p	3e-65	216	tr|A0A0A9X8I3|A0A0A9X8I3_LYGHE	3e-63	211
c14963_g1_i1_9841_9841	gnl|GNOMON|11683342.p	2e-41	152	gi|442633226|ref|NP_001262022.1|	3e-53	196	gnl|GNOMON|8369998.p	3e-84	284	tr|A0A0A9W5R9|A0A0A9W5R9_LYGHE	0	937
c14965_g1_i1_9844_9844	NA	NA	NA	NA	NA	NA	NA	NA	NA	tr|A0A0A9XM99|A0A0A9XM99_LYGHE	3e-74	223
c14967_g1_i1_9845_9845	gnl|GNOMON|8543329.p	2e-172	513	gi|320542100|ref|NP_001188597.1|	1e-125	388	gnl|GNOMON|8872002.p	0	624	tr|A0A0A9WJF1|A0A0A9WJF1_LYGHE	0	723
c14968_g1_i1_9846_9846	NA	NA	NA	NA	NA	NA	NA	NA	NA	tr|A0A0A9XJQ6|A0A0A9XJQ6_LYGHE	6e-66	199
c14989_g1_i1_9849_9849	NA	NA	NA	NA	NA	NA	NA	NA	NA	tr|A0A0A9VNM6|A0A0A9VNM6_LYGHE	3e-45	156
c14991_g1_i1_9850_9850	gnl|GNOMON|12750857.p	4e-30	115	NA	NA	NA	gnl|GNOMON|10000603.p	4e-31	119	tr|A0A0A9XZL7|A0A0A9XZL7_LYGHE	1e-113	339
c14992_g1_i1_9851_9851	gnl|GNOMON|9534347.p	3e-45	161	NA	NA	NA	gnl|GNOMON|7802625.p	7e-50	175	tr|A0A0A9YXT1|A0A0A9YXT1_LYGHE	1e-134	402
c14996_g1_i1_9855_9855	gnl|GNOMON|7706531.p	3e-123	361	gi|386771269|ref|NP_001246799.1|	9e-27	231	gnl|GNOMON|6547614.p	2e-130	378	tr|A0A0A9Y0E5|A0A0A9Y0E5_LYGHE	6e-147	416
c1499_g1_i2_1083_1083	NA	NA	NA	NA	NA	NA	NA	NA	NA	tr|A0A0A9YJT1|A0A0A9YJT1_LYGHE	8e-83	261
c15005_g1_i1_9862_9862	NA	NA	NA	NA	NA	NA	NA	NA	NA	tr|A0A0A9Z1U0|A0A0A9Z1U0_LYGHE	5e-37	125
c15006_g1_i1_9864_9864	NA	NA	NA	NA	NA	NA	gnl|GNOMON|8057610.p	9e-26	106	tr|A0A0A9XMR5|A0A0A9XMR5_LYGHE	9e-148	441
c15011_g1_i1_9866_9866	NA	NA	NA	NA	NA	NA	NA	NA	NA	tr|A0A0A9YC31|A0A0A9YC31_LYGHE	1e-117	342
c15014_g1_i1_9868_9868	gnl|GNOMON|7817548.p	2e-49	168	gi|24653550|ref|NP_610929.2|	1e-47	164	gnl|GNOMON|8869019.p	9e-68	216	tr|A0A0A9WR21|A0A0A9WR21_LYGHE	8e-146	417
c15030_g1_i1_9874_9874	gnl|GNOMON|11845959.p	9e-127	361	gi|386771671|ref|NP_001036642.2|	5e-122	348	gnl|GNOMON|6890564.p	4e-130	369	tr|A0A0A9Y7U7|A0A0A9Y7U7_LYGHE	1e-153	428
c15035_g1_i1_9879_9879	gnl|GNOMON|10070954.p	1e-34	134	gi|24646562|ref|NP_731807.1|	4e-32	126	gnl|GNOMON|9508194.p	9e-35	134	tr|A0A0A9WHC6|A0A0A9WHC6_LYGHE	2e-29	118
c15040_g1_i1_9881_9881	NA	NA	NA	NA	NA	NA	NA	NA	NA	tr|A0A0A9X2L4|A0A0A9X2L4_LYGHE	0	648
c15044_g1_i1_9884_9884	gnl|GNOMON|7171328.p	6e-60	196	gi|221377925|ref|NP_649556.3|	1e-44	154	NA	NA	NA	tr|A0A0A9XBI9|A0A0A9XBI9_LYGHE	2e-93	282
c15049_g1_i1_9885_9885	gnl|GNOMON|9346949.p	6e-76	235	gi|24644287|ref|NP_730952.1|	3e-63	202	gnl|GNOMON|6727773.p	8e-73	233	tr|A0A0A9YY37|A0A0A9YY37_LYGHE	4e-147	414
c1504_g1_i1_1086_1086	NA	NA	NA	NA	NA	NA	NA	NA	NA	tr|A0A0A9WEE6|A0A0A9WEE6_LYGHE	4e-38	129
c15050_g1_i1_9886_9886	NA	NA	NA	NA	NA	NA	NA	NA	NA	tr|A0A0A9YNJ3|A0A0A9YNJ3_LYGHE	0	748
c15052_g1_i1_9890_9890	NA	NA	NA	gi|24657743|ref|NP_611647.1|	9e-68	224	gnl|GNOMON|9876564.p	1e-83	263	tr|A0A0A9YZ53|A0A0A9YZ53_LYGHE	0	555
c15054_g1_i1_9891_9891	NA	NA	NA	NA	NA	NA	NA	NA	NA	tr|A0A0A9XGT7|A0A0A9XGT7_LYGHE	3e-35	125
c15063_g1_i1_9894_9894	gnl|GNOMON|6644959.p	4e-89	277	NA	NA	NA	NA	NA	NA	tr|A0A0A9YW44|A0A0A9YW44_LYGHE	0	603
c15076_g1_i1_9899_9899	NA	NA	NA	NA	NA	NA	NA	NA	NA	tr|A0A0A9XHC0|A0A0A9XHC0_LYGHE	5e-68	218
c15083_g1_i1_9902_9902	gnl|GNOMON|10564540.p	4e-53	178	gi|24640145|ref|NP_511064.2|	9e-46	159	gnl|GNOMON|6755803.p	8e-49	166	tr|A0A0A9YQW6|A0A0A9YQW6_LYGHE	1e-97	294
c15092_g1_i1_9905_9905	NA	NA	NA	NA	NA	NA	NA	NA	NA	tr|A0A0A9W709|A0A0A9W709_LYGHE	2e-92	268
c15098_g1_i1_9907_9907	gnl|GNOMON|10571915.p	0	567	gi|386766166|ref|NP_001247214.1|	6e-94	311	gnl|GNOMON|5994624.p	4e-101	327	tr|A0A0A9WC69|A0A0A9WC69_LYGHE	0	944
c15099_g1_i1_9908_9908	NA	NA	NA	NA	NA	NA	NA	NA	NA	tr|A0A0A9WWC3|A0A0A9WWC3_LYGHE	2e-88	262
c15114_g1_i2_9914_9914	NA	NA	NA	NA	NA	NA	NA	NA	NA	tr|A0A0A9YCI3|A0A0A9YCI3_LYGHE	0	647
c15115_g1_i1_9918_9918	gnl|GNOMON|12713092.p	9e-37	145	gi|442629661|ref|NP_001261315.1|	1e-40	157	gnl|GNOMON|9998162.p	2e-36	144	NA	NA	NA
c15117_g1_i1_9921_9921	NA	NA	NA	NA	NA	NA	NA	NA	NA	tr|A0A0A9ZFW5|A0A0A9ZFW5_LYGHE	0	754
c15119_g1_i1_9923_9923	NA	NA	NA	NA	NA	NA	NA	NA	NA	tr|A0A0A9ZC67|A0A0A9ZC67_LYGHE	4e-67	219
c15121_g1_i1_9924_9924	NA	NA	NA	NA	NA	NA	NA	NA	NA	tr|A0A0A9Z0K4|A0A0A9Z0K4_LYGHE	4e-87	257
c15121_g2_i1_9926_9926	gnl|GNOMON|6924112.p	6e-32	117	gi|24650582|ref|NP_733208.1|	3e-35	125	gnl|GNOMON|7222623.p	2e-29	108	tr|A0A0A9WKQ5|A0A0A9WKQ5_LYGHE	4e-62	187
c15124_g1_i3_9927_9927	NA	NA	NA	NA	NA	NA	NA	NA	NA	tr|A0A0A9WD03|A0A0A9WD03_LYGHE	1e-160	459
c15125_g1_i1_9929_9929	gnl|GNOMON|6516084.p	2e-103	333	gi|281366294|ref|NP_648837.2|	2e-96	315	gnl|GNOMON|9196397.p	2e-104	335	tr|A0A0A9XUY4|A0A0A9XUY4_LYGHE	0	942
c15130_g1_i1_9936_9936	NA	NA	NA	NA	NA	NA	NA	NA	NA	tr|A0A0A9XGD7|A0A0A9XGD7_LYGHE	7e-92	265
c15131_g1_i3_9937_9937	gnl|GNOMON|12746733.p	9e-48	157	gi|442630986|ref|NP_001261574.1|	3e-41	142	gnl|GNOMON|7403007.p	8e-48	157	tr|A0A0A9XEN1|A0A0A9XEN1_LYGHE	6e-80	240
c15138_g1_i1_9941_9941	gnl|GNOMON|12142922.p	3e-57	176	gi|17137228|ref|NP_477176.1|	1e-64	194	gnl|GNOMON|9861498.p	6e-68	202	tr|A0A0A9WNL9|A0A0A9WNL9_LYGHE	4e-76	223
c15141_g1_i1_9945_9945	gnl|GNOMON|11700760.p	5e-27	108	gi|19920644|ref|NP_608766.1|	6e-29	114	gnl|GNOMON|9992745.p	1e-28	112	tr|A0A0A9WAF4|A0A0A9WAF4_LYGHE	1e-162	462
c15145_g1_i2_9950_9950	NA	NA	NA	gi|24645375|ref|NP_731358.1|	5e-44	144	gnl|GNOMON|9953152.p	1e-40	135	tr|A0A0A9Y6Q2|A0A0A9Y6Q2_LYGHE	1e-48	155
c15147_g1_i1_9951_9951	NA	NA	NA	NA	NA	NA	NA	NA	NA	tr|A0A0A9YNJ3|A0A0A9YNJ3_LYGHE	5e-143	441
c15150_g1_i1_9955_9955	NA	NA	NA	NA	NA	NA	NA	NA	NA	tr|A0A0A9X647|A0A0A9X647_LYGHE	9e-44	148
c15153_g1_i1_9958_9958	gnl|GNOMON|12733126.p	2e-31	118	NA	NA	NA	NA	NA	NA	NA	NA	NA
c15155_g1_i1_9959_9959	NA	NA	NA	NA	NA	NA	NA	NA	NA	tr|A0A0A9W171|A0A0A9W171_LYGHE	7e-53	181
c15155_g2_i1_9960_9960	NA	NA	NA	NA	NA	NA	NA	NA	NA	tr|A0A0A9W171|A0A0A9W171_LYGHE	3e-45	159
c15156_g1_i1_9961_9961	NA	NA	NA	NA	NA	NA	NA	NA	NA	tr|A0A0A9WAE7|A0A0A9WAE7_LYGHE	0	844
c15159_g1_i1_9964_9964	NA	NA	NA	NA	NA	NA	NA	NA	NA	tr|A0A0A9XU62|A0A0A9XU62_LYGHE	6e-57	181
c15162_g1_i1_9965_9965	gnl|GNOMON|11819927.p	5e-116	365	gi|19920646|ref|NP_608779.1|	6e-113	360	gnl|GNOMON|8486005.p	2e-80	270	tr|A0A0A9WIF9|A0A0A9WIF9_LYGHE	0	1036
c15178_g1_i2_9970_9970	gnl|GNOMON|9186134.p	4e-29	115	NA	NA	NA	gnl|GNOMON|7176572.p	3e-36	135	tr|A0A0A9YWA6|A0A0A9YWA6_LYGHE	0	504
c15179_g2_i1_9972_9972	gnl|GNOMON|12736017.p	4e-41	150	NA	NA	NA	NA	NA	NA	tr|A0A0A9WJX2|A0A0A9WJX2_LYGHE	3e-112	335
c15179_g3_i1_9973_9973	gnl|GNOMON|12759127.p	5e-61	195	NA	NA	NA	gnl|GNOMON|9984994.p	1e-27	111	tr|A0A0A9WJX2|A0A0A9WJX2_LYGHE	2e-129	381
c1517_g1_i1_1092_1092	NA	NA	NA	NA	NA	NA	NA	NA	NA	tr|A0A0A9XAM1|A0A0A9XAM1_LYGHE	1e-129	366
c15189_g1_i1_9976_9976	gnl|GNOMON|12695659.p	6e-172	491	gi|17738151|ref|NP_524464.1|	4e-177	504	gnl|GNOMON|5718596.p	1e-178	507	tr|A0A0A9XHW9|A0A0A9XHW9_LYGHE	1e-180	513
c15193_g1_i3_9981_9981	gnl|GNOMON|6994711.p	2e-84	268	gi|442627505|ref|NP_001260391.1|	4e-53	193	gnl|GNOMON|7312744.p	7e-37	245	tr|A0A0A9XH57|A0A0A9XH57_LYGHE	0	1038
c15194_g1_i1_9983_9983	gnl|GNOMON|7980721.p	2e-73	241	gi|21357321|ref|NP_649589.1|	3e-73	239	gnl|GNOMON|10000617.p	8e-70	231	tr|A0A0A9XJM3|A0A0A9XJM3_LYGHE	0	843
c151_g1_i1_72_72	NA	NA	NA	NA	NA	NA	NA	NA	NA	tr|A0A0A9VRY9|A0A0A9VRY9_LYGHE	4e-107	334
c15202_g1_i1_9990_9990	NA	NA	NA	NA	NA	NA	NA	NA	NA	tr|A0A0A9YCC5|A0A0A9YCC5_LYGHE	2e-85	276
c15203_g1_i1_9992_9992	NA	NA	NA	NA	NA	NA	NA	NA	NA	tr|A0A0A9WK75|A0A0A9WK75_LYGHE	2e-81	245
c15205_g1_i1_9993_9993	gnl|GNOMON|6438105.p	5e-84	265	gi|442621566|ref|NP_001263045.1|	4e-70	231	gnl|GNOMON|8965005.p	1e-72	235	tr|A0A0A9X600|A0A0A9X600_LYGHE	0	704
c15206_g1_i1_9996_9996	NA	NA	NA	NA	NA	NA	NA	NA	NA	tr|A0A0A9YJ46|A0A0A9YJ46_LYGHE	2e-94	275
c15207_g1_i1_9997_9997	NA	NA	NA	NA	NA	NA	NA	NA	NA	tr|A0A0A9XCX7|A0A0A9XCX7_LYGHE	2e-49	155
c15211_g1_i1_9998_9998	NA	NA	NA	NA	NA	NA	NA	NA	NA	tr|A0A0A9YIK1|A0A0A9YIK1_LYGHE	0	591
c15212_g1_i1_10001_10001	NA	NA	NA	NA	NA	NA	NA	NA	NA	tr|A0A0A9XCA6|A0A0A9XCA6_LYGHE	2e-135	380
c15213_g1_i1_10002_10002	NA	NA	NA	NA	NA	NA	NA	NA	NA	tr|A0A0A9Z014|A0A0A9Z014_LYGHE	3e-97	283
c15214_g1_i1_10004_10004	gnl|GNOMON|6855675.p	4e-24	102	gi|320544876|ref|NP_001188771.1|	1e-32	127	gnl|GNOMON|9890519.p	1e-31	124	tr|A0A0A9XLA8|A0A0A9XLA8_LYGHE	9e-149	448
c15219_g1_i1_10007_10007	gnl|GNOMON|12741721.p	3e-73	236	NA	NA	NA	gnl|GNOMON|9999177.p	7e-67	228	tr|A0A0A9Z683|A0A0A9Z683_LYGHE	0	577
c15222_g1_i1_10010_10010	gnl|GNOMON|10849756.p	5e-40	142	NA	NA	NA	gnl|GNOMON|9244343.p	1e-51	172	NA	NA	NA
c15224_g1_i1_10011_10011	NA	NA	NA	NA	NA	NA	NA	NA	NA	tr|A0A0A9XPF8|A0A0A9XPF8_LYGHE	0	835
c15226_g1_i2_10012_10012	NA	NA	NA	NA	NA	NA	NA	NA	NA	tr|A0A0A9VR72|A0A0A9VR72_LYGHE	2e-33	121
c15228_g1_i1_10013_10013	gnl|GNOMON|12717438.p	1e-47	175	NA	NA	NA	NA	NA	NA	tr|A0A0A9YX83|A0A0A9YX83_LYGHE	3e-51	182
c1522_g1_i1_1096_1096	NA	NA	NA	NA	NA	NA	NA	NA	NA	tr|A0A0A9W4I7|A0A0A9W4I7_LYGHE	4e-141	402
c15230_g1_i1_10018_10018	gnl|GNOMON|7170713.p	5e-86	275	gi|386764429|ref|NP_001245673.1|	1e-76	250	gnl|GNOMON|9201597.p	9e-84	268	tr|A0A0A9W1J9|A0A0A9W1J9_LYGHE	0	713
c15233_g1_i2_10022_10022	gnl|GNOMON|9132337.p	1e-156	469	gi|17137680|ref|NP_477435.1|	3e-152	460	gnl|GNOMON|5243788.p	4e-166	495	tr|A0A0A9YLQ1|A0A0A9YLQ1_LYGHE	0	1178
c15237_g1_i1_10028_10028	NA	NA	NA	NA	NA	NA	NA	NA	NA	tr|A0A0A9YAJ1|A0A0A9YAJ1_LYGHE	7e-173	502
c1523_g1_i1_1098_1098	NA	NA	NA	NA	NA	NA	NA	NA	NA	tr|A0A0A9ZCB8|A0A0A9ZCB8_LYGHE	5e-41	147
c15240_g1_i1_10029_10029	gnl|GNOMON|10884922.p	2e-73	241	gi|28571351|ref|NP_788910.1|	7e-58	199	gnl|GNOMON|10001243.p	2e-76	254	tr|A0A0A9WWB7|A0A0A9WWB7_LYGHE	2e-140	400
c15246_g1_i1_10031_10031	NA	NA	NA	NA	NA	NA	NA	NA	NA	tr|A0A0A9ZF04|A0A0A9ZF04_LYGHE	2e-63	191
c15248_g1_i1_10034_10034	NA	NA	NA	NA	NA	NA	NA	NA	NA	tr|A0A0A9ZFD8|A0A0A9ZFD8_LYGHE	3e-48	160
c1524_g1_i1_1099_1099	gnl|GNOMON|9303969.p	3e-100	299	gi|21355753|ref|NP_648239.1|	4e-91	276	gnl|GNOMON|6862800.p	2e-96	289	tr|A0A0A9WS65|A0A0A9WS65_LYGHE	1e-131	379
c15253_g1_i1_10040_10040	gnl|GNOMON|12749766.p	1e-120	374	gi|24582006|ref|NP_524725.2|	3e-101	325	gnl|GNOMON|8295611.p	3e-137	418	tr|A0A0A9X2E3|A0A0A9X2E3_LYGHE	0	950
c15254_g1_i1_10042_10042	gnl|GNOMON|9884933.p	2e-75	260	gi|442622792|ref|NP_001260781.1|	5e-63	224	gnl|GNOMON|8205408.p	3e-85	287	tr|A0A0A9W0W3|A0A0A9W0W3_LYGHE	0	864
c15254_g1_i1_10043_10043	NA	NA	NA	NA	NA	NA	NA	NA	NA	tr|A0A0A9W0W3|A0A0A9W0W3_LYGHE	1e-119	370
c15256_g1_i1_10045_10045	NA	NA	NA	NA	NA	NA	NA	NA	NA	tr|A0A0A9XC96|A0A0A9XC96_LYGHE	4e-72	231
c15259_g1_i1_10049_10049	NA	NA	NA	NA	NA	NA	NA	NA	NA	tr|A0A0A9XFX6|A0A0A9XFX6_LYGHE	4e-134	379
c15262_g1_i1_10050_10050	gnl|GNOMON|8405332.p	0	560	gi|24581310|ref|NP_652064.2|	5e-162	501	gnl|GNOMON|9873588.p	0	573	tr|A0A0A9Z3N1|A0A0A9Z3N1_LYGHE	0	1593
c15263_g1_i1_10052_10052	gnl|GNOMON|10769121.p	2e-91	282	gi|24646735|ref|NP_731877.1|	4e-91	281	gnl|GNOMON|9193092.p	3e-94	288	tr|A0A0A9WIY5|A0A0A9WIY5_LYGHE	0	717
c15265_g1_i1_10054_10054	gnl|GNOMON|8515548.p	3e-48	164	gi|21357821|ref|NP_648780.1|	2e-59	195	gnl|GNOMON|7614802.p	2e-59	193	tr|A0A0A9Y7B7|A0A0A9Y7B7_LYGHE	7e-99	295
c15267_g1_i1_10055_10055	gnl|GNOMON|11002143.p	9e-157	469	gi|442622099|ref|NP_001263152.1|	0	546	gnl|GNOMON|5024468.p	0	582	tr|A0A0A9XA31|A0A0A9XA31_LYGHE	0	1288
c15272_g1_i1_10062_10062	gnl|GNOMON|10348747.p	2e-30	108	NA	NA	NA	gnl|GNOMON|9664193.p	3e-34	117	tr|A0A0A9XBA5|A0A0A9XBA5_LYGHE	3e-72	214
c15274_g1_i1_10064_10064	gnl|GNOMON|9847150.p	2e-104	318	gi|281361413|ref|NP_649861.3|	2e-101	317	gnl|GNOMON|8377971.p	1e-105	322	tr|A0A0A9WT04|A0A0A9WT04_LYGHE	0	827
c15275_g1_i2_10069_10069	NA	NA	NA	NA	NA	NA	NA	NA	NA	tr|A0A0A9WBB2|A0A0A9WBB2_LYGHE	5e-46	151
c15283_g1_i1_10072_10072	NA	NA	NA	NA	NA	NA	NA	NA	NA	tr|A0A0A9W148|A0A0A9W148_LYGHE	2e-143	401
c15284_g1_i1_10074_10074	gnl|GNOMON|10660151.p	1e-26	105	NA	NA	NA	NA	NA	NA	tr|A0A0A9X5Z7|A0A0A9X5Z7_LYGHE	1e-105	302
c15288_g1_i1_10077_10077	gnl|GNOMON|11924524.p	1e-32	133	NA	NA	NA	NA	NA	NA	NA	NA	NA
c15289_g1_i1_10080_10080	gnl|GNOMON|12723289.p	7e-46	154	gi|17137638|ref|NP_477413.1|	7e-44	157	gnl|GNOMON|8341200.p	1e-49	172	tr|A0A0A9ZF90|A0A0A9ZF90_LYGHE	2e-171	478
c15291_g1_i1_10082_10082	gnl|GNOMON|11967166.p	1e-89	267	gi|442627146|ref|NP_001260312.1|	2e-88	264	gnl|GNOMON|6232202.p	5e-100	293	tr|A0A0A9ZHR3|A0A0A9ZHR3_LYGHE	1e-161	449
c15295_g1_i1_10087_10087	gnl|GNOMON|10208731.p	3e-37	140	gi|17647469|ref|NP_524061.1|	1e-26	109	gnl|GNOMON|10001232.p	1e-26	108	tr|A0A0A9YC37|A0A0A9YC37_LYGHE	9e-148	414
c15297_g2_i1_10088_10088	gnl|GNOMON|10660337.p	1e-111	321	gi|24583602|ref|NP_723644.1|	1e-106	308	gnl|GNOMON|5923427.p	3e-121	344	tr|A0A0A9W8K1|A0A0A9W8K1_LYGHE	1e-136	383
c15298_g1_i1_10089_10089	gnl|GNOMON|7722334.p	5e-168	483	gi|386765455|ref|NP_649984.3|	6e-132	390	gnl|GNOMON|9209060.p	1e-174	499	tr|A0A0A9WFE9|A0A0A9WFE9_LYGHE	0	859
c15305_g1_i1_10093_10093	gnl|GNOMON|7810139.p	9e-110	335	gi|281365897|ref|NP_001163392.1|	8e-125	376	gnl|GNOMON|8946608.p	9e-142	417	tr|A0A0A9YHP7|A0A0A9YHP7_LYGHE	0	731
c15310_g1_i1_10098_10098	gnl|GNOMON|8686923.p	2e-54	193	gi|21356869|ref|NP_652059.1|	5e-23	101	gnl|GNOMON|9894068.p	7e-53	187	tr|A0A0A9Z6A9|A0A0A9Z6A9_LYGHE	0	662
c15316_g1_i1_10103_10103	NA	NA	NA	NA	NA	NA	NA	NA	NA	tr|A0A0A9VS84|A0A0A9VS84_LYGHE	3e-37	124
c15316_g1_i1_10104_10104	NA	NA	NA	NA	NA	NA	NA	NA	NA	tr|A0A0A9VZQ3|A0A0A9VZQ3_LYGHE	1e-39	130
c15318_g1_i1_10105_10105	gnl|GNOMON|12736990.p	9e-45	168	NA	NA	NA	gnl|GNOMON|9989852.p	5e-37	145	tr|A0A0A9Y046|A0A0A9Y046_LYGHE	0	528
c15319_g1_i1_10106_10106	NA	NA	NA	gi|442632029|ref|NP_001261784.1|	5e-38	148	gnl|GNOMON|8094809.p	7e-81	269	tr|A0A0A9YNT5|A0A0A9YNT5_LYGHE	0	852
c15320_g1_i1_10107_10107	NA	NA	NA	NA	NA	NA	NA	NA	NA	tr|A0A0A9Y762|A0A0A9Y762_LYGHE	1e-160	456
c15325_g1_i1_10112_10112	NA	NA	NA	NA	NA	NA	NA	NA	NA	tr|A0A0A9W844|A0A0A9W844_LYGHE	6e-109	310
c15326_g1_i2_10113_10113	gnl|GNOMON|10380535.p	1e-59	197	gi|24581329|ref|NP_722869.1|	4e-40	147	gnl|GNOMON|7559227.p	8e-48	166	tr|A0A0A9Y7X6|A0A0A9Y7X6_LYGHE	0	607
c15330_g1_i1_10115_10115	gnl|GNOMON|9579939.p	2e-91	303	gi|19920548|ref|NP_608648.1|	1e-93	309	gnl|GNOMON|8769865.p	3e-125	394	tr|A0A0A9YXM9|A0A0A9YXM9_LYGHE	0	899
c15332_g1_i1_10118_10118	gnl|GNOMON|12748235.p	2e-141	428	NA	NA	NA	gnl|GNOMON|9989852.p	4e-74	248	tr|A0A0A9Y6N1|A0A0A9Y6N1_LYGHE	0	534
c15336_g1_i1_10122_10122	gnl|GNOMON|10913121.p	1e-37	130	gi|19922144|ref|NP_610831.1|	3e-41	143	gnl|GNOMON|5947799.p	3e-38	130	tr|A0A0A9YIM4|A0A0A9YIM4_LYGHE	4e-94	273
c15337_g1_i2_10123_10123	NA	NA	NA	NA	NA	NA	NA	NA	NA	tr|A0A0A9Y7J7|A0A0A9Y7J7_LYGHE	0	681
c15340_g1_i1_10124_10124	gnl|GNOMON|12019944.p	2e-126	389	gi|17352481|ref|NP_477027.1|	1e-156	468	gnl|GNOMON|5573442.p	2e-146	441	tr|A0A0A9WSE4|A0A0A9WSE4_LYGHE	1e-149	449
c15345_g1_i1_10126_10126	gnl|GNOMON|10100958.p	6e-109	323	gi|45550361|ref|NP_610078.2|	2e-90	280	gnl|GNOMON|8488589.p	2e-91	280	tr|A0A0A9WGF8|A0A0A9WGF8_LYGHE	0	702
c15347_g1_i1_10127_10127	NA	NA	NA	NA	NA	NA	NA	NA	NA	tr|A0A0A9WU03|A0A0A9WU03_LYGHE	0	811
c15354_g1_i1_10131_10131	gnl|GNOMON|10563956.p	5e-69	218	NA	NA	NA	NA	NA	NA	NA	NA	NA
c15357_g1_i1_10138_10138	NA	NA	NA	NA	NA	NA	NA	NA	NA	tr|A0A0A9Y9U6|A0A0A9Y9U6_LYGHE	1e-174	520
c15359_g1_i1_10139_10139	NA	NA	NA	NA	NA	NA	NA	NA	NA	tr|A0A0A9W9U9|A0A0A9W9U9_LYGHE	2e-124	352
c15360_g1_i1_10142_10142	gnl|GNOMON|9496731.p	6e-62	194	gi|24639098|ref|NP_569918.1|	5e-64	199	gnl|GNOMON|8687828.p	2e-60	192	tr|A0A0A9X194|A0A0A9X194_LYGHE	7e-148	412
c15361_g1_i1_10144_10144	gnl|GNOMON|7784940.p	7e-113	342	NA	NA	NA	gnl|GNOMON|10000646.p	7e-92	287	tr|A0A0A9YJR9|A0A0A9YJR9_LYGHE	1e-155	451
c15362_g1_i1_10147_10147	NA	NA	NA	NA	NA	NA	NA	NA	NA	tr|A0A0A9ZDQ0|A0A0A9ZDQ0_LYGHE	7e-48	153
c15363_g1_i1_10149_10149	NA	NA	NA	NA	NA	NA	NA	NA	NA	tr|A0A0A9XN94|A0A0A9XN94_LYGHE	1e-124	370
c15368_g1_i1_10155_10155	gnl|GNOMON|10826733.p	8e-38	148	NA	NA	NA	NA	NA	NA	tr|A0A0A9X3H5|A0A0A9X3H5_LYGHE	0	963
c15369_g1_i1_10156_10156	NA	NA	NA	NA	NA	NA	NA	NA	NA	tr|A0A0A9WF21|A0A0A9WF21_LYGHE	1e-113	325
c15370_g1_i1_10157_10157	NA	NA	NA	NA	NA	NA	gnl|GNOMON|8180915.p	4e-30	125	tr|A0A0A9YMV2|A0A0A9YMV2_LYGHE	0	1224
c15377_g1_i2_10164_10164	gnl|GNOMON|11939333.p	0	862	gi|281362099|ref|NP_477089.3|	0	791	gnl|GNOMON|7405807.p	0	780	tr|A0A0A9W6E3|A0A0A9W6E3_LYGHE	0	1402
c15378_g1_i1_10167_10167	gnl|GNOMON|8825737.p	5e-65	208	gi|442614907|ref|NP_001259178.1|	8e-41	144	gnl|GNOMON|5922040.p	1e-44	149	tr|A0A0A9WQF7|A0A0A9WQF7_LYGHE	1e-135	380
c15379_g1_i1_10169_10169	gnl|GNOMON|7799140.p	5e-102	330	gi|320544383|ref|NP_608530.2|	1e-54	196	gnl|GNOMON|9572341.p	2e-70	241	tr|A0A0A9WTM0|A0A0A9WTM0_LYGHE	0	751
c15380_g1_i1_10171_10171	NA	NA	NA	NA	NA	NA	NA	NA	NA	tr|A0A0A9ZAD7|A0A0A9ZAD7_LYGHE	2e-47	158
c15381_g1_i1_10174_10174	NA	NA	NA	NA	NA	NA	NA	NA	NA	tr|A0A0A9YGT2|A0A0A9YGT2_LYGHE	5e-144	428
c15383_g1_i1_10178_10178	gnl|GNOMON|12696702.p	4e-122	384	gi|386767559|ref|NP_001246210.1|	4e-94	303	gnl|GNOMON|9861528.p	7e-124	388	tr|A0A0A9WXV5|A0A0A9WXV5_LYGHE	3e-35	133
c15386_g1_i1_10182_10182	gnl|GNOMON|6649587.p	2e-42	152	gi|28574490|ref|NP_788494.1|	1e-56	191	gnl|GNOMON|10001165.p	5e-47	155	tr|A0A0A9XCN1|A0A0A9XCN1_LYGHE	1e-151	437
c15386_g1_i1_10183_10183	gnl|GNOMON|6649588.p	3e-77	239	gi|28574488|ref|NP_788495.1|	9e-97	290	gnl|GNOMON|10001166.p	2e-98	311	tr|A0A0A9X9J3|A0A0A9X9J3_LYGHE	2e-141	403
c15390_g1_i1_10185_10185	gnl|GNOMON|10899118.p	2e-58	210	gi|18859779|ref|NP_572704.1|	2e-39	154	gnl|GNOMON|6438226.p	7e-63	223	tr|A0A0A9WIE7|A0A0A9WIE7_LYGHE	0	778
c15391_g1_i1_10186_10186	NA	NA	NA	NA	NA	NA	NA	NA	NA	tr|A0A0A9WMU2|A0A0A9WMU2_LYGHE	6e-103	307
c15401_g1_i1_10190_10190	NA	NA	NA	NA	NA	NA	NA	NA	NA	tr|A0A0A9YYC3|A0A0A9YYC3_LYGHE	0	615
c15406_g1_i1_10193_10193	NA	NA	NA	NA	NA	NA	NA	NA	NA	tr|A0A0A9XM70|A0A0A9XM70_LYGHE	1e-135	400
c15407_g1_i1_10195_10195	NA	NA	NA	gi|24643086|ref|NP_728189.1|	7e-31	127	NA	NA	NA	tr|A0A0A9Y1E8|A0A0A9Y1E8_LYGHE	0	1124
c15408_g1_i1_10197_10197	gnl|GNOMON|9235342.p	3e-97	310	gi|24652758|ref|NP_725054.1|	3e-119	384	gnl|GNOMON|5056360.p	2e-161	479	tr|A0A0A9Y5L3|A0A0A9Y5L3_LYGHE	0	833
c15409_g1_i1_10201_10201	gnl|GNOMON|8845741.p	6e-65	214	gi|442628113|ref|NP_001260515.1|	3e-77	246	gnl|GNOMON|7238633.p	9e-89	276	tr|A0A0A9XM23|A0A0A9XM23_LYGHE	1e-108	327
c15410_g1_i1_10203_10203	NA	NA	NA	NA	NA	NA	NA	NA	NA	tr|A0A0A9ZJG7|A0A0A9ZJG7_LYGHE	6e-83	250
c15412_g1_i1_10206_10206	NA	NA	NA	NA	NA	NA	NA	NA	NA	tr|A0A0A9VYT6|A0A0A9VYT6_LYGHE	0	664
c15417_g1_i1_10208_10208	NA	NA	NA	gi|281365264|ref|NP_001163022.1|	3e-32	120	gnl|GNOMON|9143010.p	2e-42	150	tr|A0A0A9XSR5|A0A0A9XSR5_LYGHE	5e-115	340
c15423_g1_i1_10215_10215	gnl|GNOMON|11267957.p	0	519	gi|386765293|ref|NP_001246972.1|	0	520	gnl|GNOMON|9382599.p	0	523	tr|A0A0A9WRJ6|A0A0A9WRJ6_LYGHE	0	699
c15424_g1_i1_10219_10219	gnl|GNOMON|7167088.p	5e-38	124	gi|18858095|ref|NP_572568.1|	1e-37	122	gnl|GNOMON|9367824.p	5e-39	125	NA	NA	NA
c15425_g1_i1_10220_10220	NA	NA	NA	NA	NA	NA	NA	NA	NA	tr|A0A0A9WN34|A0A0A9WN34_LYGHE	3e-35	123
c15425_g2_i1_10221_10221	NA	NA	NA	NA	NA	NA	NA	NA	NA	tr|A0A0A9WIB2|A0A0A9WIB2_LYGHE	4e-77	238
c15425_g3_i1_10223_10223	NA	NA	NA	NA	NA	NA	NA	NA	NA	tr|A0A0A9WIB2|A0A0A9WIB2_LYGHE	0	788
c15427_g1_i1_10225_10225	gnl|GNOMON|9655357.p	4e-34	123	gi|24644746|ref|NP_731134.1|	2e-40	140	gnl|GNOMON|6733195.p	5e-37	130	tr|A0A0A9XJ87|A0A0A9XJ87_LYGHE	4e-65	196
c15430_g1_i2_10230_10230	gnl|GNOMON|7892557.p	5e-58	194	gi|386767952|ref|NP_001246321.1|	8e-96	295	gnl|GNOMON|8191019.p	4e-93	286	tr|A0A0A9W5T7|A0A0A9W5T7_LYGHE	9e-136	388
c15436_g1_i2_10234_10234	gnl|GNOMON|12138948.p	1e-38	140	NA	NA	NA	gnl|GNOMON|9809226.p	4e-38	137	tr|A0A0A9XMC9|A0A0A9XMC9_LYGHE	1e-84	267
c15438_g1_i1_10236_10236	gnl|GNOMON|11178732.p	3e-64	208	gi|442628147|ref|NP_788071.3|	4e-62	204	gnl|GNOMON|6850811.p	8e-56	184	tr|A0A0A9XMG8|A0A0A9XMG8_LYGHE	4e-97	285
c15439_g1_i1_10239_10239	gnl|GNOMON|11315347.p	7e-130	395	NA	NA	NA	gnl|GNOMON|9010621.p	9e-116	357	tr|A0A0A9YBG2|A0A0A9YBG2_LYGHE	0	781
c1543_g1_i1_1106_1106	NA	NA	NA	NA	NA	NA	NA	NA	NA	tr|A0A0A9Z3B1|A0A0A9Z3B1_LYGHE	4e-55	182
c15440_g1_i1_10240_10240	gnl|GNOMON|12753375.p	2e-41	147	NA	NA	NA	gnl|GNOMON|9871362.p	3e-26	105	tr|A0A0A9XJB6|A0A0A9XJB6_LYGHE	2e-106	322
c15443_g1_i1_10243_10243	NA	NA	NA	NA	NA	NA	NA	NA	NA	tr|A0A0A9WQ05|A0A0A9WQ05_LYGHE	5e-23	107
c15445_g1_i1_10245_10245	gnl|GNOMON|9855150.p	2e-146	468	gi|281376932|ref|NP_726235.2|	2e-91	308	gnl|GNOMON|9195015.p	2e-92	312	tr|A0A0A9X4A4|A0A0A9X4A4_LYGHE	0	1068
c15448_g1_i1_10246_10246	NA	NA	NA	NA	NA	NA	NA	NA	NA	tr|A0A0A9YI77|A0A0A9YI77_LYGHE	5e-46	154
c15451_g1_i1_10250_10250	NA	NA	NA	NA	NA	NA	gnl|GNOMON|9709483.p	1e-76	248	tr|A0A0A9YF67|A0A0A9YF67_LYGHE	1e-118	360
c15455_g1_i1_10252_10252	gnl|GNOMON|8792352.p	2e-67	224	gi|320544699|ref|NP_001188729.1|	2e-54	188	gnl|GNOMON|8443194.p	2e-64	215	tr|A0A0A9W116|A0A0A9W116_LYGHE	3e-131	396
c15459_g1_i1_10257_10257	gnl|GNOMON|9240954.p	6e-36	135	gi|24647905|ref|NP_650702.1|	3e-32	125	gnl|GNOMON|9953016.p	3e-56	191	tr|A0A0A9WMX9|A0A0A9WMX9_LYGHE	2e-144	427
c15462_g1_i1_10260_10260	NA	NA	NA	NA	NA	NA	NA	NA	NA	tr|A0A0A9YZ06|A0A0A9YZ06_LYGHE	5e-142	418
c15465_g1_i1_10262_10262	gnl|GNOMON|12754861.p	2e-159	469	gi|28574241|ref|NP_612041.2|	2e-164	502	gnl|GNOMON|8779896.p	0	584	tr|A0A0A9WIX9|A0A0A9WIX9_LYGHE	4e-179	508
c1546_g1_i1_1107_1107	NA	NA	NA	NA	NA	NA	NA	NA	NA	tr|A0A0A9ZE89|A0A0A9ZE89_LYGHE	4e-62	195
c15472_g1_i1_10264_10264	gnl|GNOMON|11461757.p	3e-112	365	gi|24642511|ref|NP_523369.2|	3e-97	323	gnl|GNOMON|9725012.p	1e-105	348	tr|A0A0A9WZJ2|A0A0A9WZJ2_LYGHE	0	930
c15473_g1_i1_10266_10266	gnl|GNOMON|7178924.p	2e-150	448	gi|442620989|ref|NP_651304.3|	2e-128	396	gnl|GNOMON|6744226.p	8e-168	491	tr|A0A0A9VTT3|A0A0A9VTT3_LYGHE	0	678
c15474_g1_i1_10267_10267	gnl|GNOMON|11628341.p	2e-24	103	NA	NA	NA	gnl|GNOMON|8042387.p	2e-25	105	tr|A0A0A9WJ51|A0A0A9WJ51_LYGHE	1e-69	233
c15474_g1_i1_10268_10268	gnl|GNOMON|11275344.p	3e-86	278	gi|386769333|ref|NP_001245943.1|	4e-77	253	gnl|GNOMON|8042387.p	2e-82	268	tr|A0A0A9WRF4|A0A0A9WRF4_LYGHE	2e-133	407
c15478_g1_i1_10270_10270	gnl|GNOMON|6664111.p	5e-97	307	gi|23397395|ref|NP_609150.2|	4e-95	302	gnl|GNOMON|8452081.p	9e-84	271	tr|A0A0A9Y4H6|A0A0A9Y4H6_LYGHE	0	514
c15481_g1_i2_10273_10273	NA	NA	NA	NA	NA	NA	NA	NA	NA	tr|A0A0A9YV30|A0A0A9YV30_LYGHE	1e-36	125
c15483_g1_i1_10275_10275	gnl|GNOMON|9919743.p	8e-47	160	gi|442621066|ref|NP_651358.4|	5e-32	120	gnl|GNOMON|9999246.p	3e-24	125	tr|A0A0A9WYH7|A0A0A9WYH7_LYGHE	2e-76	231
c15484_g1_i1_10277_10277	NA	NA	NA	NA	NA	NA	NA	NA	NA	tr|A0A0A9WN08|A0A0A9WN08_LYGHE	2e-44	144
c15488_g1_i1_10281_10281	gnl|GNOMON|10769121.p	5e-38	140	gi|24646735|ref|NP_731877.1|	1e-35	133	gnl|GNOMON|9193092.p	4e-38	139	tr|A0A0A9VYY5|A0A0A9VYY5_LYGHE	2e-160	453
c15488_g2_i1_10284_10284	gnl|GNOMON|10769121.p	1e-37	135	gi|24646735|ref|NP_731877.1|	2e-32	120	gnl|GNOMON|9193092.p	6e-37	132	tr|A0A0A9WFF7|A0A0A9WFF7_LYGHE	2e-106	307
c15489_g1_i1_10287_10287	NA	NA	NA	NA	NA	NA	NA	NA	NA	tr|A0A0A9VTC1|A0A0A9VTC1_LYGHE	4e-61	197
c1548_g1_i1_1108_1108	gnl|GNOMON|11695746.p	9e-43	154	gi|24649301|ref|NP_524462.2|	6e-28	111	gnl|GNOMON|9799879.p	6e-37	137	tr|A0A0A9Y3R9|A0A0A9Y3R9_LYGHE	3e-104	330
c15493_g1_i2_10289_10289	NA	NA	NA	NA	NA	NA	NA	NA	NA	tr|A0A0A9YXA0|A0A0A9YXA0_LYGHE	2e-152	434
c15495_g1_i1_10290_10290	NA	NA	NA	gi|18859915|ref|NP_573257.1|	8e-37	127	gnl|GNOMON|7503240.p	6e-35	122	tr|A0A0A9YUQ1|A0A0A9YUQ1_LYGHE	6e-105	300
c15500_g1_i1_10294_10294	NA	NA	NA	NA	NA	NA	NA	NA	NA	tr|A0A0A9YAA0|A0A0A9YAA0_LYGHE	9e-38	127
c15510_g1_i1_10299_10299	gnl|GNOMON|10218357.p	1e-107	310	gi|21355917|ref|NP_647860.1|	1e-113	326	gnl|GNOMON|8950032.p	2e-106	306	tr|A0A0A9WIH3|A0A0A9WIH3_LYGHE	2e-139	390
c15511_g1_i1_10301_10301	NA	NA	NA	NA	NA	NA	NA	NA	NA	tr|A0A0A9XCY1|A0A0A9XCY1_LYGHE	4e-69	218
c15515_g1_i2_10305_10305	gnl|GNOMON|6689876.p	0	563	gi|24654139|ref|NP_725570.1|	0	584	gnl|GNOMON|7891396.p	0	588	tr|A0A0A9Z936|A0A0A9Z936_LYGHE	0	572
c15515_g2_i1_10303_10303	gnl|GNOMON|10547105.p	7e-30	112	gi|24654139|ref|NP_725570.1|	3e-33	121	gnl|GNOMON|7891396.p	2e-29	110	tr|A0A0A9Z936|A0A0A9Z936_LYGHE	1e-80	241
c15517_g1_i1_10307_10307	NA	NA	NA	NA	NA	NA	NA	NA	NA	tr|A0A0A9XTT6|A0A0A9XTT6_LYGHE	8e-55	186
c15518_g1_i1_10308_10308	gnl|GNOMON|8760751.p	3e-57	184	gi|19922346|ref|NP_611071.1|	6e-59	189	gnl|GNOMON|6740458.p	4e-56	181	NA	NA	NA
c15524_g1_i1_10309_10309	gnl|GNOMON|8515342.p	0	677	gi|45551388|ref|NP_726796.2|	2e-173	526	gnl|GNOMON|6402105.p	0	739	tr|A0A0A9Y1C9|A0A0A9Y1C9_LYGHE	0	690
c15528_g1_i1_10314_10314	NA	NA	NA	NA	NA	NA	NA	NA	NA	tr|A0A0A9YEN3|A0A0A9YEN3_LYGHE	1e-162	452
c15532_g1_i1_10317_10317	NA	NA	NA	NA	NA	NA	NA	NA	NA	tr|A0A0A9YRF1|A0A0A9YRF1_LYGHE	0	667
c15538_g1_i1_10321_10321	gnl|GNOMON|11024134.p	2e-54	185	gi|442618120|ref|NP_001262395.1|	3e-48	170	gnl|GNOMON|7525220.p	8e-52	177	tr|A0A0A9WSX5|A0A0A9WSX5_LYGHE	6e-167	475
c15542_g1_i1_10324_10324	gnl|GNOMON|9498931.p	9e-68	234	gi|442629909|ref|NP_001261360.1|	2e-79	268	gnl|GNOMON|8872357.p	6e-96	314	NA	NA	NA
c15548_g1_i2_10330_10330	NA	NA	NA	NA	NA	NA	NA	NA	NA	tr|A0A0A9X2W9|A0A0A9X2W9_LYGHE	2e-29	105
c1554_g1_i1_1110_1110	NA	NA	NA	NA	NA	NA	NA	NA	NA	tr|A0A0A9WT71|A0A0A9WT71_LYGHE	3e-56	178
c15550_g1_i1_10331_10331	gnl|GNOMON|7161917.p	4e-87	270	gi|24762726|ref|NP_611962.2|	5e-46	162	gnl|GNOMON|9325716.p	3e-107	321	tr|A0A0A9ZFZ6|A0A0A9ZFZ6_LYGHE	0	590
c15552_g1_i1_10334_10334	NA	NA	NA	NA	NA	NA	NA	NA	NA	tr|A0A0A9WFZ4|A0A0A9WFZ4_LYGHE	5e-90	261
c15561_g1_i1_10338_10338	gnl|GNOMON|12131919.p	2e-63	219	gi|18858071|ref|NP_572638.1|	8e-41	155	gnl|GNOMON|7721625.p	2e-55	197	tr|A0A0A9XXF6|A0A0A9XXF6_LYGHE	0	707
c15565_g1_i1_10339_10339	NA	NA	NA	gi|20128859|ref|NP_569905.1|	4e-30	114	gnl|GNOMON|7469811.p	3e-35	127	tr|A0A0A9YXX5|A0A0A9YXX5_LYGHE	1e-61	200
c15567_g1_i1_10341_10341	gnl|GNOMON|6855679.p	5e-63	228	NA	NA	NA	gnl|GNOMON|7403334.p	2e-111	363	tr|A0A0A9YL05|A0A0A9YL05_LYGHE	0	1492
c15573_g1_i1_10342_10342	gnl|GNOMON|9132343.p	1e-38	139	gi|19921892|ref|NP_610472.1|	2e-41	147	gnl|GNOMON|10000371.p	7e-41	144	tr|A0A0A9ZFR9|A0A0A9ZFR9_LYGHE	2e-109	311
c15575_g1_i1_10343_10343	NA	NA	NA	gi|20129303|ref|NP_609088.1|	6e-26	105	gnl|GNOMON|6685618.p	3e-42	152	tr|A0A0A9Z5U8|A0A0A9Z5U8_LYGHE	0	588
c15577_g1_i1_10347_10347	NA	NA	NA	NA	NA	NA	NA	NA	NA	tr|A0A0A9VZT2|A0A0A9VZT2_LYGHE	1e-78	251
c15579_g1_i1_10349_10349	gnl|GNOMON|11021545.p	2e-165	467	gi|24665579|ref|NP_730206.1|	2e-156	444	gnl|GNOMON|9952998.p	5e-147	418	tr|A0A0A9XTU4|A0A0A9XTU4_LYGHE	0	624
c15580_g1_i1_10351_10351	NA	NA	NA	NA	NA	NA	NA	NA	NA	tr|A0A0A9W0B3|A0A0A9W0B3_LYGHE	9e-178	494
c15581_g1_i1_10352_10352	gnl|GNOMON|9527142.p	3e-48	164	gi|19921524|ref|NP_609939.1|	7e-38	137	gnl|GNOMON|6648215.p	2e-51	173	tr|A0A0A9Y6K9|A0A0A9Y6K9_LYGHE	1e-146	415
c15582_g1_i3_10354_10354	NA	NA	NA	NA	NA	NA	NA	NA	NA	tr|A0A0A9XLD6|A0A0A9XLD6_LYGHE	2e-39	136
c15583_g1_i1_10357_10357	NA	NA	NA	NA	NA	NA	NA	NA	NA	tr|A0A0A9XTR0|A0A0A9XTR0_LYGHE	4e-110	314
c15585_g1_i4_10361_10361	gnl|GNOMON|10880123.p	1e-106	347	gi|442623041|ref|NP_001260831.1|	2e-110	357	gnl|GNOMON|9218046.p	3e-118	378	tr|A0A0A9Y1S7|A0A0A9Y1S7_LYGHE	5e-117	364
c15586_g1_i1_10362_10362	gnl|GNOMON|9962955.p	4e-82	246	gi|19921996|ref|NP_610613.1|	7e-94	276	gnl|GNOMON|8792674.p	8e-89	263	tr|A0A0A9XLE5|A0A0A9XLE5_LYGHE	2e-145	406
c15588_g1_i1_10364_10364	NA	NA	NA	gi|78706850|ref|NP_001027230.1|	9e-28	119	gnl|GNOMON|7630714.p	2e-28	120	tr|A0A0A9WAL1|A0A0A9WAL1_LYGHE	2e-146	447
c15589_g1_i1_10366_10366	gnl|GNOMON|12752136.p	8e-96	308	gi|17137356|ref|NP_477245.1|	4e-52	216	gnl|GNOMON|7312746.p	4e-78	256	tr|A0A0A9X1J2|A0A0A9X1J2_LYGHE	2e-78	650
c15591_g1_i1_10369_10369	gnl|GNOMON|8597320.p	2e-116	349	gi|21355323|ref|NP_648588.1|	2e-116	349	gnl|GNOMON|7962634.p	2e-118	355	tr|A0A0A9X9N0|A0A0A9X9N0_LYGHE	5e-141	404
c15592_g1_i1_10371_10371	gnl|GNOMON|11624323.p	0	617	gi|24582400|ref|NP_523497.2|	2e-61	472	gnl|GNOMON|8106028.p	0	644	tr|A0A0A9WHI9|A0A0A9WHI9_LYGHE	0	1095
c15595_g1_i1_10373_10373	NA	NA	NA	NA	NA	NA	NA	NA	NA	tr|A0A0A9WPK4|A0A0A9WPK4_LYGHE	1e-97	309
c15596_g1_i2_10374_10374	gnl|GNOMON|6949895.p	0	1110	gi|24642383|ref|NP_727925.1|	0	981	gnl|GNOMON|9170743.p	0	970	tr|A0A0A9XQH9|A0A0A9XQH9_LYGHE	0	1398
c15599_g1_i1_10380_10380	NA	NA	NA	NA	NA	NA	NA	NA	NA	tr|A0A0A9YKF7|A0A0A9YKF7_LYGHE	3e-57	190
c15600_g1_i1_10381_10381	gnl|GNOMON|11502568.p	4e-71	218	gi|24654351|ref|NP_725654.1|	2e-65	205	gnl|GNOMON|5599390.p	5e-65	202	tr|A0A0A9YG93|A0A0A9YG93_LYGHE	1e-82	247
c15606_g1_i1_10386_10386	gnl|GNOMON|7216543.p	7e-108	339	gi|17136446|ref|NP_476708.1|	2e-119	370	gnl|GNOMON|9993694.p	3e-127	388	tr|A0A0A9VR72|A0A0A9VR72_LYGHE	4e-180	528
c15608_g1_i1_10387_10387	NA	NA	NA	NA	NA	NA	NA	NA	NA	tr|A0A0A9XHA3|A0A0A9XHA3_LYGHE	5e-176	504
c15611_g1_i1_10389_10389	gnl|GNOMON|6497385.p	2e-48	171	gi|442624514|ref|NP_995925.2|	4e-47	167	gnl|GNOMON|7261411.p	4e-51	178	tr|A0A0A9Z8E8|A0A0A9Z8E8_LYGHE	5e-177	505
c15612_g1_i1_10390_10390	gnl|GNOMON|11731544.p	0	1070	gi|24664561|ref|NP_524757.1|	0	956	gnl|GNOMON|8250910.p	0	1116	tr|A0A0A9WWW5|A0A0A9WWW5_LYGHE	0	802
c15620_g1_i1_10401_10401	gnl|GNOMON|12749338.p	3e-170	496	gi|45550808|ref|NP_651217.2|	0	538	gnl|GNOMON|9982274.p	0	575	tr|A0A0A9YG45|A0A0A9YG45_LYGHE	0	870
c15624_g1_i1_10406_10406	gnl|GNOMON|10246335.p	2e-108	343	gi|24653843|ref|NP_611033.2|	1e-43	163	gnl|GNOMON|6304895.p	4e-96	308	tr|A0A0A9VZT2|A0A0A9VZT2_LYGHE	0	706
c15625_g1_i1_10409_10409	gnl|GNOMON|9246540.p	6e-25	105	gi|24651922|ref|NP_610424.1|	7e-25	106	gnl|GNOMON|6874762.p	1e-168	480	tr|A0A0A9WIF1|A0A0A9WIF1_LYGHE	0	793
c15630_g1_i2_10415_10415	gnl|GNOMON|8402129.p	3e-146	444	gi|386766601|ref|NP_001247325.1|	4e-119	377	gnl|GNOMON|5932873.p	6e-144	432	tr|A0A0A9XAD5|A0A0A9XAD5_LYGHE	0	835
c15638_g1_i1_10419_10419	gnl|GNOMON|7991526.p	3e-57	188	gi|442628754|ref|NP_001260668.1|	3e-85	260	gnl|GNOMON|8847807.p	2e-85	260	tr|A0A0A9WGC8|A0A0A9WGC8_LYGHE	0	570
c15639_g1_i1_10421_10421	gnl|GNOMON|9771736.p	0	633	NA	NA	NA	gnl|GNOMON|7373813.p	0	598	tr|A0A0A9WQC0|A0A0A9WQC0_LYGHE	0	1181
c15641_g1_i1_10422_10422	gnl|GNOMON|10733935.p	5e-125	374	gi|24656200|ref|NP_647737.1|	3e-116	353	gnl|GNOMON|9524667.p	3e-136	403	tr|A0A0A9YV78|A0A0A9YV78_LYGHE	0	946
c15644_g1_i1_10427_10427	gnl|GNOMON|12125243.p	7e-63	208	gi|45555355|ref|NP_996454.1|	5e-53	180	gnl|GNOMON|5092397.p	1e-63	209	tr|A0A0A9VZK2|A0A0A9VZK2_LYGHE	3e-120	358
c15647_g1_i1_10428_10428	gnl|GNOMON|11232136.p	0	814	gi|24659414|ref|NP_611791.2|	0	828	gnl|GNOMON|5181960.p	0	850	tr|A0A0A9W4V3|A0A0A9W4V3_LYGHE	0	1466
c15648_g1_i1_10429_10429	NA	NA	NA	NA	NA	NA	NA	NA	NA	tr|A0A0A9WR45|A0A0A9WR45_LYGHE	1e-35	120
c15649_g1_i1_10431_10431	gnl|GNOMON|8983340.p	5e-97	285	gi|20130249|ref|NP_611695.1|	5e-100	292	gnl|GNOMON|9420621.p	5e-109	315	tr|A0A0A9VZ13|A0A0A9VZ13_LYGHE	2e-150	420
c15656_g1_i1_10435_10435	gnl|GNOMON|12696702.p	0	614	gi|386767555|ref|NP_001246208.1|	0	581	gnl|GNOMON|9861528.p	0	642	NA	NA	NA
c15657_g1_i1_10436_10436	gnl|GNOMON|12742552.p	3e-27	106	NA	NA	NA	NA	NA	NA	tr|A0A0A9Z4Y4|A0A0A9Z4Y4_LYGHE	9e-51	177
c15661_g1_i3_10437_10437	gnl|GNOMON|12532097.p	3e-41	324	gi|281362739|ref|NP_001163760.1|	1e-80	268	gnl|GNOMON|9696077.p	9e-30	282	tr|A0A0A9ZFL1|A0A0A9ZFL1_LYGHE	4e-93	285
c15661_g1_i3_10438_10438	NA	NA	NA	NA	NA	NA	NA	NA	NA	tr|A0A0A9WM55|A0A0A9WM55_LYGHE	4e-78	232
c15662_g1_i1_10439_10439	gnl|GNOMON|11021551.p	1e-102	317	gi|20130353|ref|NP_611906.1|	3e-96	300	gnl|GNOMON|6365255.p	8e-97	300	tr|A0A0A9XU58|A0A0A9XU58_LYGHE	0	563
c15663_g1_i1_10442_10442	gnl|GNOMON|9041136.p	1e-115	346	gi|221468532|ref|NP_001036568.2|	1e-25	105	gnl|GNOMON|7783202.p	5e-83	259	tr|A0A0A9VUR8|A0A0A9VUR8_LYGHE	0	645
c15672_g1_i1_10446_10446	NA	NA	NA	NA	NA	NA	NA	NA	NA	tr|A0A0A9X1U8|A0A0A9X1U8_LYGHE	3e-38	131
c15674_g1_i1_10448_10448	NA	NA	NA	NA	NA	NA	NA	NA	NA	tr|A0A0A9Y307|A0A0A9Y307_LYGHE	2e-100	289
c15678_g1_i1_10450_10450	NA	NA	NA	gi|28572989|ref|NP_788685.1|	5e-47	162	gnl|GNOMON|9134598.p	7e-41	144	tr|A0A0A9VQJ5|A0A0A9VQJ5_LYGHE	3e-93	284
c15679_g1_i1_10451_10451	gnl|GNOMON|9409183.p	1e-117	375	gi|24644436|ref|NP_649594.1|	7e-98	323	gnl|GNOMON|6899006.p	1e-116	372	tr|A0A0A9ZA24|A0A0A9ZA24_LYGHE	0	1708
c1567_g1_i1_1117_1117	gnl|GNOMON|8043931.p	4e-67	218	gi|24654565|ref|NP_725714.1|	5e-52	179	gnl|GNOMON|8278405.p	7e-60	196	tr|A0A0A9YH21|A0A0A9YH21_LYGHE	2e-168	472
c15683_g1_i1_10452_10452	gnl|GNOMON|10137922.p	2e-108	328	gi|442633370|ref|NP_001262048.1|	4e-89	278	gnl|GNOMON|7971014.p	2e-89	278	tr|A0A0A9XGP6|A0A0A9XGP6_LYGHE	0	764
c15691_g1_i1_10459_10459	gnl|GNOMON|12736853.p	6e-28	124	gi|442630387|ref|NP_001261443.1|	2e-27	107	gnl|GNOMON|7312747.p	6e-28	107	tr|A0A0A9WAR5|A0A0A9WAR5_LYGHE	4e-42	156
c15691_g2_i1_10460_10460	gnl|GNOMON|6994711.p	8e-27	119	gi|442624711|ref|NP_001261181.1|	2e-26	105	gnl|GNOMON|7312747.p	6e-25	106	tr|A0A0A9YC20|A0A0A9YC20_LYGHE	2e-138	388
c15692_g1_i2_10461_10461	NA	NA	NA	NA	NA	NA	NA	NA	NA	tr|A0A0A9X6A5|A0A0A9X6A5_LYGHE	2e-160	462
c156_g1_i1_75_75	gnl|GNOMON|7907922.p	1e-29	109	NA	NA	NA	gnl|GNOMON|9120425.p	2e-28	106	tr|A0A0A9WYM3|A0A0A9WYM3_LYGHE	4e-63	197
c15701_g1_i1_10469_10469	gnl|GNOMON|9978946.p	3e-25	104	gi|24645616|ref|NP_731453.1|	3e-25	104	NA	NA	NA	NA	NA	NA
c15702_g1_i4_10471_10471	gnl|GNOMON|6841088.p	5e-93	300	gi|386770269|ref|NP_001246530.1|	3e-92	297	gnl|GNOMON|9379402.p	5e-99	317	tr|A0A0A9X9C4|A0A0A9X9C4_LYGHE	6e-130	402
c15703_g1_i1_10472_10472	NA	NA	NA	NA	NA	NA	NA	NA	NA	tr|A0A0A9WQM2|A0A0A9WQM2_LYGHE	2e-87	276
c15708_g1_i1_10480_10480	NA	NA	NA	NA	NA	NA	NA	NA	NA	tr|A0A0A9W176|A0A0A9W176_LYGHE	0	724
c1570_g1_i1_1120_1120	NA	NA	NA	NA	NA	NA	NA	NA	NA	tr|A0A0A9X9M9|A0A0A9X9M9_LYGHE	2e-96	301
c15710_g1_i1_10483_10483	gnl|GNOMON|10908331.p	1e-134	381	gi|17647897|ref|NP_523382.1|	1e-127	364	gnl|GNOMON|9837535.p	1e-135	383	tr|A0A0A9W4L8|A0A0A9W4L8_LYGHE	1e-163	454
c15712_g1_i2_10485_10485	gnl|GNOMON|6756431.p	1e-48	162	gi|17137734|ref|NP_477469.1|	2e-46	156	gnl|GNOMON|8953814.p	3e-68	213	tr|A0A0A9YF54|A0A0A9YF54_LYGHE	7e-115	332
c15714_g1_i1_10490_10490	gnl|GNOMON|10173145.p	5e-105	314	gi|45549573|ref|NP_573114.2|	3e-140	404	gnl|GNOMON|9939796.p	6e-134	387	tr|A0A0A9XHY9|A0A0A9XHY9_LYGHE	0	670
c15718_g1_i1_10494_10494	gnl|GNOMON|12741721.p	3e-129	391	NA	NA	NA	gnl|GNOMON|10000122.p	1e-112	366	tr|A0A0A9YZ93|A0A0A9YZ93_LYGHE	0	1130
c15719_g1_i1_10496_10496	NA	NA	NA	NA	NA	NA	NA	NA	NA	tr|A0A0A9WX03|A0A0A9WX03_LYGHE	1e-134	405
c1571_g1_i1_1121_1121	NA	NA	NA	NA	NA	NA	NA	NA	NA	tr|A0A0A9YIF3|A0A0A9YIF3_LYGHE	5e-50	168
c15720_g1_i1_10500_10500	gnl|GNOMON|12078745.p	1e-86	260	gi|24586513|ref|NP_724648.1|	5e-85	255	gnl|GNOMON|5058570.p	1e-96	284	tr|A0A0A9VY10|A0A0A9VY10_LYGHE	2e-159	443
c15724_g1_i1_10504_10504	NA	NA	NA	NA	NA	NA	NA	NA	NA	tr|A0A0A9ZBF1|A0A0A9ZBF1_LYGHE	2e-38	136
c15724_g2_i1_10505_10505	gnl|GNOMON|9831138.p	8e-90	300	NA	NA	NA	gnl|GNOMON|8175819.p	3e-77	263	tr|A0A0A9Z6Z8|A0A0A9Z6Z8_LYGHE	0	914
c15727_g1_i1_10507_10507	gnl|GNOMON|10897955.p	2e-35	132	gi|24653408|ref|NP_610879.1|	1e-25	104	gnl|GNOMON|6178668.p	1e-31	120	tr|A0A0A9Z5L8|A0A0A9Z5L8_LYGHE	2e-114	349
c1572_g1_i1_1122_1122	NA	NA	NA	NA	NA	NA	NA	NA	NA	tr|A0A0A9X697|A0A0A9X697_LYGHE	4e-174	503
c15730_g1_i1_10511_10511	NA	NA	NA	NA	NA	NA	NA	NA	NA	tr|A0A0A9XEU3|A0A0A9XEU3_LYGHE	1e-75	245
c15737_g1_i1_10518_10518	gnl|GNOMON|9369925.p	2e-52	164	gi|24645339|ref|NP_649887.1|	1e-51	164	gnl|GNOMON|7787815.p	2e-64	194	tr|A0A0A9YC41|A0A0A9YC41_LYGHE	4e-79	232
c15738_g1_i1_10519_10519	gnl|GNOMON|6865587.p	2e-24	594	gi|281359640|ref|NP_001162631.1|	0	589	gnl|GNOMON|9633799.p	0	566	tr|A0A0A9ZF27|A0A0A9ZF27_LYGHE	0	748
c15742_g1_i1_10523_10523	gnl|GNOMON|10561529.p	3e-36	140	gi|24584105|ref|NP_609645.2|	4e-60	440	gnl|GNOMON|9964044.p	4e-179	522	tr|A0A0A9YNZ9|A0A0A9YNZ9_LYGHE	0	1113
c15744_g1_i1_10526_10526	gnl|GNOMON|6445767.p	1e-23	106	NA	NA	NA	NA	NA	NA	tr|A0A0A9YYJ3|A0A0A9YYJ3_LYGHE	0	1059
c15748_g1_i1_10536_10536	NA	NA	NA	NA	NA	NA	NA	NA	NA	tr|A0A0A9WHJ1|A0A0A9WHJ1_LYGHE	2e-89	262
c15750_g1_i1_10537_10537	gnl|GNOMON|12549308.p	7e-28	108	NA	NA	NA	gnl|GNOMON|8135825.p	1e-27	106	tr|A0A0A9XHU6|A0A0A9XHU6_LYGHE	1e-120	349
c15751_g1_i1_10540_10540	gnl|GNOMON|6376227.p	4e-24	110	gi|24653992|ref|NP_611073.2|	2e-43	172	gnl|GNOMON|5133100.p	1e-99	343	tr|A0A0A9Z2G5|A0A0A9Z2G5_LYGHE	0	662
c15755_g1_i1_10542_10542	NA	NA	NA	NA	NA	NA	NA	NA	NA	tr|A0A0A9X636|A0A0A9X636_LYGHE	1e-69	206
c15757_g2_i1_10544_10544	gnl|GNOMON|12678879.p	2e-113	352	gi|161076741|ref|NP_001097102.1|	4e-48	179	gnl|GNOMON|9860564.p	6e-42	156	tr|A0A0A9Y1W2|A0A0A9Y1W2_LYGHE	0	818
c15759_g1_i1_10548_10548	NA	NA	NA	NA	NA	NA	NA	NA	NA	tr|A0A0A9XZ65|A0A0A9XZ65_LYGHE	0	657
c1575_g1_i1_1125_1125	gnl|GNOMON|12504531.p	2e-71	228	gi|24640198|ref|NP_727116.1|	5e-55	186	gnl|GNOMON|7033600.p	9e-71	226	tr|A0A0A9Z3X8|A0A0A9Z3X8_LYGHE	1e-119	349
c15760_g1_i1_10549_10549	gnl|GNOMON|6912479.p	7e-65	212	gi|18859975|ref|NP_573174.1|	5e-79	249	gnl|GNOMON|7149395.p	6e-106	317	tr|A0A0A9Y9Y9|A0A0A9Y9Y9_LYGHE	0	601
c15765_g1_i1_10552_10552	gnl|GNOMON|12745753.p	6e-33	135	NA	NA	NA	NA	NA	NA	tr|A0A0A9Z9S6|A0A0A9Z9S6_LYGHE	5e-114	354
c15767_g1_i1_10556_10556	gnl|GNOMON|6879708.p	4e-55	184	gi|19922544|ref|NP_611345.1|	6e-34	128	gnl|GNOMON|10001854.p	2e-66	213	tr|A0A0A9Y901|A0A0A9Y901_LYGHE	7e-98	288
c15767_g2_i2_10558_10558	NA	NA	NA	gi|24652350|ref|NP_724895.1|	4e-37	141	gnl|GNOMON|5123049.p	6e-56	192	tr|A0A0A9Z1B5|A0A0A9Z1B5_LYGHE	0	553
c15768_g1_i2_10561_10561	gnl|GNOMON|10058539.p	0	544	gi|21355155|ref|NP_651209.1|	1e-168	484	gnl|GNOMON|7077779.p	8e-166	477	tr|A0A0A9YDV6|A0A0A9YDV6_LYGHE	0	875
c15769_g1_i1_10563_10563	NA	NA	NA	NA	NA	NA	NA	NA	NA	tr|A0A0A9Y621|A0A0A9Y621_LYGHE	5e-35	116
c15771_g1_i1_10564_10564	NA	NA	NA	NA	NA	NA	NA	NA	NA	tr|A0A0A9XAA3|A0A0A9XAA3_LYGHE	0	1036
c15771_g1_i1_10565_10565	NA	NA	NA	NA	NA	NA	NA	NA	NA	tr|A0A0A9XDQ4|A0A0A9XDQ4_LYGHE	6e-127	358
c15773_g1_i1_10569_10569	gnl|GNOMON|9149536.p	1e-87	276	gi|281365259|ref|NP_001163021.1|	3e-94	299	gnl|GNOMON|9999809.p	9e-90	296	tr|A0A0A9ZJ98|A0A0A9ZJ98_LYGHE	0	814
c15787_g1_i1_10575_10575	NA	NA	NA	NA	NA	NA	NA	NA	NA	tr|A0A0A9ZGG0|A0A0A9ZGG0_LYGHE	3e-23	100
c15791_g1_i1_10577_10577	NA	NA	NA	NA	NA	NA	NA	NA	NA	tr|A0A0A9YYY5|A0A0A9YYY5_LYGHE	2e-29	107
c15794_g1_i1_10578_10578	gnl|GNOMON|9767144.p	7e-96	301	gi|24658707|ref|NP_647989.2|	2e-88	282	gnl|GNOMON|7522204.p	4e-98	307	tr|A0A0A9YVF9|A0A0A9YVF9_LYGHE	2e-125	362
c15795_g1_i1_10580_10580	gnl|GNOMON|12733891.p	2e-35	130	NA	NA	NA	gnl|GNOMON|9988688.p	3e-40	140	tr|A0A0A9XT20|A0A0A9XT20_LYGHE	6e-58	178
c15799_g1_i1_10583_10583	gnl|GNOMON|10539162.p	6e-92	267	gi|17977696|ref|NP_536352.1|	2e-93	271	gnl|GNOMON|8249029.p	5e-94	272	tr|A0A0A9WKF8|A0A0A9WKF8_LYGHE	5e-108	308
c15803_g1_i1_10584_10584	gnl|GNOMON|7749770.p	3e-32	122	gi|320543552|ref|NP_001189330.1|	2e-24	101	NA	NA	NA	tr|A0A0A9YB96|A0A0A9YB96_LYGHE	8e-145	419
c15804_g1_i1_10585_10585	NA	NA	NA	NA	NA	NA	gnl|GNOMON|7026293.p	1e-38	126	NA	NA	NA
c15807_g1_i1_10587_10587	gnl|GNOMON|12731051.p	5e-45	249	gi|386771642|ref|NP_001246888.1|	4e-47	238	gnl|GNOMON|9641441.p	6e-46	244	tr|A0A0A9YZN9|A0A0A9YZN9_LYGHE	0	511
c1580_g1_i1_1128_1128	NA	NA	NA	NA	NA	NA	gnl|GNOMON|10000297.p	4e-27	108	tr|A0A0A9X2N2|A0A0A9X2N2_LYGHE	3e-175	494
c15810_g1_i1_10590_10590	gnl|GNOMON|12753524.p	2e-40	159	NA	NA	NA	gnl|GNOMON|9999520.p	8e-44	169	tr|A0A0A9YIU5|A0A0A9YIU5_LYGHE	5e-123	389
c15815_g1_i1_10592_10592	gnl|GNOMON|10458568.p	8e-142	432	gi|24668870|ref|NP_730776.1|	9e-25	108	gnl|GNOMON|9920990.p	5e-162	489	tr|A0A0A9YMZ6|A0A0A9YMZ6_LYGHE	0	1026
c15818_g1_i1_10593_10593	NA	NA	NA	NA	NA	NA	NA	NA	NA	tr|A0A0A9Z687|A0A0A9Z687_LYGHE	7e-71	211
c15818_g2_i1_10595_10595	NA	NA	NA	NA	NA	NA	NA	NA	NA	tr|A0A0A9ZBM9|A0A0A9ZBM9_LYGHE	4e-64	192
c1581_g1_i1_1129_1129	NA	NA	NA	NA	NA	NA	NA	NA	NA	tr|A0A0A9W290|A0A0A9W290_LYGHE	1e-75	229
c15821_g1_i1_10596_10596	NA	NA	NA	NA	NA	NA	NA	NA	NA	tr|A0A0A9XES8|A0A0A9XES8_LYGHE	3e-96	277
c15825_g1_i1_10600_10600	gnl|GNOMON|10572337.p	3e-58	185	NA	NA	NA	gnl|GNOMON|5428987.p	9e-45	151	tr|A0A0A9X5R3|A0A0A9X5R3_LYGHE	3e-151	422
c15830_g1_i1_10605_10605	NA	NA	NA	NA	NA	NA	NA	NA	NA	tr|A0A0A9X5T4|A0A0A9X5T4_LYGHE	2e-57	177
c15840_g1_i1_10611_10611	NA	NA	NA	NA	NA	NA	NA	NA	NA	tr|A0A0A9ZAN2|A0A0A9ZAN2_LYGHE	0	550
c15841_g1_i2_10612_10612	NA	NA	NA	NA	NA	NA	NA	NA	NA	tr|A0A0A9YZA3|A0A0A9YZA3_LYGHE	1e-38	135
c15843_g1_i1_10613_10613	NA	NA	NA	NA	NA	NA	gnl|GNOMON|9281879.p	6e-33	115	tr|A0A0A9YQG6|A0A0A9YQG6_LYGHE	2e-102	293
c15844_g1_i1_10615_10615	NA	NA	NA	NA	NA	NA	NA	NA	NA	tr|A0A0A9ZEQ1|A0A0A9ZEQ1_LYGHE	5e-141	400
c15847_g2_i1_10617_10617	gnl|GNOMON|11068154.p	3e-56	185	NA	NA	NA	NA	NA	NA	tr|A0A0A9XQ33|A0A0A9XQ33_LYGHE	2e-152	429
c15848_g1_i1_10618_10618	NA	NA	NA	NA	NA	NA	NA	NA	NA	tr|A0A0A9WVV1|A0A0A9WVV1_LYGHE	1e-102	307
c15849_g1_i2_10619_10619	gnl|GNOMON|6553274.p	4e-30	117	NA	NA	NA	NA	NA	NA	NA	NA	NA
c15852_g1_i1_10620_10620	gnl|GNOMON|7503911.p	8e-78	230	gi|221460569|ref|NP_001138127.1|	8e-78	230	gnl|GNOMON|8623469.p	1e-85	249	tr|A0A0A9YVR2|A0A0A9YVR2_LYGHE	3e-96	276
c15858_g1_i1_10622_10622	gnl|GNOMON|11647148.p	8e-48	182	gi|24762671|ref|NP_611932.2|	2e-67	241	gnl|GNOMON|7429624.p	1e-79	273	tr|A0A0A9X864|A0A0A9X864_LYGHE	0	1576
c15859_g1_i1_10627_10627	gnl|GNOMON|11939747.p	6e-67	225	gi|221512822|ref|NP_524140.2|	1e-110	340	gnl|GNOMON|7009362.p	2e-109	337	tr|A0A0A9X8X0|A0A0A9X8X0_LYGHE	0	969
c15866_g1_i1_10632_10632	gnl|GNOMON|8973549.p	5e-124	362	gi|442633148|ref|NP_001262005.1|	2e-106	317	gnl|GNOMON|6523411.p	2e-100	301	tr|A0A0A9W3R8|A0A0A9W3R8_LYGHE	0	622
c15871_g1_i1_10637_10637	NA	NA	NA	NA	NA	NA	NA	NA	NA	tr|A0A0A9WLX5|A0A0A9WLX5_LYGHE	4e-128	366
c15872_g1_i1_10638_10638	gnl|GNOMON|12733995.p	4e-26	105	NA	NA	NA	NA	NA	NA	tr|A0A0A9WR25|A0A0A9WR25_LYGHE	1e-43	151
c15874_g1_i1_10641_10641	gnl|GNOMON|9498931.p	1e-70	235	gi|24656542|ref|NP_647780.1|	1e-44	162	gnl|GNOMON|8872357.p	5e-48	171	tr|A0A0A9X9Z3|A0A0A9X9Z3_LYGHE	2e-169	486
c15889_g1_i1_10652_10652	gnl|GNOMON|7767534.p	4e-49	153	gi|24585074|ref|NP_609919.1|	5e-47	148	gnl|GNOMON|6738624.p	5e-50	155	tr|A0A0A9ZF10|A0A0A9ZF10_LYGHE	1e-29	104
c15891_g1_i1_10653_10653	NA	NA	NA	NA	NA	NA	NA	NA	NA	tr|A0A0A9XHZ6|A0A0A9XHZ6_LYGHE	2e-58	185
c15893_g1_i1_10656_10656	NA	NA	NA	NA	NA	NA	NA	NA	NA	tr|A0A0A9YWG2|A0A0A9YWG2_LYGHE	3e-48	161
c15895_g1_i1_10658_10658	gnl|GNOMON|9944742.p	1e-65	205	gi|17933672|ref|NP_524586.1|	4e-62	196	gnl|GNOMON|6298770.p	8e-65	202	tr|A0A0A9X6F6|A0A0A9X6F6_LYGHE	4e-149	417
c15901_g1_i1_10662_10662	gnl|GNOMON|11371326.p	0	1167	gi|24665984|ref|NP_730282.1|	2e-155	479	gnl|GNOMON|9983393.p	0	1215	tr|A0A0A9WSH2|A0A0A9WSH2_LYGHE	0	1746
c15903_g1_i1_10666_10666	NA	NA	NA	NA	NA	NA	NA	NA	NA	tr|A0A0A9WCK7|A0A0A9WCK7_LYGHE	3e-164	461
c15909_g1_i1_10670_10670	NA	NA	NA	NA	NA	NA	NA	NA	NA	tr|A0A0A9WG66|A0A0A9WG66_LYGHE	2e-126	384
c15913_g2_i1_10674_10674	NA	NA	NA	NA	NA	NA	NA	NA	NA	tr|A0A0A9XTB3|A0A0A9XTB3_LYGHE	1e-46	150
c15918_g1_i1_10676_10676	NA	NA	NA	NA	NA	NA	NA	NA	NA	tr|A0A0A9YRT2|A0A0A9YRT2_LYGHE	4e-97	279
c15920_g1_i1_10678_10678	NA	NA	NA	NA	NA	NA	NA	NA	NA	tr|A0A0A9XZU3|A0A0A9XZU3_LYGHE	6e-172	498
c15923_g1_i1_10681_10681	gnl|GNOMON|11180727.p	9e-89	263	gi|24583960|ref|NP_609588.1|	1e-88	264	gnl|GNOMON|8284273.p	2e-86	255	tr|A0A0A9WJZ0|A0A0A9WJZ0_LYGHE	5e-132	371
c15926_g1_i1_10685_10685	gnl|GNOMON|10615945.p	0	773	gi|24642880|ref|NP_728106.1|	0	785	gnl|GNOMON|9994924.p	0	795	tr|A0A0A9VT26|A0A0A9VT26_LYGHE	0	1152
c15929_g1_i1_10691_10691	gnl|GNOMON|6949706.p	2e-76	232	gi|442630676|ref|NP_001261501.1|	8e-94	276	gnl|GNOMON|8582631.p	6e-99	289	tr|A0A0A9YRA1|A0A0A9YRA1_LYGHE	9e-148	413
c1592_g1_i2_1132_1132	NA	NA	NA	NA	NA	NA	NA	NA	NA	tr|A0A0A9YPK2|A0A0A9YPK2_LYGHE	2e-131	378
c15935_g1_i1_10699_10699	NA	NA	NA	gi|19921588|ref|NP_610042.1|	3e-28	105	gnl|GNOMON|7437427.p	1e-36	126	tr|A0A0A9XIL6|A0A0A9XIL6_LYGHE	3e-79	236
c15937_g1_i1_10701_10701	gnl|GNOMON|9260355.p	3e-24	105	NA	NA	NA	NA	NA	NA	tr|A0A0A9WT52|A0A0A9WT52_LYGHE	0	646
c15939_g1_i1_10705_10705	gnl|GNOMON|11777944.p	4e-26	101	NA	NA	NA	NA	NA	NA	tr|A0A0A9XBI8|A0A0A9XBI8_LYGHE	2e-37	128
c1593_g1_i1_1133_1133	NA	NA	NA	gi|17137734|ref|NP_477469.1|	2e-50	167	gnl|GNOMON|8953814.p	1e-77	238	tr|A0A0A9YF54|A0A0A9YF54_LYGHE	5e-118	340
c15944_g1_i1_10706_10706	gnl|GNOMON|12687082.p	1e-26	106	gi|24652795|ref|NP_725070.1|	2e-31	119	gnl|GNOMON|9992744.p	1e-26	105	tr|A0A0A9VSH2|A0A0A9VSH2_LYGHE	4e-116	336
c15946_g1_i3_10712_10712	gnl|GNOMON|9038741.p	1e-58	196	gi|24651073|ref|NP_733298.1|	9e-154	442	gnl|GNOMON|8358402.p	1e-176	500	tr|A0A0A9WBS9|A0A0A9WBS9_LYGHE	0	789
c15947_g1_i1_10715_10715	NA	NA	NA	NA	NA	NA	NA	NA	NA	tr|A0A0A9XL58|A0A0A9XL58_LYGHE	9e-55	176
c15948_g1_i2_10716_10716	gnl|GNOMON|12439345.p	7e-167	469	gi|281362521|ref|NP_001163719.1|	1e-148	422	gnl|GNOMON|9716688.p	3e-176	492	tr|A0A0A9WQD8|A0A0A9WQD8_LYGHE	0	596
c1594_g1_i1_1135_1135	gnl|GNOMON|10412758.p	9e-27	105	gi|442617967|ref|NP_001262367.1|	6e-60	196	gnl|GNOMON|7152614.p	4e-71	223	tr|A0A0A9YI79|A0A0A9YI79_LYGHE	5e-140	402
c15951_g1_i1_10717_10717	gnl|GNOMON|10606149.p	2e-46	159	gi|442618619|ref|NP_001262483.1|	2e-50	169	gnl|GNOMON|5977052.p	1e-56	184	tr|A0A0A9WIU9|A0A0A9WIU9_LYGHE	0	523
c15955_g1_i3_10722_10722	gnl|GNOMON|9756546.p	2e-52	181	NA	NA	NA	gnl|GNOMON|5015170.p	4e-34	130	tr|A0A0A9YDB2|A0A0A9YDB2_LYGHE	0	512
c15957_g1_i1_10723_10723	NA	NA	NA	NA	NA	NA	NA	NA	NA	tr|A0A0A9WIR4|A0A0A9WIR4_LYGHE	5e-110	331
c15959_g1_i1_10725_10725	gnl|GNOMON|9538362.p	0	681	gi|24661681|ref|NP_648324.1|	0	687	gnl|GNOMON|8446160.p	0	727	tr|A0A0A9WKE5|A0A0A9WKE5_LYGHE	0	728
c15960_g1_i1_10727_10727	gnl|GNOMON|12755372.p	0	558	gi|24661985|ref|NP_536735.2|	0	529	gnl|GNOMON|9492307.p	0	562	tr|A0A0A9XNX9|A0A0A9XNX9_LYGHE	0	584
c15966_g1_i1_10729_10729	gnl|GNOMON|12738902.p	0	698	gi|281364634|ref|NP_001162909.1|	0	596	gnl|GNOMON|5861636.p	0	668	tr|A0A0A9Z942|A0A0A9Z942_LYGHE	0	2608
c15968_g1_i1_10734_10734	gnl|GNOMON|9563536.p	3e-34	130	gi|24640527|ref|NP_511080.2|	2e-66	222	gnl|GNOMON|9901138.p	1e-84	267	tr|A0A0A9WW92|A0A0A9WW92_LYGHE	0	836
c15972_g1_i1_10737_10737	gnl|GNOMON|7230506.p	1e-25	102	NA	NA	NA	gnl|GNOMON|10000046.p	3e-37	133	tr|A0A0A9Y1T6|A0A0A9Y1T6_LYGHE	2e-172	478
c1597_g1_i1_1138_1138	gnl|GNOMON|10491361.p	6e-28	112	gi|442622341|ref|NP_001260712.1|	5e-31	121	gnl|GNOMON|9059802.p	2e-28	113	tr|A0A0A9WIB8|A0A0A9WIB8_LYGHE	1e-26	105
c15981_g2_i1_10744_10744	gnl|GNOMON|9898142.p	8e-28	103	NA	NA	NA	gnl|GNOMON|7205606.p	1e-28	105	tr|A0A0A9ZEE8|A0A0A9ZEE8_LYGHE	4e-44	142
c15997_g1_i1_10749_10749	gnl|GNOMON|12591100.p	1e-37	146	NA	NA	NA	gnl|GNOMON|8154994.p	5e-35	138	tr|A0A0A9WDW8|A0A0A9WDW8_LYGHE	0	833
c15998_g1_i1_10750_10750	gnl|GNOMON|9646343.p	2e-33	123	gi|24583248|ref|NP_523531.1|	4e-33	122	gnl|GNOMON|7137007.p	8e-36	129	tr|A0A0A9WE32|A0A0A9WE32_LYGHE	8e-30	114
c15999_g1_i1_10751_10751	gnl|GNOMON|9904737.p	1e-47	158	gi|24643158|ref|NP_573341.1|	2e-49	163	gnl|GNOMON|8123018.p	3e-37	130	tr|A0A0A9XTB9|A0A0A9XTB9_LYGHE	4e-148	414
c159_g1_i1_77_77	gnl|GNOMON|12712693.p	8e-41	140	gi|442630986|ref|NP_001261574.1|	3e-36	129	gnl|GNOMON|7403007.p	5e-41	140	tr|A0A0A9XEN1|A0A0A9XEN1_LYGHE	5e-93	274
c16003_g1_i1_10756_10756	NA	NA	NA	NA	NA	NA	NA	NA	NA	tr|A0A0A9WA65|A0A0A9WA65_LYGHE	6e-112	323
c16004_g1_i1_10757_10757	NA	NA	NA	NA	NA	NA	NA	NA	NA	tr|A0A0A9YKF2|A0A0A9YKF2_LYGHE	5e-58	187
c16007_g1_i1_10760_10760	gnl|GNOMON|8706522.p	4e-28	105	gi|20129979|ref|NP_610931.1|	2e-28	106	gnl|GNOMON|9983504.p	8e-28	103	tr|A0A0A9YPS4|A0A0A9YPS4_LYGHE	4e-49	161
c16008_g1_i1_10761_10761	gnl|GNOMON|6484906.p	3e-57	179	gi|442618644|ref|NP_001262488.1|	1e-53	170	gnl|GNOMON|9396055.p	3e-72	217	tr|A0A0A9XB66|A0A0A9XB66_LYGHE	2e-111	317
c16011_g1_i1_10763_10763	NA	NA	NA	NA	NA	NA	gnl|GNOMON|7480459.p	7e-60	201	tr|A0A0A9XZA7|A0A0A9XZA7_LYGHE	0	587
c16023_g1_i1_10769_10769	gnl|GNOMON|12535101.p	9e-39	143	gi|24582192|ref|NP_723173.1|	8e-43	157	gnl|GNOMON|9645535.p	4e-46	164	tr|A0A0A9ZI51|A0A0A9ZI51_LYGHE	0	664
c16030_g1_i1_10774_10774	NA	NA	NA	NA	NA	NA	NA	NA	NA	tr|A0A0A9XUD5|A0A0A9XUD5_LYGHE	1e-34	121
c16032_g1_i1_10775_10775	gnl|GNOMON|11116770.p	1e-66	205	gi|442624575|ref|NP_001261156.1|	6e-58	184	gnl|GNOMON|8222024.p	9e-62	193	tr|A0A0A9ZAB5|A0A0A9ZAB5_LYGHE	6e-136	381
c16035_g1_i2_10777_10777	gnl|GNOMON|10124363.p	6e-86	278	gi|386764616|ref|NP_001245725.1|	4e-31	130	gnl|GNOMON|7243205.p	5e-140	418	tr|A0A0A9YNE9|A0A0A9YNE9_LYGHE	0	783
c16036_g1_i1_10780_10780	gnl|GNOMON|12750675.p	3e-66	223	NA	NA	NA	gnl|GNOMON|9861545.p	1e-69	229	tr|A0A0A9Z4S6|A0A0A9Z4S6_LYGHE	9e-159	447
c16039_g1_i1_10782_10782	NA	NA	NA	gi|24646398|ref|NP_731744.1|	7e-45	150	gnl|GNOMON|6500960.p	2e-55	177	tr|A0A0A9Y4Q9|A0A0A9Y4Q9_LYGHE	3e-126	358
c16040_g1_i1_10783_10783	gnl|GNOMON|10392134.p	8e-110	317	gi|45552831|ref|NP_995941.1|	1e-113	327	gnl|GNOMON|7663389.p	4e-119	340	tr|A0A0A9XS80|A0A0A9XS80_LYGHE	2e-140	394
c16042_g1_i1_10784_10784	gnl|GNOMON|12749437.p	2e-40	146	gi|19922446|ref|NP_611218.1|	2e-42	151	gnl|GNOMON|6233991.p	9e-35	129	tr|A0A0A9ZF51|A0A0A9ZF51_LYGHE	1e-146	422
c16046_g1_i1_10785_10785	NA	NA	NA	NA	NA	NA	gnl|GNOMON|9478220.p	9e-39	136	tr|A0A0A9YPF0|A0A0A9YPF0_LYGHE	8e-49	157
c16050_g1_i1_10790_10790	gnl|GNOMON|9575740.p	3e-23	102	NA	NA	NA	gnl|GNOMON|9394386.p	6e-24	103	tr|A0A0A9Y086|A0A0A9Y086_LYGHE	0	825
c16053_g1_i1_10791_10791	NA	NA	NA	NA	NA	NA	NA	NA	NA	tr|A0A0A9W652|A0A0A9W652_LYGHE	3e-149	436
c16054_g1_i1_10794_10794	NA	NA	NA	NA	NA	NA	NA	NA	NA	tr|A0A0A9W0L9|A0A0A9W0L9_LYGHE	2e-178	494
c16055_g1_i1_10795_10795	NA	NA	NA	NA	NA	NA	NA	NA	NA	tr|A0A0A9X0P6|A0A0A9X0P6_LYGHE	1e-139	394
c16059_g1_i1_10797_10797	gnl|GNOMON|8900927.p	2e-97	282	gi|17136890|ref|NP_476968.1|	4e-87	256	gnl|GNOMON|9911934.p	9e-93	270	tr|A0A0A9WDW2|A0A0A9WDW2_LYGHE	2e-127	359
c16064_g1_i2_10800_10800	NA	NA	NA	NA	NA	NA	NA	NA	NA	tr|A0A0A9WDY8|A0A0A9WDY8_LYGHE	9e-28	295
c16067_g1_i1_10802_10802	NA	NA	NA	NA	NA	NA	NA	NA	NA	tr|A0A0A9Z951|A0A0A9Z951_LYGHE	1e-77	229
c16068_g1_i1_10805_10805	NA	NA	NA	NA	NA	NA	NA	NA	NA	tr|A0A0A9Z6C5|A0A0A9Z6C5_LYGHE	6e-59	184
c16072_g1_i1_10809_10809	NA	NA	NA	NA	NA	NA	NA	NA	NA	tr|A0A0A9YM91|A0A0A9YM91_LYGHE	3e-48	166
c16076_g1_i1_10813_10813	NA	NA	NA	NA	NA	NA	NA	NA	NA	tr|A0A0A9XLM0|A0A0A9XLM0_LYGHE	4e-104	308
c16076_g2_i1_10815_10815	NA	NA	NA	NA	NA	NA	NA	NA	NA	tr|A0A0A9XLM0|A0A0A9XLM0_LYGHE	0	589
c16077_g1_i1_10816_10816	NA	NA	NA	NA	NA	NA	NA	NA	NA	tr|A0A0A9XGX3|A0A0A9XGX3_LYGHE	2e-163	458
c16079_g1_i1_10818_10818	gnl|GNOMON|10494951.p	2e-53	184	gi|18858069|ref|NP_572391.1|	3e-37	141	gnl|GNOMON|7423204.p	3e-46	165	tr|A0A0A9VVE6|A0A0A9VVE6_LYGHE	0	671
c16080_g1_i1_10821_10821	NA	NA	NA	NA	NA	NA	NA	NA	NA	tr|A0A0A9X8J9|A0A0A9X8J9_LYGHE	2e-104	335
c16084_g1_i1_10824_10824	gnl|GNOMON|6842296.p	5e-65	209	gi|24660069|ref|NP_729250.1|	5e-69	218	gnl|GNOMON|7128203.p	2e-72	227	tr|A0A0A9WX00|A0A0A9WX00_LYGHE	4e-119	348
c16091_g1_i1_10829_10829	NA	NA	NA	NA	NA	NA	NA	NA	NA	tr|A0A0A9W671|A0A0A9W671_LYGHE	6e-73	215
c16095_g1_i1_10830_10830	gnl|GNOMON|6910715.p	4e-30	120	NA	NA	NA	gnl|GNOMON|7412639.p	4e-51	179	tr|A0A0A9VZ83|A0A0A9VZ83_LYGHE	0	848
c16096_g2_i2_10832_10832	gnl|GNOMON|11623170.p	5e-118	352	gi|19920682|ref|NP_608833.1|	2e-79	256	gnl|GNOMON|6361747.p	3e-127	376	tr|A0A0A9YL49|A0A0A9YL49_LYGHE	0	823
c16098_g1_i1_10836_10836	NA	NA	NA	NA	NA	NA	NA	NA	NA	tr|A0A0A9XJP1|A0A0A9XJP1_LYGHE	6e-117	334
c1609_g1_i1_1140_1140	gnl|GNOMON|12739592.p	3e-59	186	NA	NA	NA	gnl|GNOMON|9989852.p	2e-32	124	tr|A0A0A9YQI4|A0A0A9YQI4_LYGHE	5e-130	369
c16100_g1_i1_10837_10837	NA	NA	NA	NA	NA	NA	gnl|GNOMON|5154949.p	2e-29	112	tr|A0A0A9XJP3|A0A0A9XJP3_LYGHE	3e-86	266
c16100_g2_i1_10839_10839	NA	NA	NA	NA	NA	NA	NA	NA	NA	tr|A0A0A9XGB3|A0A0A9XGB3_LYGHE	9e-51	170
c16102_g1_i1_10841_10841	gnl|GNOMON|8513120.p	0	560	gi|442624249|ref|NP_001261092.1|	9e-171	493	gnl|GNOMON|7783200.p	0	551	tr|A0A0A9XY40|A0A0A9XY40_LYGHE	0	581
c16103_g1_i1_10843_10843	NA	NA	NA	NA	NA	NA	NA	NA	NA	tr|A0A0A9ZFU0|A0A0A9ZFU0_LYGHE	1e-46	158
c16105_g1_i1_10845_10845	gnl|GNOMON|11166752.p	6e-38	145	NA	NA	NA	gnl|GNOMON|9776753.p	7e-70	234	tr|A0A0A9YNJ6|A0A0A9YNJ6_LYGHE	0	950
c16112_g1_i2_10849_10849	gnl|GNOMON|7996335.p	6e-67	207	NA	NA	NA	gnl|GNOMON|8183492.p	1e-62	196	tr|A0A0A9XX63|A0A0A9XX63_LYGHE	5e-136	383
c16113_g1_i1_10851_10851	gnl|GNOMON|6608174.p	5e-33	132	NA	NA	NA	NA	NA	NA	tr|A0A0A9XYM6|A0A0A9XYM6_LYGHE	0	706
c16118_g1_i2_10855_10855	NA	NA	NA	NA	NA	NA	NA	NA	NA	tr|A0A0A9VZN2|A0A0A9VZN2_LYGHE	3e-59	184
c16122_g1_i1_10856_10856	gnl|GNOMON|9475566.p	1e-90	294	gi|24653590|ref|NP_725371.1|	5e-38	148	gnl|GNOMON|10000112.p	1e-56	200	tr|A0A0A9WF04|A0A0A9WF04_LYGHE	0	913
c16130_g1_i1_10860_10860	NA	NA	NA	NA	NA	NA	NA	NA	NA	tr|A0A0A9XQM6|A0A0A9XQM6_LYGHE	1e-28	101
c16138_g1_i1_10864_10864	NA	NA	NA	gi|442626826|ref|NP_001260247.1|	1e-26	104	gnl|GNOMON|9275190.p	1e-28	108	tr|A0A0A9X070|A0A0A9X070_LYGHE	2e-161	449
c1614_g1_i1_1144_1144	gnl|GNOMON|12738723.p	3e-29	107	NA	NA	NA	gnl|GNOMON|9991550.p	1e-28	105	tr|A0A0A9Z2I4|A0A0A9Z2I4_LYGHE	2e-42	142
c16163_g1_i1_10879_10879	gnl|GNOMON|7909539.p	4e-32	114	gi|19922390|ref|NP_611136.1|	3e-29	107	gnl|GNOMON|7464047.p	6e-29	105	tr|A0A0A9W1W4|A0A0A9W1W4_LYGHE	1e-28	105
c16164_g1_i2_10880_10880	gnl|GNOMON|9639158.p	0	581	NA	NA	NA	gnl|GNOMON|6804616.p	8e-128	401	tr|A0A0A9W787|A0A0A9W787_LYGHE	0	1569
c16165_g1_i1_10882_10882	gnl|GNOMON|7826537.p	4e-54	196	gi|386769894|ref|NP_001246094.1|	8e-52	192	gnl|GNOMON|7427206.p	6e-53	193	tr|A0A0A9XXD3|A0A0A9XXD3_LYGHE	7e-37	201
c16167_g1_i1_10886_10886	NA	NA	NA	NA	NA	NA	NA	NA	NA	tr|A0A0A9YF63|A0A0A9YF63_LYGHE	2e-44	164
c16167_g1_i1_10887_10887	NA	NA	NA	NA	NA	NA	gnl|GNOMON|9478220.p	6e-55	185	tr|A0A0A9Y6Y9|A0A0A9Y6Y9_LYGHE	3e-53	181
c16174_g1_i1_10892_10892	NA	NA	NA	NA	NA	NA	NA	NA	NA	tr|A0A0A9WXN7|A0A0A9WXN7_LYGHE	5e-55	174
c16176_g1_i2_10894_10894	NA	NA	NA	NA	NA	NA	NA	NA	NA	tr|A0A0A9WRS9|A0A0A9WRS9_LYGHE	0	1511
c16181_g1_i1_10899_10899	NA	NA	NA	NA	NA	NA	NA	NA	NA	tr|A0A0A9XRH9|A0A0A9XRH9_LYGHE	4e-38	129
c16182_g1_i2_10901_10901	gnl|GNOMON|9168551.p	7e-124	362	gi|18859907|ref|NP_573334.1|	0	666	gnl|GNOMON|7449402.p	0	733	tr|A0A0A9W861|A0A0A9W861_LYGHE	0	885
c1618_g1_i1_1145_1145	NA	NA	NA	NA	NA	NA	NA	NA	NA	tr|A0A0A9WD30|A0A0A9WD30_LYGHE	3e-138	409
c16193_g1_i1_10911_10911	gnl|GNOMON|9021379.p	3e-86	286	gi|442632907|ref|NP_001261968.1|	2e-84	283	gnl|GNOMON|8189782.p	7e-92	303	tr|A0A0A9YKN9|A0A0A9YKN9_LYGHE	0	760
c16198_g1_i1_10915_10915	NA	NA	NA	NA	NA	NA	NA	NA	NA	tr|A0A0A9WN04|A0A0A9WN04_LYGHE	0	646
c16204_g1_i1_10917_10917	gnl|GNOMON|10909129.p	1e-109	325	gi|442623644|ref|NP_001260960.1|	2e-108	321	gnl|GNOMON|6459615.p	1e-107	320	tr|A0A0A9Y615|A0A0A9Y615_LYGHE	0	568
c16205_g1_i1_10918_10918	gnl|GNOMON|12701197.p	6e-79	268	gi|17738165|ref|NP_524474.1|	2e-78	266	gnl|GNOMON|8645590.p	7e-80	269	tr|A0A0A9ZAK7|A0A0A9ZAK7_LYGHE	2e-76	259
c16206_g1_i1_10920_10920	gnl|GNOMON|9137932.p	1e-47	171	gi|17137038|ref|NP_477064.1|	1e-52	185	gnl|GNOMON|9593071.p	1e-48	174	tr|A0A0A9Y2S3|A0A0A9Y2S3_LYGHE	1e-46	164
c16210_g1_i1_10923_10923	NA	NA	NA	NA	NA	NA	NA	NA	NA	tr|A0A0A9ZBZ1|A0A0A9ZBZ1_LYGHE	3e-58	189
c16223_g1_i1_10927_10927	NA	NA	NA	NA	NA	NA	NA	NA	NA	tr|A0A0A9WIQ0|A0A0A9WIQ0_LYGHE	7e-139	404
c16228_g1_i1_10932_10932	NA	NA	NA	NA	NA	NA	NA	NA	NA	tr|A0A0A9X0E3|A0A0A9X0E3_LYGHE	0	809
c1623_g1_i1_1147_1147	NA	NA	NA	NA	NA	NA	NA	NA	NA	tr|A0A0A9Y9R6|A0A0A9Y9R6_LYGHE	2e-81	253
c16245_g1_i2_10939_10939	NA	NA	NA	NA	NA	NA	NA	NA	NA	tr|A0A0A9VUC5|A0A0A9VUC5_LYGHE	6e-31	116
c16269_g1_i1_10950_10950	gnl|GNOMON|12712677.p	9e-92	310	gi|24647268|ref|NP_650505.2|	4e-174	537	gnl|GNOMON|10001868.p	1e-101	335	tr|A0A0A9WYA7|A0A0A9WYA7_LYGHE	0	1333
c16272_g1_i1_10956_10956	gnl|GNOMON|6497385.p	0	776	gi|45550496|ref|NP_611749.2|	0	748	gnl|GNOMON|7261411.p	0	842	tr|A0A0A9XKM0|A0A0A9XKM0_LYGHE	0	1382
c16274_g1_i1_10960_10960	gnl|GNOMON|8097326.p	1e-155	459	gi|18859843|ref|NP_572861.1|	4e-164	482	gnl|GNOMON|9903421.p	2e-160	471	tr|A0A0A9XMT5|A0A0A9XMT5_LYGHE	0	1088
c16282_g1_i1_10966_10966	gnl|GNOMON|10390726.p	2e-80	261	gi|442615552|ref|NP_001259348.1|	9e-59	200	gnl|GNOMON|7167405.p	3e-84	270	tr|A0A0A9VWQ2|A0A0A9VWQ2_LYGHE	1e-174	507
c16284_g1_i1_10969_10969	gnl|GNOMON|11146528.p	2e-63	194	gi|24585378|ref|NP_724244.1|	3e-58	182	gnl|GNOMON|8776807.p	2e-57	178	tr|A0A0A9YN07|A0A0A9YN07_LYGHE	9e-102	291
c16286_g1_i1_10972_10972	gnl|GNOMON|8454937.p	1e-113	349	gi|18859659|ref|NP_573214.1|	5e-88	289	gnl|GNOMON|8777199.p	2e-79	261	tr|A0A0A9YS49|A0A0A9YS49_LYGHE	0	799
c16288_g1_i1_10974_10974	gnl|GNOMON|12367326.p	8e-27	107	NA	NA	NA	NA	NA	NA	tr|A0A0A9WAN0|A0A0A9WAN0_LYGHE	4e-149	424
c16296_g1_i1_10976_10976	gnl|GNOMON|11468134.p	7e-26	109	NA	NA	NA	NA	NA	NA	tr|A0A0A9X963|A0A0A9X963_LYGHE	0	591
c162_g1_i1_80_80	NA	NA	NA	NA	NA	NA	NA	NA	NA	tr|A0A0A9Y742|A0A0A9Y742_LYGHE	2e-109	318
c16304_g2_i1_10981_10981	gnl|GNOMON|9886365.p	6e-171	498	gi|161077648|ref|NP_001096914.1|	3e-149	449	gnl|GNOMON|9175219.p	2e-165	480	tr|A0A0A9W4F7|A0A0A9W4F7_LYGHE	0	907
c16314_g1_i2_10989_10989	gnl|GNOMON|10806919.p	9e-159	471	gi|17737765|ref|NP_524229.1|	6e-159	479	gnl|GNOMON|8524598.p	1e-143	438	tr|A0A0A9XI57|A0A0A9XI57_LYGHE	0	908
c16321_g1_i2_10994_10994	NA	NA	NA	NA	NA	NA	NA	NA	NA	tr|A0A0A9WVD0|A0A0A9WVD0_LYGHE	4e-59	196
c16324_g1_i2_10997_10997	gnl|GNOMON|10777557.p	8e-49	159	gi|320543934|ref|NP_001188926.1|	1e-46	153	gnl|GNOMON|5056368.p	1e-51	166	tr|A0A0A9ZDN5|A0A0A9ZDN5_LYGHE	8e-123	347
c16325_g1_i2_10998_10998	NA	NA	NA	NA	NA	NA	NA	NA	NA	tr|A0A0A9XUL1|A0A0A9XUL1_LYGHE	0	554
c1632_g1_i1_1152_1152	gnl|GNOMON|12746684.p	5e-41	141	NA	NA	NA	gnl|GNOMON|10000122.p	2e-29	114	tr|A0A0A9ZCB8|A0A0A9ZCB8_LYGHE	5e-96	296
c16330_g1_i1_11001_11001	NA	NA	NA	NA	NA	NA	NA	NA	NA	tr|A0A0A9Z0K2|A0A0A9Z0K2_LYGHE	1e-41	142
c16332_g1_i1_11002_11002	NA	NA	NA	NA	NA	NA	NA	NA	NA	tr|A0A0A9Y7Z1|A0A0A9Y7Z1_LYGHE	0	915
c16335_g1_i1_11007_11007	gnl|GNOMON|7028325.p	4e-29	113	gi|221330572|ref|NP_611753.4|	1e-34	129	gnl|GNOMON|8360068.p	3e-44	154	tr|A0A0A9VT63|A0A0A9VT63_LYGHE	2e-97	290
c16336_g1_i1_11009_11009	NA	NA	NA	NA	NA	NA	NA	NA	NA	tr|A0A0A9YY28|A0A0A9YY28_LYGHE	6e-166	462
c16339_g1_i1_11010_11010	NA	NA	NA	NA	NA	NA	NA	NA	NA	tr|A0A0A9ZHK1|A0A0A9ZHK1_LYGHE	4e-68	225
c16339_g2_i1_11012_11012	gnl|GNOMON|11338149.p	9e-32	117	NA	NA	NA	NA	NA	NA	tr|A0A0A9Y8B3|A0A0A9Y8B3_LYGHE	2e-125	354
c1633_g1_i1_1153_1153	gnl|GNOMON|9459519.p	1e-86	272	gi|19921124|ref|NP_609477.1|	1e-70	231	gnl|GNOMON|6476233.p	8e-87	271	tr|A0A0A9YPN5|A0A0A9YPN5_LYGHE	0	541
c16340_g1_i1_11013_11013	NA	NA	NA	NA	NA	NA	NA	NA	NA	tr|A0A0A9YGT2|A0A0A9YGT2_LYGHE	0	732
c16345_g1_i1_11019_11019	NA	NA	NA	NA	NA	NA	NA	NA	NA	tr|A0A0A9YHE7|A0A0A9YHE7_LYGHE	1e-38	132
c16345_g2_i1_11020_11020	gnl|GNOMON|11293747.p	3e-32	123	NA	NA	NA	gnl|GNOMON|5605218.p	7e-50	172	tr|A0A0A9YHE7|A0A0A9YHE7_LYGHE	4e-147	417
c16348_g1_i1_11022_11022	NA	NA	NA	NA	NA	NA	NA	NA	NA	tr|A0A0A9WUP9|A0A0A9WUP9_LYGHE	0	616
c16350_g1_i1_11023_11023	gnl|GNOMON|8962758.p	4e-66	218	gi|386770888|ref|NP_001246695.1|	5e-38	144	gnl|GNOMON|6524210.p	6e-40	146	tr|A0A0A9Y3F9|A0A0A9Y3F9_LYGHE	0	744
c16359_g1_i1_11027_11027	gnl|GNOMON|9789313.p	3e-106	323	gi|19921026|ref|NP_609330.1|	1e-82	262	gnl|GNOMON|9997132.p	6e-87	272	tr|A0A0A9W281|A0A0A9W281_LYGHE	0	729
c16362_g1_i1_11029_11029	gnl|GNOMON|10545747.p	4e-123	350	gi|24661711|ref|NP_729506.1|	9e-120	342	gnl|GNOMON|6106869.p	5e-119	339	tr|A0A0A9XGR3|A0A0A9XGR3_LYGHE	8e-138	387
c16363_g1_i1_11030_11030	gnl|GNOMON|7657930.p	2e-150	433	gi|320545000|ref|NP_723732.2|	6e-110	339	gnl|GNOMON|9999356.p	8e-124	365	tr|A0A0A9Z7H0|A0A0A9Z7H0_LYGHE	0	543
c16364_g1_i1_11032_11032	NA	NA	NA	gi|24584391|ref|NP_723896.1|	3e-43	159	gnl|GNOMON|9996260.p	1e-52	181	tr|A0A0A9ZEM8|A0A0A9ZEM8_LYGHE	0	815
c16366_g1_i1_11035_11035	gnl|GNOMON|6719083.p	5e-124	366	gi|45549423|ref|NP_572950.2|	6e-111	335	gnl|GNOMON|6787812.p	4e-134	393	tr|A0A0A9XKU3|A0A0A9XKU3_LYGHE	0	685
c16371_g1_i1_11040_11040	NA	NA	NA	NA	NA	NA	NA	NA	NA	tr|A0A0A9XL78|A0A0A9XL78_LYGHE	6e-84	244
c16372_g1_i1_11041_11041	gnl|GNOMON|7222884.p	0	946	gi|28573163|ref|NP_788603.1|	0	777	gnl|GNOMON|6989497.p	0	721	tr|A0A0A9XMP7|A0A0A9XMP7_LYGHE	0	1887
c16373_g1_i1_11042_11042	gnl|GNOMON|10844137.p	4e-42	151	gi|17647877|ref|NP_523706.1|	6e-64	213	gnl|GNOMON|6573400.p	8e-68	223	tr|A0A0A9W0N0|A0A0A9W0N0_LYGHE	1e-40	136
c16375_g1_i1_11043_11043	gnl|GNOMON|12516374.p	8e-164	469	gi|24647662|ref|NP_650618.1|	8e-158	460	gnl|GNOMON|9803576.p	5e-176	500	tr|A0A0A9XFQ0|A0A0A9XFQ0_LYGHE	0	625
c16377_g1_i1_11044_11044	gnl|GNOMON|11202139.p	6e-64	223	gi|24657721|ref|NP_726168.1|	1e-31	131	gnl|GNOMON|8220862.p	8e-37	142	tr|A0A0A9XHT4|A0A0A9XHT4_LYGHE	0	1117
c16379_g1_i1_11045_11045	gnl|GNOMON|12724586.p	9e-32	132	gi|17136700|ref|NP_476854.1|	5e-28	128	gnl|GNOMON|9218695.p	2e-48	175	tr|A0A0A9W4I0|A0A0A9W4I0_LYGHE	2e-24	710
c16381_g2_i1_11047_11047	gnl|GNOMON|9340145.p	2e-91	277	gi|45550841|ref|NP_651539.3|	3e-88	271	gnl|GNOMON|9865775.p	3e-98	296	tr|A0A0A9YJM6|A0A0A9YJM6_LYGHE	0	548
c16382_g1_i1_11049_11049	gnl|GNOMON|9886372.p	3e-46	164	gi|24651916|ref|NP_724724.1|	5e-49	171	gnl|GNOMON|9638572.p	4e-53	182	tr|A0A0A9XVF9|A0A0A9XVF9_LYGHE	4e-53	182
c16382_g1_i1_11050_11050	gnl|GNOMON|9886372.p	4e-49	171	gi|24651916|ref|NP_724724.1|	3e-48	168	gnl|GNOMON|9638572.p	2e-52	180	tr|A0A0A9XVF9|A0A0A9XVF9_LYGHE	7e-50	172
c16383_g1_i1_11052_11052	gnl|GNOMON|12746685.p	8e-70	225	NA	NA	NA	gnl|GNOMON|9999179.p	9e-64	216	tr|A0A0A9YB70|A0A0A9YB70_LYGHE	2e-115	345
c16383_g2_i1_11053_11053	NA	NA	NA	NA	NA	NA	NA	NA	NA	tr|A0A0A9Y9Y7|A0A0A9Y9Y7_LYGHE	2e-46	151
c16387_g1_i1_11055_11055	gnl|GNOMON|12752760.p	1e-124	400	NA	NA	NA	gnl|GNOMON|10000122.p	3e-93	313	tr|A0A0A9XG27|A0A0A9XG27_LYGHE	0	585
c16392_g1_i1_11056_11056	gnl|GNOMON|7998125.p	7e-84	271	gi|19922680|ref|NP_611563.1|	4e-68	230	gnl|GNOMON|9982309.p	3e-78	256	tr|A0A0A9Y622|A0A0A9Y622_LYGHE	0	769
c16395_g1_i1_11060_11060	gnl|GNOMON|12397148.p	6e-36	215	gi|19921116|ref|NP_609448.1|	7e-49	179	gnl|GNOMON|9995682.p	5e-103	337	tr|A0A0A9WB99|A0A0A9WB99_LYGHE	0	960
c16397_g1_i1_11062_11062	NA	NA	NA	NA	NA	NA	NA	NA	NA	tr|A0A0A9YDU6|A0A0A9YDU6_LYGHE	5e-28	107
c1639_g1_i1_1156_1156	gnl|GNOMON|10425332.p	5e-55	176	gi|24642507|ref|NP_727973.1|	2e-71	219	gnl|GNOMON|8774823.p	2e-73	223	tr|A0A0A9XH50|A0A0A9XH50_LYGHE	7e-92	270
c16418_g1_i1_11080_11080	gnl|GNOMON|10660155.p	3e-160	464	gi|281365294|ref|NP_001163026.1|	9e-162	468	gnl|GNOMON|9851026.p	2e-170	488	tr|A0A0A9X927|A0A0A9X927_LYGHE	0	606
c1641_g1_i1_1158_1158	gnl|GNOMON|8747328.p	2e-39	141	gi|17864404|ref|NP_524786.1|	3e-33	123	gnl|GNOMON|9430237.p	8e-39	139	tr|A0A0A9YG07|A0A0A9YG07_LYGHE	4e-52	177
c16424_g1_i1_11087_11087	NA	NA	NA	NA	NA	NA	NA	NA	NA	tr|A0A0A9XRZ0|A0A0A9XRZ0_LYGHE	1e-32	113
c16425_g1_i1_11088_11088	gnl|GNOMON|9646343.p	2e-131	377	gi|24583248|ref|NP_523531.1|	5e-114	333	gnl|GNOMON|7137007.p	4e-144	410	tr|A0A0A9WE32|A0A0A9WE32_LYGHE	0	558
c16426_g1_i1_11089_11089	NA	NA	NA	NA	NA	NA	NA	NA	NA	tr|A0A0A9Z4E8|A0A0A9Z4E8_LYGHE	6e-30	110
c16428_g1_i1_11090_11090	gnl|GNOMON|11080532.p	1e-51	177	gi|24646122|ref|NP_650123.1|	4e-42	152	gnl|GNOMON|9837970.p	4e-45	159	tr|A0A0A9Y244|A0A0A9Y244_LYGHE	5e-122	356
c16429_g1_i1_11091_11091	NA	NA	NA	gi|24648465|ref|NP_732534.1|	7e-25	107	gnl|GNOMON|5119567.p	9e-45	162	tr|A0A0A9XNP8|A0A0A9XNP8_LYGHE	0	597
c16432_g1_i2_11092_11092	gnl|GNOMON|6454261.p	0	670	gi|442622461|ref|NP_001260726.1|	0	693	gnl|GNOMON|8028657.p	0	715	tr|A0A0A9YA88|A0A0A9YA88_LYGHE	0	1431
c16435_g1_i1_11093_11093	gnl|GNOMON|9267546.p	0	584	gi|19920676|ref|NP_608827.1|	2e-167	493	gnl|GNOMON|6511409.p	3e-174	511	tr|A0A0A9WT69|A0A0A9WT69_LYGHE	0	807
c16440_g1_i1_11095_11095	gnl|GNOMON|10843340.p	3e-106	327	gi|442633116|ref|NP_001261999.1|	2e-106	328	gnl|GNOMON|8640833.p	1e-117	357	tr|A0A0A9W021|A0A0A9W021_LYGHE	0	865
c16442_g1_i1_11097_11097	gnl|GNOMON|12732901.p	6e-35	134	gi|281362021|ref|NP_001163645.1|	5e-36	138	gnl|GNOMON|10000180.p	2e-40	150	tr|A0A0A9X287|A0A0A9X287_LYGHE	0	724
c16446_g1_i1_11098_11098	NA	NA	NA	NA	NA	NA	NA	NA	NA	tr|A0A0A9X3C8|A0A0A9X3C8_LYGHE	0	684
c16452_g1_i1_11101_11101	gnl|GNOMON|12270559.p	2e-33	117	gi|21356575|ref|NP_648665.1|	3e-31	116	gnl|GNOMON|8119044.p	7e-34	123	tr|A0A0A9W483|A0A0A9W483_LYGHE	3e-81	248
c16456_g1_i2_11102_11102	gnl|GNOMON|10918751.p	0	982	gi|442626796|ref|NP_001260243.1|	0	831	gnl|GNOMON|9981801.p	0	958	tr|A0A0A9X9A5|A0A0A9X9A5_LYGHE	0	1370
c1645_g1_i1_1159_1159	NA	NA	NA	NA	NA	NA	NA	NA	NA	tr|A0A0A9Y3R9|A0A0A9Y3R9_LYGHE	2e-63	211
c16460_g1_i1_11106_11106	NA	NA	NA	NA	NA	NA	NA	NA	NA	tr|A0A0A9XHB5|A0A0A9XHB5_LYGHE	2e-114	325
c16464_g1_i1_11109_11109	gnl|GNOMON|9517731.p	2e-114	328	gi|24661830|ref|NP_524010.2|	5e-97	284	gnl|GNOMON|6752755.p	6e-112	322	tr|A0A0A9XGU5|A0A0A9XGU5_LYGHE	9e-148	412
c16465_g1_i2_11111_11111	gnl|GNOMON|8195727.p	2e-74	245	gi|281365720|ref|NP_729194.2|	6e-74	238	gnl|GNOMON|8960798.p	9e-74	236	tr|A0A0A9WVN2|A0A0A9WVN2_LYGHE	0	604
c16466_g1_i1_11113_11113	NA	NA	NA	NA	NA	NA	NA	NA	NA	tr|A0A0A9Y2P2|A0A0A9Y2P2_LYGHE	0	629
c16467_g1_i1_11114_11114	gnl|GNOMON|8720331.p	3e-165	506	gi|17737417|ref|NP_523571.1|	2e-43	161	gnl|GNOMON|9434413.p	1e-152	472	tr|A0A0A9ZHF6|A0A0A9ZHF6_LYGHE	0	599
c16469_g1_i1_11118_11118	gnl|GNOMON|11811527.p	2e-44	158	NA	NA	NA	NA	NA	NA	NA	NA	NA
c16471_g1_i1_11120_11120	gnl|GNOMON|10534929.p	1e-26	101	gi|24653302|ref|NP_610848.1|	2e-34	122	gnl|GNOMON|6164217.p	2e-34	121	tr|A0A0A9WZH5|A0A0A9WZH5_LYGHE	2e-120	340
c16474_g1_i1_11122_11122	gnl|GNOMON|12739341.p	3e-28	108	NA	NA	NA	gnl|GNOMON|9990569.p	2e-28	113	tr|A0A0A9XDH3|A0A0A9XDH3_LYGHE	7e-28	110
c16475_g1_i1_11123_11123	NA	NA	NA	NA	NA	NA	NA	NA	NA	tr|A0A0A9ZEQ1|A0A0A9ZEQ1_LYGHE	6e-96	283
c16483_g1_i1_11128_11128	gnl|GNOMON|10119347.p	2e-108	328	gi|20130121|ref|NP_611335.1|	3e-107	327	gnl|GNOMON|6671801.p	2e-105	320	tr|A0A0A9VVC1|A0A0A9VVC1_LYGHE	0	794
c16489_g1_i1_11130_11130	gnl|GNOMON|10096142.p	3e-69	214	gi|28571872|ref|NP_651323.3|	1e-77	235	gnl|GNOMON|9306993.p	4e-76	231	tr|A0A0A9YB30|A0A0A9YB30_LYGHE	3e-151	422
c16490_g1_i1_11131_11131	gnl|GNOMON|7800129.p	1e-47	157	gi|19922344|ref|NP_611070.1|	6e-49	161	gnl|GNOMON|7684742.p	1e-56	180	tr|A0A0A9XL83|A0A0A9XL83_LYGHE	3e-86	256
c16492_g1_i2_11133_11133	NA	NA	NA	NA	NA	NA	NA	NA	NA	tr|A0A0A9ZGX6|A0A0A9ZGX6_LYGHE	2e-54	168
c16496_g1_i1_11134_11134	NA	NA	NA	NA	NA	NA	NA	NA	NA	tr|A0A0A9VYT6|A0A0A9VYT6_LYGHE	0	566
c16502_g1_i1_11136_11136	gnl|GNOMON|9455920.p	3e-72	231	gi|24762499|ref|NP_611871.2|	8e-77	246	gnl|GNOMON|7954633.p	4e-83	259	tr|A0A0A9WZ56|A0A0A9WZ56_LYGHE	0	699
c16503_g1_i1_11137_11137	NA	NA	NA	gi|24583364|ref|NP_723568.1|	6e-44	142	gnl|GNOMON|9661991.p	2e-53	166	tr|A0A0A9YKP4|A0A0A9YKP4_LYGHE	2e-81	238
c16505_g1_i1_11139_11139	gnl|GNOMON|7277755.p	0	946	gi|24649631|ref|NP_732982.1|	1e-136	643	gnl|GNOMON|9826571.p	0	1021	tr|A0A0A9W692|A0A0A9W692_LYGHE	0	972
c1650_g1_i1_1164_1164	NA	NA	NA	NA	NA	NA	NA	NA	NA	tr|A0A0A9YTR3|A0A0A9YTR3_LYGHE	5e-130	370
c16511_g1_i1_11144_11144	gnl|GNOMON|9842325.p	4e-82	244	gi|24653216|ref|NP_725235.1|	2e-72	219	gnl|GNOMON|9378295.p	3e-89	261	tr|A0A0A9ZJA3|A0A0A9ZJA3_LYGHE	3e-114	324
c16513_g2_i1_11147_11147	gnl|GNOMON|8863756.p	2e-31	113	gi|21357465|ref|NP_649132.1|	2e-29	109	gnl|GNOMON|7410665.p	4e-32	116	tr|A0A0A9ZD85|A0A0A9ZD85_LYGHE	1e-53	175
c16519_g1_i1_11150_11150	NA	NA	NA	NA	NA	NA	NA	NA	NA	tr|A0A0A9XS59|A0A0A9XS59_LYGHE	6e-39	137
c16525_g1_i1_11159_11159	NA	NA	NA	NA	NA	NA	NA	NA	NA	tr|A0A0A9X4R5|A0A0A9X4R5_LYGHE	5e-174	483
c16527_g1_i2_11160_11160	NA	NA	NA	NA	NA	NA	NA	NA	NA	tr|A0A0A9Z458|A0A0A9Z458_LYGHE	3e-50	155
c16529_g1_i1_11162_11162	NA	NA	NA	NA	NA	NA	NA	NA	NA	tr|A0A0A9WRD6|A0A0A9WRD6_LYGHE	2e-95	274
c16532_g1_i1_11165_11165	NA	NA	NA	NA	NA	NA	NA	NA	NA	tr|A0A0A9WW57|A0A0A9WW57_LYGHE	2e-40	131
c16533_g1_i1_11166_11166	gnl|GNOMON|11860341.p	8e-65	201	gi|19921362|ref|NP_609736.1|	5e-77	231	gnl|GNOMON|5410573.p	3e-78	234	tr|A0A0A9XQB8|A0A0A9XQB8_LYGHE	2e-124	351
c16535_g1_i2_11170_11170	NA	NA	NA	NA	NA	NA	NA	NA	NA	tr|A0A0A9Z6H6|A0A0A9Z6H6_LYGHE	9e-32	112
c16537_g1_i1_11172_11172	gnl|GNOMON|9398537.p	0	560	gi|24655907|ref|NP_725919.1|	0	748	gnl|GNOMON|8777629.p	0	795	tr|A0A0A9X7J4|A0A0A9X7J4_LYGHE	0	1316
c16538_g1_i2_11174_11174	NA	NA	NA	NA	NA	NA	NA	NA	NA	tr|A0A0A9Z4L8|A0A0A9Z4L8_LYGHE	3e-148	422
c16547_g1_i1_11179_11179	gnl|GNOMON|12750857.p	6e-44	160	NA	NA	NA	gnl|GNOMON|9999953.p	4e-46	160	tr|A0A0A9WRC2|A0A0A9WRC2_LYGHE	8e-119	364
c16549_g1_i1_11181_11181	NA	NA	NA	NA	NA	NA	NA	NA	NA	tr|A0A0A9WVD1|A0A0A9WVD1_LYGHE	4e-76	224
c16553_g1_i1_11183_11183	NA	NA	NA	NA	NA	NA	NA	NA	NA	tr|A0A0A9XK75|A0A0A9XK75_LYGHE	7e-100	295
c16565_g1_i1_11194_11194	NA	NA	NA	NA	NA	NA	NA	NA	NA	tr|A0A0A9Y523|A0A0A9Y523_LYGHE	9e-91	267
c16566_g1_i1_11195_11195	gnl|GNOMON|11378746.p	9e-30	115	gi|21357907|ref|NP_650503.1|	2e-27	108	gnl|GNOMON|9936827.p	5e-32	121	tr|A0A0A9YUP4|A0A0A9YUP4_LYGHE	1e-90	282
c16574_g1_i1_11199_11199	gnl|GNOMON|8090565.p	1e-56	180	gi|442625860|ref|NP_001260022.1|	3e-49	160	gnl|GNOMON|8687830.p	9e-48	156	tr|A0A0A9YSR0|A0A0A9YSR0_LYGHE	4e-121	343
c16581_g1_i1_11202_11202	NA	NA	NA	NA	NA	NA	NA	NA	NA	tr|A0A0A9VZD1|A0A0A9VZD1_LYGHE	3e-101	290
c16583_g1_i1_11207_11207	NA	NA	NA	NA	NA	NA	NA	NA	NA	tr|A0A0A9XQT4|A0A0A9XQT4_LYGHE	5e-143	410
c16586_g1_i2_11213_11213	NA	NA	NA	NA	NA	NA	NA	NA	NA	tr|A0A0A9Z575|A0A0A9Z575_LYGHE	1e-29	106
c16587_g1_i1_11215_11215	gnl|GNOMON|12741927.p	4e-53	182	gi|28573846|ref|NP_610813.3|	6e-56	182	gnl|GNOMON|9903373.p	2e-76	235	tr|A0A0A9WA03|A0A0A9WA03_LYGHE	4e-148	418
c16588_g1_i1_11216_11216	NA	NA	NA	gi|24638625|ref|NP_651923.2|	3e-22	101	NA	NA	NA	tr|A0A0A9WNN7|A0A0A9WNN7_LYGHE	0	1010
c16589_g1_i1_11217_11217	NA	NA	NA	NA	NA	NA	NA	NA	NA	tr|A0A0A9X268|A0A0A9X268_LYGHE	3e-105	303
c1658_g1_i1_1167_1167	gnl|GNOMON|9366750.p	3e-32	121	gi|17137570|ref|NP_477374.1|	7e-32	120	gnl|GNOMON|9952988.p	5e-38	137	tr|A0A0A9YUL1|A0A0A9YUL1_LYGHE	6e-73	218
c16591_g1_i1_11218_11218	gnl|GNOMON|6450213.p	2e-56	176	gi|320544912|ref|NP_001188778.1|	5e-59	183	gnl|GNOMON|5859266.p	9e-68	204	tr|A0A0A9YV25|A0A0A9YV25_LYGHE	2e-98	282
c16597_g1_i1_11220_11220	gnl|GNOMON|10992531.p	6e-164	464	gi|442628880|ref|NP_001036390.2|	2e-158	450	gnl|GNOMON|9220323.p	3e-171	482	tr|A0A0A9WEV0|A0A0A9WEV0_LYGHE	0	610
c16599_g1_i1_11223_11223	NA	NA	NA	gi|442615668|ref|NP_001259380.1|	8e-32	120	gnl|GNOMON|7717226.p	2e-47	160	tr|A0A0A9WIG8|A0A0A9WIG8_LYGHE	0	513
c16600_g1_i1_11224_11224	NA	NA	NA	NA	NA	NA	NA	NA	NA	tr|A0A0A9XBP6|A0A0A9XBP6_LYGHE	8e-64	192
c16607_g1_i1_11228_11228	NA	NA	NA	NA	NA	NA	NA	NA	NA	tr|A0A0A9YHY7|A0A0A9YHY7_LYGHE	4e-122	355
c16618_g1_i1_11236_11236	gnl|GNOMON|11774520.p	4e-45	161	gi|17647607|ref|NP_523423.1|	3e-33	128	gnl|GNOMON|8333819.p	1e-46	165	tr|A0A0A9WJU7|A0A0A9WJU7_LYGHE	2e-163	465
c16619_g1_i1_11239_11239	gnl|GNOMON|9902347.p	5e-55	181	gi|17137804|ref|NP_477509.1|	2e-54	182	gnl|GNOMON|9483839.p	1e-52	176	tr|A0A0A9YI97|A0A0A9YI97_LYGHE	8e-122	345
c16620_g1_i1_11242_11242	gnl|GNOMON|11830966.p	1e-98	291	gi|21355991|ref|NP_648205.1|	1e-53	176	gnl|GNOMON|7472427.p	1e-94	281	tr|A0A0A9WB69|A0A0A9WB69_LYGHE	2e-168	468
c16622_g1_i2_11244_11244	NA	NA	NA	NA	NA	NA	NA	NA	NA	tr|A0A0A9XQ61|A0A0A9XQ61_LYGHE	4e-86	255
c16625_g1_i2_11247_11247	gnl|GNOMON|9648737.p	3e-50	167	gi|28571240|ref|NP_788921.1|	1e-34	127	gnl|GNOMON|9630175.p	1e-63	201	tr|A0A0A9W3K6|A0A0A9W3K6_LYGHE	3e-166	461
c16630_g1_i1_11251_11251	gnl|GNOMON|8105543.p	2e-47	165	gi|18860005|ref|NP_573142.1|	5e-56	188	gnl|GNOMON|8255235.p	5e-73	230	tr|A0A0A9WCK4|A0A0A9WCK4_LYGHE	2e-173	487
c16634_g1_i1_11254_11254	gnl|GNOMON|10928925.p	0	1021	NA	NA	NA	gnl|GNOMON|6511010.p	9e-107	351	tr|A0A0A9Z824|A0A0A9Z824_LYGHE	0	1972
c16636_g1_i1_11259_11259	gnl|GNOMON|7435553.p	3e-73	239	gi|21357801|ref|NP_648549.1|	6e-76	248	gnl|GNOMON|5275362.p	2e-106	325	tr|A0A0A9WWV9|A0A0A9WWV9_LYGHE	0	878
c16640_g1_i2_11263_11263	gnl|GNOMON|12053563.p	0	743	gi|161078655|ref|NP_001097932.1|	0	647	gnl|GNOMON|9890568.p	0	727	tr|A0A0A9WMG1|A0A0A9WMG1_LYGHE	0	870
c16641_g1_i2_11266_11266	gnl|GNOMON|12755889.p	1e-41	158	NA	NA	NA	gnl|GNOMON|9995703.p	2e-34	137	tr|A0A0A9WT73|A0A0A9WT73_LYGHE	4e-104	335
c16641_g1_i2_11267_11267	NA	NA	NA	NA	NA	NA	NA	NA	NA	tr|A0A0A9WT73|A0A0A9WT73_LYGHE	7e-25	102
c16645_g1_i1_11271_11271	gnl|GNOMON|8867140.p	3e-112	334	gi|24667373|ref|NP_649209.1|	2e-107	323	gnl|GNOMON|6070210.p	2e-109	327	tr|A0A0A9W5Q1|A0A0A9W5Q1_LYGHE	2e-172	487
c16647_g1_i1_11276_11276	NA	NA	NA	NA	NA	NA	NA	NA	NA	tr|A0A0A9YHT2|A0A0A9YHT2_LYGHE	1e-48	159
c16647_g2_i1_11277_11277	NA	NA	NA	NA	NA	NA	NA	NA	NA	tr|A0A0A9YHT2|A0A0A9YHT2_LYGHE	1e-108	316
c1664_g1_i1_1170_1170	gnl|GNOMON|7565134.p	5e-53	176	gi|45552503|ref|NP_995774.1|	3e-56	186	gnl|GNOMON|9999932.p	3e-59	191	tr|A0A0A9XWA8|A0A0A9XWA8_LYGHE	6e-140	399
c16651_g1_i2_11284_11284	gnl|GNOMON|8584735.p	2e-93	301	gi|24661876|ref|NP_648352.2|	4e-77	258	gnl|GNOMON|8028204.p	4e-112	351	tr|A0A0A9W9Z8|A0A0A9W9Z8_LYGHE	0	719
c16652_g1_i1_11285_11285	gnl|GNOMON|8279150.p	1e-77	231	gi|442628869|ref|NP_001260689.1|	8e-87	255	gnl|GNOMON|6181666.p	4e-90	263	tr|A0A0A9WP09|A0A0A9WP09_LYGHE	9e-114	323
c16654_g1_i1_11288_11288	gnl|GNOMON|12741305.p	5e-68	216	gi|19921386|ref|NP_609757.1|	5e-44	153	gnl|GNOMON|9999243.p	5e-46	159	tr|A0A0A9W3T7|A0A0A9W3T7_LYGHE	0	564
c16655_g1_i1_11290_11290	gnl|GNOMON|12709911.p	2e-35	129	gi|18858001|ref|NP_572478.1|	8e-37	132	gnl|GNOMON|7785027.p	9e-49	162	tr|A0A0A9XMN3|A0A0A9XMN3_LYGHE	5e-178	493
c16661_g1_i1_11293_11293	NA	NA	NA	NA	NA	NA	NA	NA	NA	tr|A0A0A9Z430|A0A0A9Z430_LYGHE	4e-133	393
c16664_g2_i1_11296_11296	gnl|GNOMON|11874101.p	0	732	gi|24640488|ref|NP_572434.1|	0	574	gnl|GNOMON|8950612.p	0	790	tr|A0A0A9YIK5|A0A0A9YIK5_LYGHE	0	1759
c16669_g1_i1_11303_11303	gnl|GNOMON|11084150.p	7e-57	184	gi|20129899|ref|NP_610737.1|	1e-62	200	gnl|GNOMON|9841167.p	1e-61	197	tr|A0A0A9X3C7|A0A0A9X3C7_LYGHE	1e-82	248
c1666_g1_i1_1172_1172	NA	NA	NA	NA	NA	NA	NA	NA	NA	tr|A0A0A9Y940|A0A0A9Y940_LYGHE	8e-56	173
c16670_g1_i1_11306_11306	NA	NA	NA	NA	NA	NA	NA	NA	NA	tr|A0A0A9Z9H2|A0A0A9Z9H2_LYGHE	1e-48	160
c16671_g1_i1_11307_11307	gnl|GNOMON|12717800.p	0	545	gi|442616264|ref|NP_001259529.1|	1e-163	486	gnl|GNOMON|9964075.p	5e-169	497	tr|A0A0A9ZFI4|A0A0A9ZFI4_LYGHE	2e-87	282
c16672_g1_i1_11309_11309	gnl|GNOMON|10676123.p	2e-56	192	gi|17647557|ref|NP_523934.1|	9e-62	208	gnl|GNOMON|7854813.p	2e-38	142	tr|A0A0A9YE83|A0A0A9YE83_LYGHE	0	514
c16676_g1_i1_11317_11317	NA	NA	NA	NA	NA	NA	NA	NA	NA	tr|A0A0A9VX88|A0A0A9VX88_LYGHE	1e-115	348
c16681_g1_i1_11322_11322	gnl|GNOMON|9476118.p	8e-160	452	gi|21358017|ref|NP_651660.1|	4e-162	458	gnl|GNOMON|7438964.p	2e-166	469	tr|A0A0A9WUN3|A0A0A9WUN3_LYGHE	0	623
c16684_g1_i1_11326_11326	gnl|GNOMON|10486539.p	5e-151	431	gi|281363697|ref|NP_001163200.1|	7e-139	399	gnl|GNOMON|7594065.p	9e-172	483	tr|A0A0A9WHR3|A0A0A9WHR3_LYGHE	0	641
c1668_g1_i1_1173_1173	NA	NA	NA	NA	NA	NA	NA	NA	NA	tr|A0A0A9X4T5|A0A0A9X4T5_LYGHE	5e-41	134
c16692_g1_i1_11334_11334	gnl|GNOMON|9087522.p	3e-161	493	gi|18110536|ref|NP_476597.2|	3e-154	481	gnl|GNOMON|9604835.p	3e-177	536	tr|A0A0A9W2B3|A0A0A9W2B3_LYGHE	0	733
c16694_g1_i1_11340_11340	NA	NA	NA	NA	NA	NA	NA	NA	NA	tr|A0A0A9WJM6|A0A0A9WJM6_LYGHE	2e-48	162
c16694_g2_i1_11341_11341	NA	NA	NA	NA	NA	NA	NA	NA	NA	tr|A0A0A9WJM6|A0A0A9WJM6_LYGHE	0	543
c16698_g1_i1_11345_11345	gnl|GNOMON|9061339.p	3e-32	124	NA	NA	NA	gnl|GNOMON|5632785.p	1e-32	125	NA	NA	NA
c16699_g1_i1_11346_11346	gnl|GNOMON|7090288.p	8e-119	357	gi|320544692|ref|NP_001188727.1|	4e-128	379	gnl|GNOMON|8633826.p	4e-139	407	tr|A0A0A9W394|A0A0A9W394_LYGHE	0	681
c166_g1_i2_84_84	NA	NA	NA	NA	NA	NA	NA	NA	NA	tr|A0A0A9WQV8|A0A0A9WQV8_LYGHE	5e-41	144
c16701_g1_i1_11348_11348	NA	NA	NA	NA	NA	NA	NA	NA	NA	tr|A0A0A9X4M2|A0A0A9X4M2_LYGHE	0	527
c16703_g1_i1_11353_11353	gnl|GNOMON|9061339.p	2e-32	132	NA	NA	NA	gnl|GNOMON|5632785.p	3e-57	204	tr|A0A0A9X915|A0A0A9X915_LYGHE	0	662
c16707_g1_i1_11355_11355	gnl|GNOMON|12069133.p	3e-84	270	gi|161078338|ref|NP_001097812.1|	1e-61	210	gnl|GNOMON|5684891.p	2e-88	278	tr|A0A0A9Z4Y1|A0A0A9Z4Y1_LYGHE	0	541
c16709_g1_i2_11357_11357	gnl|GNOMON|6927281.p	4e-76	233	gi|28574311|ref|NP_652334.2|	3e-60	193	gnl|GNOMON|10000601.p	1e-77	238	tr|A0A0A9YT76|A0A0A9YT76_LYGHE	2e-123	355
c1670_g1_i1_1174_1174	gnl|GNOMON|9340143.p	5e-33	120	gi|17738085|ref|NP_524429.1|	3e-34	124	gnl|GNOMON|9952990.p	3e-34	123	tr|A0A0A9XSZ8|A0A0A9XSZ8_LYGHE	3e-66	204
c16714_g1_i1_11362_11362	NA	NA	NA	gi|24659033|ref|NP_726286.1|	4e-58	192	gnl|GNOMON|6286234.p	5e-70	223	tr|A0A0A9VXN1|A0A0A9VXN1_LYGHE	0	642
c16716_g1_i1_11365_11365	gnl|GNOMON|12602830.p	1e-34	131	gi|386764283|ref|NP_001245638.1|	2e-34	130	gnl|GNOMON|9311198.p	5e-36	135	tr|A0A0A9YGN4|A0A0A9YGN4_LYGHE	2e-111	318
c16719_g1_i1_11367_11367	gnl|GNOMON|12740957.p	7e-54	173	gi|442619245|ref|NP_001262600.1|	3e-50	165	gnl|GNOMON|5569824.p	2e-50	165	tr|A0A0A9YLC9|A0A0A9YLC9_LYGHE	5e-121	345
c16726_g1_i1_11371_11371	NA	NA	NA	gi|19921968|ref|NP_610573.1|	7e-26	102	NA	NA	NA	tr|A0A0A9XYZ9|A0A0A9XYZ9_LYGHE	2e-140	403
c16727_g1_i2_11372_11372	gnl|GNOMON|9855150.p	5e-37	139	gi|281376932|ref|NP_726235.2|	7e-47	167	gnl|GNOMON|9195015.p	3e-43	156	tr|A0A0A9W8V9|A0A0A9W8V9_LYGHE	2e-86	256
c16730_g1_i1_11378_11378	gnl|GNOMON|11000523.p	8e-31	334	gi|386769088|ref|NP_001245876.1|	4e-26	115	gnl|GNOMON|6680920.p	8e-29	332	tr|A0A0A9WGB8|A0A0A9WGB8_LYGHE	4e-38	482
c16732_g1_i1_11380_11380	gnl|GNOMON|8170551.p	2e-58	187	gi|45551040|ref|NP_724768.2|	2e-56	187	gnl|GNOMON|5455574.p	9e-65	204	tr|A0A0A9YM13|A0A0A9YM13_LYGHE	2e-168	467
c16733_g1_i1_11381_11381	gnl|GNOMON|8417347.p	2e-65	218	gi|19922280|ref|NP_610997.1|	8e-37	138	gnl|GNOMON|8696488.p	2e-74	241	tr|A0A0A9VYF7|A0A0A9VYF7_LYGHE	0	555
c16734_g1_i2_11382_11382	gnl|GNOMON|7069676.p	0	546	gi|20130239|ref|NP_611665.1|	2e-138	427	gnl|GNOMON|8519202.p	0	625	tr|A0A0A9W641|A0A0A9W641_LYGHE	0	1285
c16737_g1_i2_11384_11384	NA	NA	NA	NA	NA	NA	NA	NA	NA	tr|A0A0A9WKM7|A0A0A9WKM7_LYGHE	0	611
c16739_g1_i1_11386_11386	NA	NA	NA	NA	NA	NA	NA	NA	NA	tr|A0A0A9ZGI9|A0A0A9ZGI9_LYGHE	1e-67	201
c1673_g1_i1_1175_1175	gnl|GNOMON|11218161.p	2e-157	478	gi|386765637|ref|NP_001247068.1|	9e-170	517	gnl|GNOMON|8431719.p	0	547	tr|A0A0A9XD29|A0A0A9XD29_LYGHE	0	812
c16750_g1_i1_11396_11396	gnl|GNOMON|7649151.p	8e-101	327	NA	NA	NA	gnl|GNOMON|8578193.p	1e-113	360	tr|A0A0A9XM66|A0A0A9XM66_LYGHE	0	997
c16753_g1_i1_11399_11399	NA	NA	NA	NA	NA	NA	NA	NA	NA	tr|A0A0A9W861|A0A0A9W861_LYGHE	5e-41	140
c16759_g1_i1_11405_11405	gnl|GNOMON|12367326.p	1e-36	137	NA	NA	NA	NA	NA	NA	tr|A0A0A9WUA6|A0A0A9WUA6_LYGHE	0	625
c16763_g1_i1_11410_11410	gnl|GNOMON|6415874.p	1e-44	154	gi|442619027|ref|NP_001262561.1|	5e-54	178	gnl|GNOMON|7014013.p	6e-52	172	tr|A0A0A9YM68|A0A0A9YM68_LYGHE	0	505
c16770_g1_i1_11416_11416	gnl|GNOMON|9038751.p	8e-92	282	gi|21355443|ref|NP_649498.1|	2e-93	286	gnl|GNOMON|6807200.p	4e-94	287	tr|A0A0A9X7N4|A0A0A9X7N4_LYGHE	4e-93	285
c16773_g1_i1_11419_11419	NA	NA	NA	NA	NA	NA	NA	NA	NA	tr|A0A0A9Z0K4|A0A0A9Z0K4_LYGHE	1e-60	187
c16776_g2_i1_11421_11421	NA	NA	NA	NA	NA	NA	NA	NA	NA	tr|A0A0A9WGD5|A0A0A9WGD5_LYGHE	4e-84	249
c16780_g1_i1_11431_11431	gnl|GNOMON|10379164.p	3e-41	149	gi|442615454|ref|NP_001259321.1|	2e-46	164	gnl|GNOMON|9025818.p	5e-46	162	tr|A0A0A9XXK8|A0A0A9XXK8_LYGHE	4e-96	292
c16781_g1_i1_11433_11433	gnl|GNOMON|8270931.p	2e-118	353	NA	NA	NA	gnl|GNOMON|6488212.p	1e-86	271	NA	NA	NA
c16783_g1_i1_11436_11436	gnl|GNOMON|9574937.p	5e-155	469	gi|442629916|ref|NP_001261362.1|	7e-162	487	gnl|GNOMON|7445387.p	2e-154	468	tr|K9MVP4|K9MVP4_LYGHE	3e-155	469
c16785_g1_i1_11438_11438	gnl|GNOMON|9572123.p	4e-54	169	gi|21358515|ref|NP_647981.1|	3e-48	156	gnl|GNOMON|9808790.p	2e-58	181	tr|A0A0A9WP11|A0A0A9WP11_LYGHE	1e-75	222
c16786_g1_i1_11440_11440	gnl|GNOMON|12192349.p	2e-140	402	gi|17737561|ref|NP_524023.1|	2e-114	337	gnl|GNOMON|8740796.p	8e-142	405	tr|A0A0A9WCH1|A0A0A9WCH1_LYGHE	0	610
c16789_g1_i1_11443_11443	NA	NA	NA	gi|442621815|ref|NP_001263098.1|	3e-27	105	gnl|GNOMON|8369191.p	9e-36	129	tr|A0A0A9WJU9|A0A0A9WJU9_LYGHE	4e-52	166
c16794_g1_i1_11447_11447	NA	NA	NA	NA	NA	NA	NA	NA	NA	tr|A0A0A9W8C6|A0A0A9W8C6_LYGHE	4e-42	144
c16798_g1_i1_11449_11449	gnl|GNOMON|11284141.p	7e-37	131	gi|24580710|ref|NP_608548.1|	1e-35	127	gnl|GNOMON|5433766.p	3e-46	154	tr|A0A0A9XEE2|A0A0A9XEE2_LYGHE	2e-126	359
c16802_g1_i1_11452_11452	gnl|GNOMON|12017145.p	1e-101	303	NA	NA	NA	gnl|GNOMON|7917257.p	3e-102	304	tr|A0A0A9WFS1|A0A0A9WFS1_LYGHE	0	609
c16805_g1_i1_11455_11455	gnl|GNOMON|8686534.p	5e-110	360	gi|20130093|ref|NP_611269.1|	1e-88	300	gnl|GNOMON|9289009.p	2e-138	440	tr|A0A0A9XJ67|A0A0A9XJ67_LYGHE	0	615
c16806_g1_i2_11456_11456	gnl|GNOMON|8957937.p	5e-119	341	gi|24647146|ref|NP_650459.1|	3e-105	306	gnl|GNOMON|10000191.p	3e-56	176	tr|A0A0A9XTE6|A0A0A9XTE6_LYGHE	1e-153	428
c16807_g1_i1_11457_11457	gnl|GNOMON|10952930.p	1e-36	144	NA	NA	NA	NA	NA	NA	tr|A0A0A9YES9|A0A0A9YES9_LYGHE	0	826
c16808_g2_i1_11460_11460	NA	NA	NA	NA	NA	NA	NA	NA	NA	tr|A0A0A9ZGL0|A0A0A9ZGL0_LYGHE	2e-163	465
c16811_g1_i1_11461_11461	gnl|GNOMON|9389932.p	0	588	gi|19920728|ref|NP_608905.1|	0	597	gnl|GNOMON|9745408.p	0	621	tr|A0A0A9Z932|A0A0A9Z932_LYGHE	0	644
c16813_g1_i1_11466_11466	gnl|GNOMON|12516371.p	1e-105	319	gi|24647662|ref|NP_650618.1|	4e-83	265	gnl|GNOMON|9803575.p	4e-100	304	tr|A0A0A9XFQ0|A0A0A9XFQ0_LYGHE	1e-178	506
c16815_g1_i1_11467_11467	gnl|GNOMON|8228578.p	2e-38	134	gi|45552991|ref|NP_996022.1|	1e-39	138	gnl|GNOMON|9883903.p	2e-34	122	tr|A0A0A9WJV8|A0A0A9WJV8_LYGHE	5e-55	179
c16819_g1_i2_11469_11469	gnl|GNOMON|12596452.p	6e-37	129	gi|28573826|ref|NP_788348.1|	1e-36	129	gnl|GNOMON|7961801.p	6e-44	149	tr|A0A0A9Y5D0|A0A0A9Y5D0_LYGHE	1e-51	169
c16819_g1_i2_11470_11470	NA	NA	NA	gi|28573826|ref|NP_788348.1|	4e-27	100	NA	NA	NA	tr|A0A0A9Y5D0|A0A0A9Y5D0_LYGHE	5e-28	103
c16821_g1_i1_11473_11473	NA	NA	NA	NA	NA	NA	NA	NA	NA	tr|A0A0A9WFY4|A0A0A9WFY4_LYGHE	2e-94	296
c16827_g1_i1_11483_11483	gnl|GNOMON|11726370.p	6e-35	137	NA	NA	NA	NA	NA	NA	tr|A0A0A9Y5N7|A0A0A9Y5N7_LYGHE	5e-60	203
c1682_g1_i1_1179_1179	gnl|GNOMON|11501345.p	1e-70	221	gi|442627099|ref|NP_001260303.1|	4e-73	227	gnl|GNOMON|5840598.p	2e-73	228	tr|A0A0A9YUP8|A0A0A9YUP8_LYGHE	1e-68	216
c16833_g1_i1_11492_11492	NA	NA	NA	NA	NA	NA	NA	NA	NA	tr|A0A0A9VQH4|A0A0A9VQH4_LYGHE	3e-91	275
c16833_g1_i1_11494_11494	NA	NA	NA	NA	NA	NA	NA	NA	NA	tr|A0A0A9VQH4|A0A0A9VQH4_LYGHE	3e-63	200
c16833_g2_i2_11495_11495	NA	NA	NA	NA	NA	NA	NA	NA	NA	tr|A0A0A9VQH4|A0A0A9VQH4_LYGHE	1e-37	130
c16837_g1_i1_11500_11500	gnl|GNOMON|12090948.p	1e-178	550	gi|221378836|ref|NP_001036706.2|	1e-121	397	gnl|GNOMON|6257879.p	1e-163	502	tr|A0A0A9X6Z7|A0A0A9X6Z7_LYGHE	0	1377
c16846_g1_i2_11508_11508	gnl|GNOMON|8042538.p	3e-112	338	gi|24648113|ref|NP_650775.2|	2e-109	332	gnl|GNOMON|7434440.p	3e-113	340	tr|A0A0A9WS96|A0A0A9WS96_LYGHE	0	648
c16854_g1_i1_11511_11511	NA	NA	NA	NA	NA	NA	NA	NA	NA	tr|A0A0A9XEU2|A0A0A9XEU2_LYGHE	1e-52	166
c16855_g1_i1_11512_11512	gnl|GNOMON|12748235.p	2e-173	517	NA	NA	NA	gnl|GNOMON|9988108.p	2e-47	179	tr|A0A0A9YJ00|A0A0A9YJ00_LYGHE	0	542
c16855_g1_i1_11513_11513	gnl|GNOMON|12756297.p	2e-32	124	NA	NA	NA	NA	NA	NA	tr|A0A0A9Z582|A0A0A9Z582_LYGHE	2e-69	212
c16857_g1_i1_11514_11514	gnl|GNOMON|12709473.p	6e-66	225	gi|442631779|ref|NP_001261726.1|	2e-63	219	gnl|GNOMON|9826577.p	2e-59	207	tr|A0A0A9Y1C5|A0A0A9Y1C5_LYGHE	0	795
c16865_g1_i1_11520_11520	gnl|GNOMON|7279710.p	2e-93	288	gi|24648416|ref|NP_732515.1|	1e-97	300	gnl|GNOMON|7856241.p	8e-106	320	tr|A0A0A9W2P4|A0A0A9W2P4_LYGHE	0	588
c16874_g1_i1_11528_11528	gnl|GNOMON|9040744.p	0	661	gi|17738071|ref|NP_524417.1|	0	714	gnl|GNOMON|5259762.p	0	723	tr|A0A0A9X0K7|A0A0A9X0K7_LYGHE	0	874
c16877_g1_i1_11530_11530	NA	NA	NA	NA	NA	NA	NA	NA	NA	tr|A0A0A9WM31|A0A0A9WM31_LYGHE	3e-137	393
c16878_g1_i1_11531_11531	NA	NA	NA	NA	NA	NA	NA	NA	NA	tr|A0A0A9YY33|A0A0A9YY33_LYGHE	4e-96	291
c16879_g1_i1_11532_11532	NA	NA	NA	NA	NA	NA	NA	NA	NA	tr|A0A0A9WFW6|A0A0A9WFW6_LYGHE	2e-91	283
c16881_g1_i1_11534_11534	NA	NA	NA	NA	NA	NA	NA	NA	NA	tr|A0A0A9X6J5|A0A0A9X6J5_LYGHE	1e-153	439
c16883_g1_i1_11538_11538	gnl|GNOMON|9020151.p	2e-86	272	gi|19922416|ref|NP_611176.1|	1e-75	244	gnl|GNOMON|6948019.p	2e-94	292	tr|A0A0A9X686|A0A0A9X686_LYGHE	0	709
c16885_g1_i1_11539_11539	NA	NA	NA	NA	NA	NA	NA	NA	NA	tr|A0A0A9WQN3|A0A0A9WQN3_LYGHE	6e-59	182
c16885_g2_i1_11541_11541	NA	NA	NA	NA	NA	NA	NA	NA	NA	tr|A0A0A9W8G5|A0A0A9W8G5_LYGHE	6e-88	257
c16887_g1_i1_11542_11542	NA	NA	NA	NA	NA	NA	NA	NA	NA	tr|A0A0A9XDC8|A0A0A9XDC8_LYGHE	8e-109	312
c16888_g1_i2_11544_11544	NA	NA	NA	NA	NA	NA	NA	NA	NA	tr|A0A0A9VX88|A0A0A9VX88_LYGHE	2e-44	152
c16892_g1_i1_11548_11548	NA	NA	NA	NA	NA	NA	NA	NA	NA	tr|A0A0A9VN44|A0A0A9VN44_LYGHE	8e-84	1191
c16894_g1_i1_11551_11551	gnl|GNOMON|6994711.p	9e-35	132	gi|20129701|ref|NP_610137.1|	9e-31	117	gnl|GNOMON|7312747.p	4e-30	121	tr|A0A0A9Y5N2|A0A0A9Y5N2_LYGHE	8e-39	352
c16898_g1_i1_11556_11556	NA	NA	NA	NA	NA	NA	NA	NA	NA	tr|A0A0A9YZZ4|A0A0A9YZZ4_LYGHE	5e-67	207
c1689_g1_i1_1182_1182	gnl|GNOMON|7643131.p	4e-31	115	NA	NA	NA	NA	NA	NA	tr|A0A0A9WBK5|A0A0A9WBK5_LYGHE	2e-90	266
c16901_g1_i1_11558_11558	gnl|GNOMON|10823333.p	2e-104	307	gi|17137804|ref|NP_477509.1|	4e-86	263	gnl|GNOMON|9483839.p	4e-102	301	NA	NA	NA
c16902_g1_i1_11560_11560	gnl|GNOMON|11651946.p	0	612	gi|386764188|ref|NP_001036268.2|	0	617	gnl|GNOMON|7183404.p	0	689	tr|A0A0A9W6P8|A0A0A9W6P8_LYGHE	0	1051
c16909_g1_i1_11571_11571	gnl|GNOMON|11146125.p	9e-66	214	gi|24640442|ref|NP_572420.1|	8e-74	233	gnl|GNOMON|8490821.p	2e-74	234	tr|A0A0A9X1I5|A0A0A9X1I5_LYGHE	0	603
c16915_g1_i2_11574_11574	gnl|GNOMON|10663944.p	1e-109	349	gi|21355195|ref|NP_651232.1|	2e-60	219	gnl|GNOMON|9990817.p	3e-67	225	tr|A0A0A9X827|A0A0A9X827_LYGHE	0	1360
c16917_g1_i4_11580_11580	NA	NA	NA	NA	NA	NA	NA	NA	NA	tr|A0A0A9XJ58|A0A0A9XJ58_LYGHE	1e-42	143
c16919_g1_i1_11581_11581	gnl|GNOMON|9830328.p	1e-62	220	gi|17136242|ref|NP_476591.1|	1e-70	245	gnl|GNOMON|9441199.p	7e-69	238	tr|A0A0A9YNT0|A0A0A9YNT0_LYGHE	0	877
c1691_g1_i1_1183_1183	gnl|GNOMON|12597881.p	3e-106	340	gi|442628399|ref|NP_001260580.1|	2e-104	334	gnl|GNOMON|9575366.p	9e-110	349	tr|A0A0A9WK58|A0A0A9WK58_LYGHE	1e-41	142
c16923_g1_i1_11585_11585	NA	NA	NA	NA	NA	NA	NA	NA	NA	tr|A0A0A9XW06|A0A0A9XW06_LYGHE	4e-96	280
c16929_g1_i1_11589_11589	gnl|GNOMON|12259121.p	3e-174	494	gi|386770298|ref|NP_001246537.1|	5e-141	409	gnl|GNOMON|9549507.p	3e-171	486	tr|A0A0A9YSE3|A0A0A9YSE3_LYGHE	0	772
c1692_g1_i1_1184_1184	gnl|GNOMON|10093551.p	9e-34	127	gi|24583396|ref|NP_723578.1|	1e-32	125	gnl|GNOMON|9128584.p	4e-35	131	tr|A0A0A9W3T6|A0A0A9W3T6_LYGHE	2e-33	121
c16933_g1_i1_11591_11591	NA	NA	NA	NA	NA	NA	NA	NA	NA	tr|A0A0A9W8S5|A0A0A9W8S5_LYGHE	7e-102	306
c16933_g2_i1_11593_11593	NA	NA	NA	NA	NA	NA	NA	NA	NA	tr|A0A0A9W8S5|A0A0A9W8S5_LYGHE	2e-62	201
c16936_g1_i1_11597_11597	NA	NA	NA	NA	NA	NA	NA	NA	NA	tr|A0A0A9WAL2|A0A0A9WAL2_LYGHE	0	732
c16938_g1_i2_11599_11599	NA	NA	NA	NA	NA	NA	NA	NA	NA	tr|A0A0A9Y5W9|A0A0A9Y5W9_LYGHE	2e-58	188
c16945_g1_i1_11603_11603	NA	NA	NA	NA	NA	NA	NA	NA	NA	tr|A0A0A9X7K1|A0A0A9X7K1_LYGHE	2e-29	106
c16948_g1_i1_11606_11606	gnl|GNOMON|6496159.p	2e-107	336	NA	NA	NA	gnl|GNOMON|7325097.p	2e-101	322	tr|A0A0A9ZI25|A0A0A9ZI25_LYGHE	0	1163
c1694_g1_i1_1185_1185	gnl|GNOMON|12753179.p	2e-103	321	gi|442615862|ref|NP_001259431.1|	6e-30	346	gnl|GNOMON|6880036.p	6e-121	364	tr|A0A0A9YMD1|A0A0A9YMD1_LYGHE	1e-29	690
c16950_g1_i2_11608_11608	gnl|GNOMON|12738995.p	3e-82	261	gi|85724800|ref|NP_001033832.1|	1e-64	217	gnl|GNOMON|10001238.p	4e-86	267	tr|A0A0A9WS79|A0A0A9WS79_LYGHE	2e-26	105
c16951_g1_i2_11610_11610	NA	NA	NA	NA	NA	NA	NA	NA	NA	tr|A0A0A9X341|A0A0A9X341_LYGHE	8e-77	233
c16953_g1_i1_11612_11612	NA	NA	NA	gi|442619182|ref|NP_001262589.1|	8e-31	107	gnl|GNOMON|9964121.p	1e-41	135	tr|A0A0A9WSI4|A0A0A9WSI4_LYGHE	3e-68	202
c16954_g1_i3_11613_11613	gnl|GNOMON|12373532.p	0	674	gi|386764805|ref|NP_001245780.1|	4e-59	224	gnl|GNOMON|9436826.p	1e-128	435	tr|A0A0A9X3P8|A0A0A9X3P8_LYGHE	0	2370
c1695_g1_i1_1186_1186	NA	NA	NA	NA	NA	NA	NA	NA	NA	tr|A0A0A9WJV5|A0A0A9WJV5_LYGHE	2e-75	224
c16964_g1_i1_11618_11618	gnl|GNOMON|8054932.p	5e-80	263	gi|281366305|ref|NP_001163454.1|	9e-70	234	gnl|GNOMON|8364108.p	1e-86	281	tr|A0A0A9W764|A0A0A9W764_LYGHE	0	535
c16965_g1_i1_11620_11620	gnl|GNOMON|12457539.p	7e-32	111	gi|442624965|ref|NP_001259822.1|	3e-38	127	gnl|GNOMON|7690889.p	1e-35	120	tr|A0A0A9XUW8|A0A0A9XUW8_LYGHE	4e-73	216
c16973_g1_i2_11631_11631	gnl|GNOMON|12142755.p	0	610	gi|24661225|ref|NP_729429.1|	0	536	gnl|GNOMON|9998135.p	0	597	tr|A0A0A9XDW1|A0A0A9XDW1_LYGHE	0	733
c16974_g1_i1_11635_11635	NA	NA	NA	gi|19922708|ref|NP_611606.1|	2e-42	137	gnl|GNOMON|8783190.p	2e-39	128	NA	NA	NA
c16981_g2_i1_11641_11641	NA	NA	NA	NA	NA	NA	NA	NA	NA	tr|A0A0A9YV70|A0A0A9YV70_LYGHE	7e-60	189
c16984_g1_i1_11642_11642	gnl|GNOMON|10790544.p	5e-151	461	gi|221329791|ref|NP_001138180.1|	1e-150	461	gnl|GNOMON|8887600.p	2e-172	517	tr|A0A0A9Y4T2|A0A0A9Y4T2_LYGHE	0	734
c16987_g1_i1_11644_11644	gnl|GNOMON|11283727.p	1e-27	103	gi|21358131|ref|NP_649680.1|	1e-32	116	gnl|GNOMON|9980639.p	4e-35	121	tr|A0A0A9ZDD5|A0A0A9ZDD5_LYGHE	2e-81	238
c16993_g1_i1_11650_11650	gnl|GNOMON|6935285.p	2e-49	164	NA	NA	NA	NA	NA	NA	tr|A0A0A9YMD6|A0A0A9YMD6_LYGHE	4e-131	371
c16998_g1_i1_11655_11655	NA	NA	NA	NA	NA	NA	gnl|GNOMON|6506420.p	3e-46	157	tr|A0A0A9WV57|A0A0A9WV57_LYGHE	1e-124	357
c17000_g1_i1_11661_11661	gnl|GNOMON|8962758.p	1e-32	119	NA	NA	NA	gnl|GNOMON|6524210.p	3e-27	103	tr|A0A0A9Y9H6|A0A0A9Y9H6_LYGHE	4e-72	221
c17002_g1_i1_11662_11662	gnl|GNOMON|11598933.p	0	610	gi|221330570|ref|NP_001137741.1|	0	569	gnl|GNOMON|9052955.p	0	605	tr|A0A0A9Z0N6|A0A0A9Z0N6_LYGHE	0	1150
c17009_g1_i1_11668_11668	gnl|GNOMON|11316538.p	6e-118	352	gi|24646369|ref|NP_536750.2|	2e-82	262	gnl|GNOMON|6687266.p	4e-132	388	tr|A0A0A9YJX6|A0A0A9YJX6_LYGHE	0	639
[truncated: 13,981 more rows]
