# Supplementary material for: Insight into the Salivary Gland Transcriptome of Lygus lineolaris (Palisot de Beauvois)
Source: PLoS One. 2016 Jan 20;11(1):e0147197. doi: 10.1371/journal.pone.0147197 (PMC4720363; doi:10.1371/journal.pone.0147197)
Supplement: S2 Table — (XLSX) [file pone.0147197.s003.xlsx]

## Sheet: S3_Table_TPB_SG1_GO_Terms
TPB_SG1 Transcript ID	GO Term	Description	Evidence Code	DB Object Name	Aspect
c2_g1_i1	GO:0005622	intracellular	IEA	InterPro:IPR000315	C
c2_g1_i1	GO:0008270	zinc ion binding	IEA	InterPro:IPR000315	F
c20_g1_i1	GO:0005524	ATP binding	IEA	InterPro:IPR002423	F
c31_g1_i1	GO:0005524	ATP binding	IEA	InterPro:IPR011704	F
c31_g1_i1	GO:0016887	ATPase activity	IEA	InterPro:IPR011704	F
c58_g1_i1	GO:0000166	nucleotide binding	IEA	InterPro:IPR012677	F
c58_g1_i1	GO:0003676	nucleic acid binding	IEA	InterPro:IPR000504	F
c63_g1_i1	GO:0005634	nucleus	IEA	InterPro:IPR003118	C
c63_g1_i1	GO:0043565	sequence-specific DNA binding	IEA	InterPro:IPR003118	F
c74_g1_i1	GO:0016747	transferase activity, transferring acyl groups other than amino-acyl groups	IEA	InterPro:IPR002656	F
c92_g1_i1	GO:0005634	nucleus	IEA	InterPro:IPR007728	C
c92_g1_i1	GO:0008270	zinc ion binding	IEA	InterPro:IPR007728	F
c92_g1_i1	GO:0018024	histone-lysine N-methyltransferase activity	IEA	InterPro:IPR007728	F
c92_g1_i1	GO:0034968	histone lysine methylation	IEA	InterPro:IPR007728	P
c133_g1_i1	GO:0005787	signal peptidase complex	IEA	InterPro:IPR009582	C
c133_g1_i1	GO:0006465	signal peptide processing	IEA	InterPro:IPR009582	P
c133_g1_i1	GO:0008233	peptidase activity	IEA	InterPro:IPR009582	F
c133_g1_i1	GO:0016021	integral component of membrane	IEA	InterPro:IPR009582	C
c135_g1_i1	GO:0003676	nucleic acid binding	IEA	InterPro:IPR013087	F
c135_g1_i1	GO:0046872	metal ion binding	IEA	InterPro:IPR007087	F
c137_g1_i1	GO:0000122	negative regulation of transcription from RNA polymerase II promoter	ISA	UniProtKB:P16371|UniProtKB:Q62440|UniProtKB:Q6PDS9|UniProtKB:Q80VE9	P
c137_g1_i1	GO:0001106	RNA polymerase II transcription corepressor activity	ISA	UniProtKB:P16371	F
c137_g1_i1	GO:0003682	chromatin binding	ISA	UniProtKB:Q62440|UniProtKB:Q6PDS9|UniProtKB:Q80VE9	F
c137_g1_i1	GO:0003705	RNA polymerase II distal enhancer sequence-specific DNA binding transcription factor activity	ISA	UniProtKB:Q6PDS9|UniProtKB:Q80VE9	F
c137_g1_i1	GO:0003714	transcription corepressor activity	ISA	UniProtKB:P16371|UniProtKB:Q62440|UniProtKB:Q6PDS9|UniProtKB:Q80VE9	F
c137_g1_i1	GO:0005634	nucleus	IEA	InterPro:IPR009146	C
c137_g1_i1	GO:0005634	nucleus	ISA	UniProtKB:Q04727|UniProtKB:Q62440	C
c137_g1_i1	GO:0005667	transcription factor complex	ISA	UniProtKB:Q62440	C
c137_g1_i1	GO:0006355	regulation of transcription, DNA-templated	IEA	InterPro:IPR009146	P
c137_g1_i1	GO:0006355	regulation of transcription, DNA-templated	ISA	UniProtKB:P16371|UniProtKB:Q62440	P
c137_g1_i1	GO:0006357	regulation of transcription from RNA polymerase II promoter	ISA	UniProtKB:Q62440	P
c137_g1_i1	GO:0007015	actin filament organization	ISA	UniProtKB:P16371	P
c137_g1_i1	GO:0007399	nervous system development	ISA	UniProtKB:P16371	P
c137_g1_i1	GO:0008134	transcription factor binding	ISA	UniProtKB:P16371	F
c137_g1_i1	GO:0016055	Wnt signaling pathway	ISA	UniProtKB:Q6PDS9|UniProtKB:Q80VE9	P
c137_g1_i1	GO:0043234	protein complex	ISA	UniProtKB:P16371	C
c137_g1_i1	GO:0045879	negative regulation of smoothened signaling pathway	ISA	UniProtKB:P16371	P
c137_g1_i1	GO:0045892	negative regulation of transcription, DNA-templated	ISA	UniProtKB:P16371|UniProtKB:Q6PDS9|UniProtKB:Q80VE9	P
c137_g1_i1	GO:0046331	lateral inhibition	ISA	UniProtKB:P16371	P
c137_g1_i1	GO:0048813	dendrite morphogenesis	ISA	UniProtKB:P16371	P
c137_g1_i1	GO:0070491	repressing transcription factor binding	ISA	UniProtKB:P16371	F
c137_g1_i1	GO:0071837	HMG box domain binding	ISA	UniProtKB:P16371	F
c137_g1_i1	GO:0071906	CRD domain binding	ISA	UniProtKB:P16371	F
c137_g1_i1	GO:0090090	negative regulation of canonical Wnt signaling pathway	ISA	UniProtKB:P16371	P
c170_g1_i1	GO:0008146	sulfotransferase activity	IEA	InterPro:IPR000863	F
c174_g1_i1	GO:0003904	deoxyribodipyrimidine photo-lyase activity	IEA	InterPro:IPR008148	F
c174_g1_i1	GO:0003913	DNA photolyase activity	IEA	InterPro:IPR005101	F
c174_g1_i1	GO:0006281	DNA repair	IEA	InterPro:IPR005101|InterPro:IPR008148	P
c175_g1_i1	GO:0046872	metal ion binding	IEA	InterPro:IPR007087	F
c176_g1_i1	GO:0005215	transporter activity	IEA	InterPro:IPR005829	F
c176_g1_i1	GO:0016020	membrane	IEA	InterPro:IPR003663	C
c176_g1_i1	GO:0016021	integral component of membrane	IEA	InterPro:IPR005829|InterPro:IPR005828	C
c176_g1_i1	GO:0022857	transmembrane transporter activity	IEA	InterPro:IPR005828	F
c176_g1_i1	GO:0022891	substrate-specific transmembrane transporter activity	IEA	InterPro:IPR003663	F
c176_g1_i1	GO:0055085	transmembrane transport	IEA	InterPro:IPR005829|InterPro:IPR005828|InterPro:IPR003663	P
c178_g1_i1	GO:0008168	methyltransferase activity	IEA	InterPro:IPR017182|InterPro:IPR010286	F
c191_g1_i1	GO:0046872	metal ion binding	IEA	InterPro:IPR007087	F
c194_g1_i1	GO:0006511	ubiquitin-dependent protein catabolic process	IEA	InterPro:IPR018200|InterPro:IPR001394	P
c194_g1_i1	GO:0036459	ubiquitinyl hydrolase activity	IEA	InterPro:IPR018200|InterPro:IPR001394	F
c197_g1_i1	GO:0004672	protein kinase activity	IEA	InterPro:IPR000719|InterPro:IPR008266|InterPro:IPR001245	F
c197_g1_i1	GO:0004674	protein serine/threonine kinase activity	IEA	InterPro:IPR016253	F
c197_g1_i1	GO:0004713	protein tyrosine kinase activity	IEA	InterPro:IPR020635	F
c197_g1_i1	GO:0005524	ATP binding	IEA	InterPro:IPR000719	F
c197_g1_i1	GO:0006468	protein phosphorylation	IEA	InterPro:IPR000719|InterPro:IPR016253|InterPro:IPR008266|InterPro:IPR020635|InterPro:IPR001245	P
c197_g1_i1	GO:0009966	regulation of signal transduction	IEA	InterPro:IPR016253	P
c197_g1_i1	GO:0016772	transferase activity, transferring phosphorus-containing groups	IEA	InterPro:IPR011009	F
c211_g1_i1	GO:0016772	transferase activity, transferring phosphorus-containing groups	IEA	InterPro:IPR011009	F
c211_g1_i1	GO:0016773	phosphotransferase activity, alcohol group as acceptor	IEA	InterPro:IPR000403|InterPro:IPR018936	F
c262_g1_i1	GO:0003913	DNA photolyase activity	IEA	InterPro:IPR005101	F
c262_g1_i1	GO:0006281	DNA repair	IEA	InterPro:IPR005101	P
c268_g1_i2	GO:0006897	endocytosis	IEA	InterPro:IPR030224	P
c268_g1_i2	GO:0030276	clathrin binding	IEA	InterPro:IPR030224	F
c269_g1_i1	GO:0008270	zinc ion binding	IEA	InterPro:IPR001965	F
c276_g1_i1	GO:0005643	nuclear pore	IEA	InterPro:IPR007230	C
c276_g1_i1	GO:0006810	transport	IEA	InterPro:IPR007230	P
c290_g1_i1	GO:0004190	aspartic-type endopeptidase activity	IEA	InterPro:IPR001969	F
c290_g1_i1	GO:0006508	proteolysis	IEA	InterPro:IPR001969	P
c295_g1_i1	GO:0005085	guanyl-nucleotide exchange factor activity	IEA	InterPro:IPR026791	F
c295_g1_i1	GO:0007264	small GTPase mediated signal transduction	IEA	InterPro:IPR026791	P
c298_g1_i1	GO:0016021	integral component of membrane	IEA	InterPro:IPR006838	C
c300_g1_i1	GO:0016772	transferase activity, transferring phosphorus-containing groups	IEA	InterPro:IPR011009	F
c300_g1_i1	GO:0016773	phosphotransferase activity, alcohol group as acceptor	IEA	InterPro:IPR000403	F
c301_g1_i1	GO:0003735	structural constituent of ribosome	IEA	InterPro:IPR001780	F
c301_g1_i1	GO:0005622	intracellular	IEA	InterPro:IPR001780	C
c301_g1_i1	GO:0005840	ribosome	IEA	InterPro:IPR001780	C
c301_g1_i1	GO:0006412	translation	IEA	InterPro:IPR001780	P
c308_g1_i1	GO:0006909	phagocytosis	ISA	UniProtKB:O46037	P
c308_g1_i1	GO:0007155	cell adhesion	IEA	InterPro:IPR006077|InterPro:IPR017997	P
c308_g1_i1	GO:0007160	cell-matrix adhesion	IEA	InterPro:IPR017997	P
c308_g1_i1	GO:0048812	neuron projection morphogenesis	ISA	UniProtKB:O46037	P
c308_g1_i1	GO:0051015	actin filament binding	IEA	InterPro:IPR006077|InterPro:IPR017997	F
c319_g1_i2	GO:0004721	phosphoprotein phosphatase activity	IEA	InterPro:IPR026070	F
c319_g1_i2	GO:0006470	protein dephosphorylation	IEA	InterPro:IPR026070	P
c319_g1_i2	GO:0007096	regulation of exit from mitosis	IEA	InterPro:IPR026070	P
c338_g1_i1	GO:0003677	DNA binding	IEA	InterPro:IPR005571|InterPro:IPR000783	F
c338_g1_i1	GO:0003899	DNA-directed RNA polymerase activity	IEA	InterPro:IPR005571|InterPro:IPR000783	F
c338_g1_i1	GO:0005634	nucleus	IEA	InterPro:IPR005571	C
c338_g1_i1	GO:0006351	transcription, DNA-templated	IEA	InterPro:IPR005571|InterPro:IPR000783	P
c343_g1_i1	GO:0004175	endopeptidase activity	IEA	InterPro:IPR000426	F
c343_g1_i1	GO:0004298	threonine-type endopeptidase activity	IEA	InterPro:IPR001353|InterPro:IPR023332	F
c343_g1_i1	GO:0005839	proteasome core complex	IEA	InterPro:IPR001353	C
c343_g1_i1	GO:0006511	ubiquitin-dependent protein catabolic process	IEA	InterPro:IPR000426	P
c343_g1_i1	GO:0019773	proteasome core complex, alpha-subunit complex	IEA	InterPro:IPR000426	C
c343_g1_i1	GO:0051603	proteolysis involved in cellular protein catabolic process	IEA	InterPro:IPR001353	P
c348_g1_i1	GO:0046872	metal ion binding	IEA	InterPro:IPR007087	F
c364_g1_i1	GO:0003676	nucleic acid binding	IEA	InterPro:IPR013087	F
c364_g1_i1	GO:0046872	metal ion binding	IEA	InterPro:IPR007087	F
c380_g1_i1	GO:0005089	Rho guanyl-nucleotide exchange factor activity	IEA	InterPro:IPR000219	F
c380_g1_i1	GO:0035023	regulation of Rho protein signal transduction	IEA	InterPro:IPR000219	P
c394_g1_i1	GO:0080019	fatty-acyl-CoA reductase (alcohol-forming) activity	IEA	InterPro:IPR026055	F
c404_g1_i1	GO:0006351	transcription, DNA-templated	IEA	InterPro:IPR003618	P
c430_g1_i1	GO:0016055	Wnt signaling pathway	IEA	InterPro:IPR015506|InterPro:IPR008339	P
c436_g1_i1	GO:0046872	metal ion binding	IEA	InterPro:IPR000571	F
c443_g1_i1	GO:0003676	nucleic acid binding	IEA	InterPro:IPR013087	F
c443_g1_i1	GO:0046872	metal ion binding	IEA	InterPro:IPR007087	F
c454_g1_i1	GO:0070403	NAD+ binding	IEA	InterPro:IPR003000	F
c458_g1_i1	GO:0004674	protein serine/threonine kinase activity	IEA	InterPro:IPR000961	F
c458_g1_i1	GO:0005524	ATP binding	IEA	InterPro:IPR000961	F
c458_g1_i1	GO:0006468	protein phosphorylation	IEA	InterPro:IPR000961	P
c458_g1_i1	GO:0016772	transferase activity, transferring phosphorus-containing groups	IEA	InterPro:IPR011009	F
c463_g1_i1	GO:0005634	nucleus	IEA	InterPro:IPR010531	C
c463_g1_i1	GO:0008270	zinc ion binding	IEA	InterPro:IPR010531	F
c463_g1_i1	GO:0035167	larval lymph gland hemopoiesis	ISA	UniProtKB:Q9VAU9	P
c467_g1_i1	GO:0004175	endopeptidase activity	IEA	InterPro:IPR016050|InterPro:IPR000243	F
c467_g1_i1	GO:0004298	threonine-type endopeptidase activity	IEA	InterPro:IPR001353|InterPro:IPR023333	F
c467_g1_i1	GO:0005839	proteasome core complex	IEA	InterPro:IPR016050|InterPro:IPR001353|InterPro:IPR000243	C
c467_g1_i1	GO:0051603	proteolysis involved in cellular protein catabolic process	IEA	InterPro:IPR016050|InterPro:IPR001353|InterPro:IPR000243	P
c475_g1_i1	GO:0006810	transport	IEA	InterPro:IPR011691	P
c475_g1_i1	GO:0016021	integral component of membrane	IEA	InterPro:IPR011691	C
c475_g1_i1	GO:0016192	vesicle-mediated transport	IEA	InterPro:IPR007305	P
c496_g1_i1	GO:0003723	RNA binding	IEA	InterPro:IPR007722	F
c496_g1_i1	GO:0016787	hydrolase activity	IEA	InterPro:IPR015797|InterPro:IPR020084|InterPro:IPR007722|InterPro:IPR000086	F
c496_g1_i1	GO:0030145	manganese ion binding	IEA	InterPro:IPR007722	F
c503_g1_i1	GO:0000209	protein polyubiquitination	ISA	UniProtKB:O95271	P
c503_g1_i1	GO:0000781	chromosome, telomeric region	ISA	UniProtKB:O95271	C
c503_g1_i1	GO:0000784	nuclear chromosome, telomeric region	ISA	UniProtKB:O95271	C
c503_g1_i1	GO:0003950	NAD+ ADP-ribosyltransferase activity	IEA	InterPro:IPR028731	F
c503_g1_i1	GO:0003950	NAD+ ADP-ribosyltransferase activity	ISA	UniProtKB:O95271	F
c503_g1_i1	GO:0005794	Golgi apparatus	ISA	UniProtKB:O95271	C
c503_g1_i1	GO:0005829	cytosol	ISA	UniProtKB:Q6PFX9	C
c503_g1_i1	GO:0006471	protein ADP-ribosylation	ISA	UniProtKB:O95271	P
c503_g1_i1	GO:0008270	zinc ion binding	ISA	UniProtKB:O95271	F
c503_g1_i1	GO:0016055	Wnt signaling pathway	IEA	InterPro:IPR028731	P
c503_g1_i1	GO:0018105	peptidyl-serine phosphorylation	ISA	UniProtKB:O95271	P
c503_g1_i1	GO:0018107	peptidyl-threonine phosphorylation	ISA	UniProtKB:O95271	P
c503_g1_i1	GO:0032212	positive regulation of telomere maintenance via telomerase	IEA	InterPro:IPR028731	P
c503_g1_i1	GO:0032212	positive regulation of telomere maintenance via telomerase	ISA	UniProtKB:O95271	P
c503_g1_i1	GO:0043392	negative regulation of DNA binding	ISA	UniProtKB:O95271	P
c503_g1_i1	GO:0045944	positive regulation of transcription from RNA polymerase II promoter	ISA	UniProtKB:O95271	P
c503_g1_i1	GO:0051225	spindle assembly	IEA	InterPro:IPR028731	P
c503_g1_i1	GO:0070198	protein localization to chromosome, telomeric region	ISA	UniProtKB:O95271	P
c503_g1_i1	GO:0070212	protein poly-ADP-ribosylation	ISA	UniProtKB:O95271	P
c503_g1_i1	GO:0070213	protein auto-ADP-ribosylation	ISA	UniProtKB:O95271	P
c503_g1_i1	GO:0090263	positive regulation of canonical Wnt signaling pathway	ISA	UniProtKB:O95271	P
c504_g1_i1	GO:0008270	zinc ion binding	IEA	InterPro:IPR001841	F
c510_g1_i1	GO:0008146	sulfotransferase activity	IEA	InterPro:IPR000863	F
c523_g1_i1	GO:0003676	nucleic acid binding	IEA	InterPro:IPR013087	F
c523_g1_i1	GO:0046872	metal ion binding	IEA	InterPro:IPR007087	F
c524_g1_i1	GO:0008474	palmitoyl-(protein) hydrolase activity	IEA	InterPro:IPR030295	F
c524_g1_i1	GO:0016790	thiolester hydrolase activity	IEA	InterPro:IPR030295	F
c536_g1_i1	GO:0003735	structural constituent of ribosome	IEA	InterPro:IPR001209|InterPro:IPR018271	F
c536_g1_i1	GO:0005622	intracellular	IEA	InterPro:IPR001209	C
c536_g1_i1	GO:0005840	ribosome	IEA	InterPro:IPR001209|InterPro:IPR018271	C
c536_g1_i1	GO:0006412	translation	IEA	InterPro:IPR001209|InterPro:IPR018271	P
c541_g1_i1	GO:0005856	cytoskeleton	IEA	InterPro:IPR000857	C
c543_g1_i1	GO:0006914	autophagy	IEA	InterPro:IPR029651	P
c546_g1_i1	GO:0003676	nucleic acid binding	IEA	InterPro:IPR012337	F
c546_g1_i1	GO:0015074	DNA integration	IEA	InterPro:IPR001584	P
c552_g1_i1	GO:0003676	nucleic acid binding	IEA	InterPro:IPR012337	F
c554_g1_i1	GO:0005488	binding	IEA	InterPro:IPR016024	F
c555_g1_i1	GO:0003676	nucleic acid binding	IEA	InterPro:IPR001878	F
c555_g1_i1	GO:0008270	zinc ion binding	IEA	InterPro:IPR001878	F
c557_g1_i1	GO:0006486	protein glycosylation	IEA	InterPro:IPR004139	P
c557_g1_i1	GO:0008375	acetylglucosaminyltransferase activity	IEA	InterPro:IPR004139	F
c562_g1_i1	GO:0003677	DNA binding	IEA	InterPro:IPR006642	F
c562_g1_i1	GO:0006281	DNA repair	IEA	InterPro:IPR006642	P
c564_g1_i1	GO:0005488	binding	IEA	InterPro:IPR016024	F
c564_g2_i1	GO:0005488	binding	IEA	InterPro:IPR016024	F
c564_g2_i1	GO:0005634	nucleus	IEA	InterPro:IPR002652	C
c564_g2_i1	GO:0005737	cytoplasm	IEA	InterPro:IPR002652	C
c564_g2_i1	GO:0006606	protein import into nucleus	IEA	InterPro:IPR002652	P
c564_g2_i1	GO:0008565	protein transporter activity	IEA	InterPro:IPR002652	F
c569_g1_i1	GO:0005794	Golgi apparatus	IEA	InterPro:IPR018477	C
c569_g1_i1	GO:0006810	transport	IEA	InterPro:IPR018477	P
c591_g1_i1	GO:0008270	zinc ion binding	IEA	InterPro:IPR001965	F
c597_g1_i1	GO:0001510	RNA methylation	IEA	InterPro:IPR019012	P
c597_g1_i1	GO:0008168	methyltransferase activity	IEA	InterPro:IPR019012	F
c597_g1_i1	GO:0009452	7-methylguanosine RNA capping	IEA	InterPro:IPR019012	P
c598_g1_i2	GO:0005509	calcium ion binding	IEA	InterPro:IPR015919|InterPro:IPR002126	F
c598_g1_i2	GO:0007156	homophilic cell adhesion via plasma membrane adhesion molecules	IEA	InterPro:IPR002126	P
c598_g1_i2	GO:0016020	membrane	IEA	InterPro:IPR015919|InterPro:IPR002126	C
c601_g1_i1	GO:0006914	autophagy	IEA	InterPro:IPR026849	P
c608_g1_i1	GO:0004175	endopeptidase activity	IEA	InterPro:IPR016050|InterPro:IPR000243	F
c608_g1_i1	GO:0004298	threonine-type endopeptidase activity	IEA	InterPro:IPR001353|InterPro:IPR023333	F
c608_g1_i1	GO:0005839	proteasome core complex	IEA	InterPro:IPR016050|InterPro:IPR001353|InterPro:IPR000243	C
c608_g1_i1	GO:0051603	proteolysis involved in cellular protein catabolic process	IEA	InterPro:IPR016050|InterPro:IPR001353|InterPro:IPR000243	P
c609_g1_i1	GO:0005488	binding	IEA	InterPro:IPR016024	F
c610_g1_i2	GO:0004342	glucosamine-6-phosphate deaminase activity	IEA	InterPro:IPR004547|InterPro:IPR018321	F
c610_g1_i2	GO:0005975	carbohydrate metabolic process	IEA	InterPro:IPR006148	P
c610_g1_i2	GO:0006044	N-acetylglucosamine metabolic process	IEA	InterPro:IPR004547|InterPro:IPR018321	P
c615_g1_i1	GO:0005856	cytoskeleton	IEA	InterPro:IPR000857	C
c617_g1_i1	GO:0005096	GTPase activator activity	IEA	InterPro:IPR001164	F
c626_g1_i1	GO:0004222	metalloendopeptidase activity	ISA	UniProtKB:Q9VAC5	F
c626_g1_i1	GO:0006509	membrane protein ectodomain proteolysis	ISA	UniProtKB:Q9VAC5	P
c627_g1_i1	GO:0003735	structural constituent of ribosome	IEA	InterPro:IPR023573|InterPro:IPR021138	F
c627_g1_i1	GO:0005840	ribosome	IEA	InterPro:IPR023573|InterPro:IPR021138	C
c627_g1_i1	GO:0006412	translation	IEA	InterPro:IPR023573|InterPro:IPR021138	P
c652_g1_i1	GO:0004222	metalloendopeptidase activity	IEA	InterPro:IPR000718|InterPro:IPR018497	F
c652_g1_i1	GO:0006508	proteolysis	IEA	InterPro:IPR008753|InterPro:IPR000718|InterPro:IPR018497	P
c652_g1_i1	GO:0008237	metallopeptidase activity	IEA	InterPro:IPR024079	F
c655_g1_i1	GO:0032021	NELF complex	IEA	InterPro:IPR026305	C
c655_g1_i1	GO:0034244	negative regulation of transcription elongation from RNA polymerase II promoter	IEA	InterPro:IPR026305	P
c659_g1_i1	GO:0003824	catalytic activity	IEA	InterPro:IPR011330	F
c659_g1_i1	GO:0004553	hydrolase activity, hydrolyzing O-glycosyl compounds	IEA	InterPro:IPR015341	F
c659_g1_i1	GO:0004559	alpha-mannosidase activity	IEA	InterPro:IPR000602	F
c659_g1_i1	GO:0005975	carbohydrate metabolic process	IEA	InterPro:IPR011330|InterPro:IPR000602	P
c659_g1_i1	GO:0008270	zinc ion binding	IEA	InterPro:IPR015341	F
c667_g1_i1	GO:0005783	endoplasmic reticulum	IEA	InterPro:IPR007528	C
c667_g1_i1	GO:0048193	Golgi vesicle transport	IEA	InterPro:IPR007528	P
c669_g1_i1	GO:0006886	intracellular protein transport	IEA	InterPro:IPR006900	P
c669_g1_i1	GO:0006888	ER to Golgi vesicle-mediated transport	IEA	InterPro:IPR006900	P
c669_g1_i1	GO:0030127	COPII vesicle coat	IEA	InterPro:IPR006900	C
c672_g1_i1	GO:0003676	nucleic acid binding	IEA	InterPro:IPR013087	F
c672_g1_i1	GO:0046872	metal ion binding	IEA	InterPro:IPR007087	F
c675_g1_i1	GO:0003677	DNA binding	IEA	InterPro:IPR012308	F
c675_g1_i1	GO:0003909	DNA ligase activity	IEA	InterPro:IPR016059	F
c675_g1_i1	GO:0003910	DNA ligase (ATP) activity	IEA	InterPro:IPR012308|InterPro:IPR012310|InterPro:IPR012309|InterPro:IPR000977	F
c675_g1_i1	GO:0005524	ATP binding	IEA	InterPro:IPR012310|InterPro:IPR000977	F
c675_g1_i1	GO:0006281	DNA repair	IEA	InterPro:IPR012308|InterPro:IPR012310|InterPro:IPR012309|InterPro:IPR000977	P
c675_g1_i1	GO:0006310	DNA recombination	IEA	InterPro:IPR012308|InterPro:IPR012310|InterPro:IPR012309|InterPro:IPR000977	P
c675_g1_i1	GO:0051103	DNA ligation involved in DNA repair	IEA	InterPro:IPR016059	P
c675_g1_i1	GO:0071897	DNA biosynthetic process	IEA	InterPro:IPR000977	P
c679_g1_i1	GO:0006479	protein methylation	IEA	InterPro:IPR007857|InterPro:IPR025799	P
c679_g1_i1	GO:0008168	methyltransferase activity	IEA	InterPro:IPR007857|InterPro:IPR025799	F
c679_g1_i1	GO:0035246	peptidyl-arginine N-methylation	IEA	InterPro:IPR007857	P
c687_g1_i1	GO:0005672	transcription factor TFIIA complex	IEA	InterPro:IPR009083	C
c687_g1_i1	GO:0006367	transcription initiation from RNA polymerase II promoter	IEA	InterPro:IPR013028|InterPro:IPR009083	P
c688_g1_i1	GO:0005198	structural molecule activity	IEA	InterPro:IPR006692	F
c688_g1_i1	GO:0006886	intracellular protein transport	IEA	InterPro:IPR006692	P
c688_g1_i1	GO:0016192	vesicle-mediated transport	IEA	InterPro:IPR006692	P
c688_g1_i1	GO:0030117	membrane coat	IEA	InterPro:IPR006692	C
c714_g1_i1	GO:0016787	hydrolase activity	IEA	InterPro:IPR008180	F
c714_g1_i1	GO:0046080	dUTP metabolic process	IEA	InterPro:IPR008180	P
c726_g1_i1	GO:0000159	protein phosphatase type 2A complex	IEA	InterPro:IPR002554	C
c726_g1_i1	GO:0005488	binding	IEA	InterPro:IPR016024	F
c726_g1_i1	GO:0007165	signal transduction	IEA	InterPro:IPR002554	P
c726_g1_i1	GO:0008601	protein phosphatase type 2A regulator activity	IEA	InterPro:IPR002554	F
c742_g1_i1	GO:0003677	DNA binding	IEA	InterPro:IPR004210	F
c743_g1_i2	GO:0004252	serine-type endopeptidase activity	IEA	InterPro:IPR001254	F
c743_g1_i2	GO:0006508	proteolysis	IEA	InterPro:IPR001254	P
c744_g1_i1	GO:0006298	mismatch repair	IEA	InterPro:IPR015536	P
c756_g1_i1	GO:0035556	intracellular signal transduction	IEA	InterPro:IPR002219	P
c762_g1_i1	GO:0003676	nucleic acid binding	IEA	InterPro:IPR013087	F
c762_g1_i1	GO:0046872	metal ion binding	IEA	InterPro:IPR007087	F
c767_g1_i1	GO:0003677	DNA binding	IEA	InterPro:IPR007120|InterPro:IPR007121	F
c767_g1_i1	GO:0003899	DNA-directed RNA polymerase activity	IEA	InterPro:IPR015712|InterPro:IPR007120|InterPro:IPR014724|InterPro:IPR007121	F
c767_g1_i1	GO:0006351	transcription, DNA-templated	IEA	InterPro:IPR015712|InterPro:IPR007120|InterPro:IPR007121	P
c767_g1_i1	GO:0032549	ribonucleoside binding	IEA	InterPro:IPR015712	F
c774_g1_i1	GO:0003924	GTPase activity	IEA	InterPro:IPR002041	F
c774_g1_i1	GO:0005525	GTP binding	IEA	InterPro:IPR002041|InterPro:IPR005225|InterPro:IPR001806|InterPro:IPR020849|InterPro:IPR003579|InterPro:IPR003578	F
c774_g1_i1	GO:0005622	intracellular	IEA	InterPro:IPR003578	C
c774_g1_i1	GO:0005737	cytoplasm	ISA	UniProtKB:O18332	C
c774_g1_i1	GO:0005811	lipid particle	ISA	UniProtKB:O18332	C
c774_g1_i1	GO:0006886	intracellular protein transport	IEA	InterPro:IPR002041	P
c774_g1_i1	GO:0006913	nucleocytoplasmic transport	IEA	InterPro:IPR002041	P
c774_g1_i1	GO:0007015	actin filament organization	ISA	UniProtKB:O18332	P
c774_g1_i1	GO:0007155	cell adhesion	ISA	UniProtKB:O18332	P
c774_g1_i1	GO:0007165	signal transduction	IEA	InterPro:IPR002041|InterPro:IPR020849	P
c774_g1_i1	GO:0007264	small GTPase mediated signal transduction	IEA	InterPro:IPR001806|InterPro:IPR003579|InterPro:IPR003578	P
c774_g1_i1	GO:0008089	anterograde axon cargo transport	ISA	UniProtKB:O18332	P
c774_g1_i1	GO:0008360	regulation of cell shape	ISA	UniProtKB:O18332	P
c774_g1_i1	GO:0009306	protein secretion	ISA	UniProtKB:O18332	P
c774_g1_i1	GO:0015031	protein transport	IEA	InterPro:IPR003579	P
c774_g1_i1	GO:0016020	membrane	IEA	InterPro:IPR020849	C
c774_g1_i1	GO:0030334	regulation of cell migration	ISA	UniProtKB:O18332	P
c774_g1_i1	GO:0032024	positive regulation of insulin secretion	ISA	UniProtKB:O18332	P
c774_g1_i1	GO:0033500	carbohydrate homeostasis	ISA	UniProtKB:O18332	P
c774_g1_i1	GO:0043025	neuronal cell body	ISA	UniProtKB:O18332	C
c774_g1_i1	GO:0050775	positive regulation of dendrite morphogenesis	ISA	UniProtKB:O18332	P
c800_g1_i1	GO:0003824	catalytic activity	IEA	InterPro:IPR002529|InterPro:IPR011234	F
c800_g1_i1	GO:0008152	metabolic process	IEA	InterPro:IPR002529|InterPro:IPR011234	P
c815_g1_i1	GO:0003676	nucleic acid binding	IEA	InterPro:IPR012337	F
c815_g1_i1	GO:0015074	DNA integration	IEA	InterPro:IPR001584	P
c817_g1_i1	GO:0006486	protein glycosylation	IEA	InterPro:IPR002659	P
c817_g1_i1	GO:0008378	galactosyltransferase activity	IEA	InterPro:IPR002659	F
c817_g1_i1	GO:0016020	membrane	IEA	InterPro:IPR002659	C
c818_g1_i1	GO:0016772	transferase activity, transferring phosphorus-containing groups	IEA	InterPro:IPR011009	F
c818_g1_i1	GO:0016773	phosphotransferase activity, alcohol group as acceptor	IEA	InterPro:IPR000403	F
c820_g1_i1	GO:0008080	N-acetyltransferase activity	IEA	InterPro:IPR000182	F
c826_g1_i1	GO:0008270	zinc ion binding	IEA	InterPro:IPR001841	F
c830_g1_i1	GO:0005096	GTPase activator activity	IEA	InterPro:IPR000593	F
c830_g1_i1	GO:0007264	small GTPase mediated signal transduction	IEA	InterPro:IPR000593	P
c833_g1_i1	GO:0003676	nucleic acid binding	IEA	InterPro:IPR012337	F
c833_g1_i1	GO:0015074	DNA integration	IEA	InterPro:IPR001584	P
c837_g1_i1	GO:0005634	nucleus	IEA	InterPro:IPR028651	C
c837_g1_i1	GO:0008270	zinc ion binding	IEA	InterPro:IPR001965	F
c837_g1_i1	GO:0016568	chromatin modification	IEA	InterPro:IPR028651	P
c837_g1_i1	GO:0046580	negative regulation of Ras protein signal transduction	ISA	UniProtKB:A1ZAV3	P
c837_g1_i1	GO:0071456	cellular response to hypoxia	ISA	UniProtKB:A1ZAV3	P
c837_g1_i1	GO:2001020	regulation of response to DNA damage stimulus	ISA	UniProtKB:A1ZAV3	P
c838_g1_i1	GO:0005680	anaphase-promoting complex	IEA	InterPro:IPR024990	C
c842_g1_i1	GO:0007165	signal transduction	IEA	InterPro:IPR000157	P
c849_g1_i1	GO:0005254	chloride channel activity	ISA	UniProtKB:B7Z0U6|UniProtKB:Q9V3J6	F
c849_g1_i1	GO:0005623	cell	ISA	UniProtKB:B7Z0U6|UniProtKB:Q9V3J6	C
c849_g1_i1	GO:0006821	chloride transport	ISA	UniProtKB:B7Z0U6|UniProtKB:Q9V3J6	P
c849_g1_i1	GO:0006884	cell volume homeostasis	ISA	UniProtKB:B7Z0U6|UniProtKB:Q9V3J6	P
c849_g1_i1	GO:0009992	cellular water homeostasis	ISA	UniProtKB:B7Z0U6|UniProtKB:Q9V3J6	P
c849_g1_i1	GO:0016021	integral component of membrane	ISA	UniProtKB:B7Z0U6|UniProtKB:Q9V3J6	C
c849_g1_i1	GO:0044070	regulation of anion transport	ISA	UniProtKB:B7Z0U6|UniProtKB:Q9V3J6	P
c849_g1_i1	GO:0072320	volume-sensitive chloride channel activity	ISA	UniProtKB:B7Z0U6|UniProtKB:Q9V3J6	F
c849_g1_i1	GO:1902476	chloride transmembrane transport	ISA	UniProtKB:B7Z0U6|UniProtKB:Q9V3J6	P
c859_g1_i1	GO:0004222	metalloendopeptidase activity	IEA	InterPro:IPR000718|InterPro:IPR018497	F
c859_g1_i1	GO:0006508	proteolysis	IEA	InterPro:IPR000718|InterPro:IPR018497	P
c859_g1_i1	GO:0008237	metallopeptidase activity	IEA	InterPro:IPR024079	F
c860_g1_i1	GO:0006511	ubiquitin-dependent protein catabolic process	IEA	InterPro:IPR018200|InterPro:IPR001394	P
c860_g1_i1	GO:0008270	zinc ion binding	IEA	InterPro:IPR001607	F
c860_g1_i1	GO:0036459	ubiquitinyl hydrolase activity	IEA	InterPro:IPR018200|InterPro:IPR001394	F
c862_g1_i1	GO:0005787	signal peptidase complex	IEA	InterPro:IPR007653	C
c862_g1_i1	GO:0006465	signal peptide processing	IEA	InterPro:IPR007653	P
c862_g1_i1	GO:0008233	peptidase activity	IEA	InterPro:IPR007653	F
c862_g1_i1	GO:0016021	integral component of membrane	IEA	InterPro:IPR007653	C
c869_g1_i1	GO:0001700	embryonic development via the syncytial blastoderm	ISA	UniProtKB:Q08012	P
c869_g1_i1	GO:0005070	SH3/SH2 adaptor activity	ISA	UniProtKB:Q08012	F
c869_g1_i1	GO:0005118	sevenless binding	ISA	UniProtKB:Q08012	F
c869_g1_i1	GO:0005654	nucleoplasm	ISA	UniProtKB:Q08012	C
c869_g1_i1	GO:0005737	cytoplasm	ISA	UniProtKB:Q08012	C
c869_g1_i1	GO:0005886	plasma membrane	ISA	UniProtKB:Q08012	C
c869_g1_i1	GO:0007015	actin filament organization	ISA	UniProtKB:Q08012	P
c869_g1_i1	GO:0007175	negative regulation of epidermal growth factor-activated receptor activity	ISA	UniProtKB:Q08012	P
c869_g1_i1	GO:0007265	Ras protein signal transduction	ISA	UniProtKB:Q08012	P
c869_g1_i1	GO:0007476	imaginal disc-derived wing morphogenesis	ISA	UniProtKB:Q08012	P
c869_g1_i1	GO:0007614	short-term memory	ISA	UniProtKB:Q08012	P
c869_g1_i1	GO:0008306	associative learning	ISA	UniProtKB:Q08012	P
c869_g1_i1	GO:0008355	olfactory learning	ISA	UniProtKB:Q08012	P
c869_g1_i1	GO:0008360	regulation of cell shape	ISA	UniProtKB:Q08012	P
c869_g1_i1	GO:0038202	TORC1 signaling	ISA	UniProtKB:Q08012	P
c869_g1_i1	GO:0043410	positive regulation of MAPK cascade	ISA	UniProtKB:Q08012	P
c869_g1_i1	GO:0045500	sevenless signaling pathway	ISA	UniProtKB:Q08012	P
c869_g1_i1	GO:0045678	positive regulation of R7 cell differentiation	ISA	UniProtKB:Q08012	P
c869_g2_i1	GO:0001700	embryonic development via the syncytial blastoderm	ISA	UniProtKB:Q08012	P
c869_g2_i1	GO:0005070	SH3/SH2 adaptor activity	ISA	UniProtKB:Q08012	F
c869_g2_i1	GO:0005118	sevenless binding	ISA	UniProtKB:Q08012	F
c869_g2_i1	GO:0005654	nucleoplasm	ISA	UniProtKB:Q08012	C
c869_g2_i1	GO:0005737	cytoplasm	ISA	UniProtKB:Q08012	C
c869_g2_i1	GO:0005886	plasma membrane	ISA	UniProtKB:Q08012	C
c869_g2_i1	GO:0007015	actin filament organization	ISA	UniProtKB:Q08012	P
c869_g2_i1	GO:0007175	negative regulation of epidermal growth factor-activated receptor activity	ISA	UniProtKB:Q08012	P
c869_g2_i1	GO:0007265	Ras protein signal transduction	ISA	UniProtKB:Q08012	P
c869_g2_i1	GO:0007476	imaginal disc-derived wing morphogenesis	ISA	UniProtKB:Q08012	P
c869_g2_i1	GO:0007614	short-term memory	ISA	UniProtKB:Q08012	P
c869_g2_i1	GO:0008306	associative learning	ISA	UniProtKB:Q08012	P
c869_g2_i1	GO:0008355	olfactory learning	ISA	UniProtKB:Q08012	P
c869_g2_i1	GO:0008360	regulation of cell shape	ISA	UniProtKB:Q08012	P
c869_g2_i1	GO:0038202	TORC1 signaling	ISA	UniProtKB:Q08012	P
c869_g2_i1	GO:0043410	positive regulation of MAPK cascade	ISA	UniProtKB:Q08012	P
c869_g2_i1	GO:0045500	sevenless signaling pathway	ISA	UniProtKB:Q08012	P
c869_g2_i1	GO:0045678	positive regulation of R7 cell differentiation	ISA	UniProtKB:Q08012	P
c878_g1_i1	GO:0038032	termination of G-protein coupled receptor signaling pathway	IEA	InterPro:IPR016137	P
c881_g1_i1	GO:0000287	magnesium ion binding	IEA	InterPro:IPR015022	F
c881_g1_i1	GO:0004674	protein serine/threonine kinase activity	IEA	InterPro:IPR015022|InterPro:IPR023142	F
c881_g1_i1	GO:0005524	ATP binding	IEA	InterPro:IPR015022	F
c881_g1_i1	GO:0006468	protein phosphorylation	IEA	InterPro:IPR015022	P
c885_g1_i1	GO:0005509	calcium ion binding	IEA	InterPro:IPR018097|InterPro:IPR001881	F
c891_g1_i1	GO:0008168	methyltransferase activity	IEA	InterPro:IPR024160|InterPro:IPR010675	F
c892_g1_i1	GO:0000079	regulation of cyclin-dependent protein serine/threonine kinase activity	IEA	InterPro:IPR015429	P
c892_g1_i1	GO:0006351	transcription, DNA-templated	IEA	InterPro:IPR027081	P
c892_g1_i1	GO:0006355	regulation of transcription, DNA-templated	IEA	InterPro:IPR015429	P
c892_g1_i1	GO:0016538	cyclin-dependent protein serine/threonine kinase regulator activity	IEA	InterPro:IPR027081	F
c892_g1_i1	GO:0019901	protein kinase binding	IEA	InterPro:IPR015429	F
c892_g1_i1	GO:0070985	TFIIK complex	IEA	InterPro:IPR027081	C
c900_g1_i1	GO:0004842	ubiquitin-protein transferase activity	IEA	InterPro:IPR027047	F
c901_g1_i1	GO:0004842	ubiquitin-protein transferase activity	IEA	InterPro:IPR010606	F
c901_g1_i1	GO:0016567	protein ubiquitination	IEA	InterPro:IPR010606	P
c901_g1_i1	GO:0046872	metal ion binding	IEA	InterPro:IPR010606	F
c904_g1_i1	GO:0003676	nucleic acid binding	IEA	InterPro:IPR012337	F
c908_g1_i1	GO:0016021	integral component of membrane	IEA	InterPro:IPR005828	C
c908_g1_i1	GO:0022857	transmembrane transporter activity	IEA	InterPro:IPR005828	F
c908_g1_i1	GO:0055085	transmembrane transport	IEA	InterPro:IPR005828	P
c909_g1_i1	GO:0005524	ATP binding	IEA	InterPro:IPR011527	F
c909_g1_i1	GO:0006810	transport	IEA	InterPro:IPR011527	P
c909_g1_i1	GO:0016021	integral component of membrane	IEA	InterPro:IPR011527	C
c909_g1_i1	GO:0042626	ATPase activity, coupled to transmembrane movement of substances	IEA	InterPro:IPR011527	F
c909_g1_i1	GO:0055085	transmembrane transport	IEA	InterPro:IPR011527	P
c910_g1_i1	GO:0003677	DNA binding	IEA	InterPro:IPR000330	F
c910_g1_i1	GO:0005524	ATP binding	IEA	InterPro:IPR000330	F
c910_g2_i1	GO:0000722	telomere maintenance via recombination	ISA	UniProtKB:P53115	P
c910_g2_i1	GO:0003677	DNA binding	IEA	InterPro:IPR000330	F
c910_g2_i1	GO:0005524	ATP binding	IEA	InterPro:IPR000330	F
c910_g2_i1	GO:0006281	DNA repair	ISA	UniProtKB:P53115	P
c910_g2_i1	GO:0006338	chromatin remodeling	ISA	UniProtKB:P53115	P
c910_g2_i1	GO:0006348	chromatin silencing at telomere	ISA	UniProtKB:P53115	P
c910_g2_i1	GO:0006366	transcription from RNA polymerase II promoter	ISA	UniProtKB:P53115	P
c910_g2_i1	GO:0016584	nucleosome positioning	ISA	UniProtKB:P53115	P
c910_g2_i1	GO:0016887	ATPase activity	ISA	UniProtKB:P53115	F
c910_g2_i1	GO:0031011	Ino80 complex	ISA	UniProtKB:P53115	C
c910_g2_i1	GO:0032508	DNA duplex unwinding	ISA	UniProtKB:P53115	P
c910_g2_i1	GO:0042766	nucleosome mobilization	ISA	UniProtKB:P53115	P
c910_g2_i1	GO:0043486	histone exchange	ISA	UniProtKB:P53115	P
c910_g2_i1	GO:0043618	regulation of transcription from RNA polymerase II promoter in response to stress	ISA	UniProtKB:P53115	P
c910_g2_i1	GO:0045944	positive regulation of transcription from RNA polymerase II promoter	ISA	UniProtKB:P53115	P
c910_g2_i1	GO:0051983	regulation of chromosome segregation	ISA	UniProtKB:P53115	P
c924_g1_i1	GO:0008045	motor neuron axon guidance	ISA	UniProtKB:M9PC50|UniProtKB:Q9VQ25|UniProtKB:X2J6N9	P
c926_g1_i1	GO:0005201	extracellular matrix structural constituent	IEA	InterPro:IPR000885	F
c926_g1_i1	GO:0005581	collagen trimer	IEA	InterPro:IPR000885	C
c934_g1_i1	GO:0005783	endoplasmic reticulum	IEA	InterPro:IPR007528	C
c934_g1_i1	GO:0048193	Golgi vesicle transport	IEA	InterPro:IPR007528	P
c943_g1_i1	GO:0008017	microtubule binding	IEA	InterPro:IPR027328	F
c949_g1_i1	GO:0003676	nucleic acid binding	IEA	InterPro:IPR012337	F
c949_g1_i1	GO:0015074	DNA integration	IEA	InterPro:IPR001584	P
c964_g1_i1	GO:0003743	translation initiation factor activity	IEA	InterPro:IPR013906	F
c964_g1_i1	GO:0005737	cytoplasm	IEA	InterPro:IPR013906	C
c964_g1_i1	GO:0005852	eukaryotic translation initiation factor 3 complex	IEA	InterPro:IPR013906	C
c1004_g1_i1	GO:0003676	nucleic acid binding	IEA	InterPro:IPR013087	F
c1004_g1_i1	GO:0046872	metal ion binding	IEA	InterPro:IPR007087	F
c1012_g1_i1	GO:0046872	metal ion binding	IEA	InterPro:IPR007087	F
c1024_g1_i1	GO:0004386	helicase activity	IEA	InterPro:IPR007502	F
c1024_g1_i1	GO:0022008	neurogenesis	ISA	UniProtKB:Q9VIZ3	P
c1024_g1_i1	GO:0071011	precatalytic spliceosome	ISA	UniProtKB:Q9VIZ3	C
c1024_g1_i1	GO:0071013	catalytic step 2 spliceosome	ISA	UniProtKB:Q9VIZ3	C
c1051_g1_i1	GO:0003676	nucleic acid binding	IEA	InterPro:IPR012337	F
c1051_g1_i1	GO:0046983	protein dimerization activity	IEA	InterPro:IPR008906	F
c1061_g1_i1	GO:0003676	nucleic acid binding	IEA	InterPro:IPR013087	F
c1061_g1_i1	GO:0046872	metal ion binding	IEA	InterPro:IPR007087	F
c1063_g1_i1	GO:0000302	response to reactive oxygen species	ISA	UniProtKB:Q9VXK7	P
c1063_g1_i1	GO:0008137	NADH dehydrogenase (ubiquinone) activity	IEA	InterPro:IPR006138	F
c1063_g1_i1	GO:0008340	determination of adult lifespan	ISA	UniProtKB:Q9VXK7	P
c1063_g1_i1	GO:0032981	mitochondrial respiratory chain complex I assembly	ISA	UniProtKB:Q9VXK7	P
c1063_g1_i1	GO:0048038	quinone binding	IEA	InterPro:IPR006138	F
c1063_g1_i1	GO:0051536	iron-sulfur cluster binding	IEA	InterPro:IPR006137	F
c1063_g1_i1	GO:0051539	4 iron, 4 sulfur cluster binding	IEA	InterPro:IPR006138	F
c1063_g1_i1	GO:0055114	oxidation-reduction process	IEA	InterPro:IPR006137|InterPro:IPR006138	P
c1063_g1_i1	GO:2000331	regulation of terminal button organization	ISA	UniProtKB:Q9VXK7	P
c1076_g1_i1	GO:0004672	protein kinase activity	IEA	InterPro:IPR000719|InterPro:IPR002290|InterPro:IPR008271	F
c1076_g1_i1	GO:0005524	ATP binding	IEA	InterPro:IPR017441|InterPro:IPR000719|InterPro:IPR002290	F
c1076_g1_i1	GO:0006468	protein phosphorylation	IEA	InterPro:IPR000719|InterPro:IPR002290|InterPro:IPR008271	P
c1076_g1_i1	GO:0016772	transferase activity, transferring phosphorus-containing groups	IEA	InterPro:IPR011009	F
c1083_g1_i1	GO:0016491	oxidoreductase activity	IEA	InterPro:IPR021163	F
c1083_g1_i1	GO:0055114	oxidation-reduction process	IEA	InterPro:IPR021163	P
c1089_g1_i1	GO:0006629	lipid metabolic process	IEA	InterPro:IPR005804	P
c1089_g1_i1	GO:0016717	oxidoreductase activity, acting on paired donors, with oxidation of a pair of donors resulting in the reduction of molecular oxygen to two molecules of water	IEA	InterPro:IPR015876	F
c1089_g1_i1	GO:0055114	oxidation-reduction process	IEA	InterPro:IPR015876	P
c1092_g1_i1	GO:0046854	phosphatidylinositol phosphorylation	IEA	InterPro:IPR020550|InterPro:IPR000760	P
c1106_g1_i1	GO:0008270	zinc ion binding	IEA	InterPro:IPR001876	F
c1159_g1_i1	GO:0000724	double-strand break repair via homologous recombination	IEA	InterPro:IPR027132	P
c1159_g1_i1	GO:0006281	DNA repair	IEA	InterPro:IPR027132	P
c1159_g1_i1	GO:0030915	Smc5-Smc6 complex	IEA	InterPro:IPR027132	C
c1160_g1_i1	GO:0006904	vesicle docking involved in exocytosis	IEA	InterPro:IPR001619	P
c1160_g1_i1	GO:0016192	vesicle-mediated transport	IEA	InterPro:IPR001619	P
c1165_g1_i1	GO:0004198	calcium-dependent cysteine-type endopeptidase activity	IEA	InterPro:IPR001300|InterPro:IPR022684	F
c1165_g1_i1	GO:0005622	intracellular	IEA	InterPro:IPR001300|InterPro:IPR022684	C
c1165_g1_i1	GO:0006508	proteolysis	IEA	InterPro:IPR001300|InterPro:IPR022684	P
c1168_g1_i1	GO:0003676	nucleic acid binding	IEA	InterPro:IPR013087	F
c1168_g1_i1	GO:0046872	metal ion binding	IEA	InterPro:IPR007087	F
c1169_g1_i1	GO:0004797	thymidine kinase activity	IEA	InterPro:IPR001267	F
c1169_g1_i1	GO:0005524	ATP binding	IEA	InterPro:IPR001267	F
c1181_g1_i1	GO:0004252	serine-type endopeptidase activity	IEA	InterPro:IPR001254	F
c1181_g1_i1	GO:0006508	proteolysis	IEA	InterPro:IPR001254	P
c1191_g1_i2	GO:0005672	transcription factor TFIIA complex	IEA	InterPro:IPR004855|InterPro:IPR009088	C
c1191_g1_i2	GO:0006367	transcription initiation from RNA polymerase II promoter	IEA	InterPro:IPR004855|InterPro:IPR009088	P
c1196_g1_i1	GO:0005488	binding	IEA	InterPro:IPR016024	F
c1196_g1_i1	GO:0006886	intracellular protein transport	IEA	InterPro:IPR002553	P
c1196_g1_i1	GO:0016192	vesicle-mediated transport	IEA	InterPro:IPR002553	P
c1196_g1_i1	GO:0030117	membrane coat	IEA	InterPro:IPR002553	C
c1211_g1_i1	GO:0005488	binding	IEA	InterPro:IPR016024	F
c1230_g1_i1	GO:0008201	heparin binding	IEA	InterPro:IPR015849	F
c1233_g1_i1	GO:0005794	Golgi apparatus	ISA	UniProtKB:Q9V3C5	C
c1233_g1_i1	GO:0007411	axon guidance	ISA	UniProtKB:Q9V3C5	P
c1233_g1_i1	GO:0016023	cytoplasmic membrane-bounded vesicle	ISA	UniProtKB:Q9V3C5	C
c1233_g1_i1	GO:0017137	Rab GTPase binding	ISA	UniProtKB:Q9V3C5	F
c1233_g1_i1	GO:0032483	regulation of Rab protein signal transduction	ISA	UniProtKB:Q9V3C5	P
c1233_g1_i1	GO:0035418	protein localization to synapse	ISA	UniProtKB:Q9V3C5	P
c1233_g1_i1	GO:0043547	positive regulation of GTPase activity	ISA	UniProtKB:Q9V3C5	P
c1233_g1_i1	GO:0045467	R7 cell development	ISA	UniProtKB:Q9V3C5	P
c1233_g1_i1	GO:0050808	synapse organization	ISA	UniProtKB:Q9V3C5	P
c1233_g1_i1	GO:0060078	regulation of postsynaptic membrane potential	ISA	UniProtKB:Q9V3C5	P
c1238_g1_i1	GO:0016180	snRNA processing	IEA	InterPro:IPR027074	P
c1238_g1_i1	GO:0032039	integrator complex	IEA	InterPro:IPR027074	C
c1245_g1_i1	GO:0005737	cytoplasm	IEA	InterPro:IPR004148	C
c1289_g1_i1	GO:0003677	DNA binding	IEA	InterPro:IPR001606	F
c1299_g1_i1	GO:0016614	oxidoreductase activity, acting on CH-OH group of donors	IEA	InterPro:IPR007867	F
c1299_g1_i1	GO:0055114	oxidation-reduction process	IEA	InterPro:IPR007867	P
c1300_g1_i1	GO:0006508	proteolysis	IEA	InterPro:IPR000668	P
c1300_g1_i1	GO:0008234	cysteine-type peptidase activity	IEA	InterPro:IPR013128|InterPro:IPR000668	F
c1303_g1_i1	GO:0003824	catalytic activity	IEA	InterPro:IPR015421	F
c1303_g1_i1	GO:0004375	glycine dehydrogenase (decarboxylating) activity	IEA	InterPro:IPR020581|InterPro:IPR020580	F
c1303_g1_i1	GO:0006546	glycine catabolic process	IEA	InterPro:IPR020581|InterPro:IPR020580	P
c1303_g1_i1	GO:0030170	pyridoxal phosphate binding	IEA	InterPro:IPR015421	F
c1303_g1_i1	GO:0055114	oxidation-reduction process	IEA	InterPro:IPR020581|InterPro:IPR020580	P
c1305_g1_i1	GO:0042578	phosphoric ester hydrolase activity	IEA	InterPro:IPR002013	F
c1308_g1_i1	GO:0005488	binding	IEA	InterPro:IPR016024	F
c1308_g1_i1	GO:0043248	proteasome assembly	IEA	InterPro:IPR019538	P
c1312_g1_i1	GO:0003777	microtubule motor activity	IEA	InterPro:IPR027640	F
c1312_g1_i1	GO:0005871	kinesin complex	IEA	InterPro:IPR027640	C
c1312_g1_i1	GO:0007018	microtubule-based movement	IEA	InterPro:IPR027640	P
c1327_g1_i1	GO:0001522	pseudouridine synthesis	IEA	InterPro:IPR020103|InterPro:IPR020097|InterPro:IPR020095|InterPro:IPR001406	P
c1327_g1_i1	GO:0003723	RNA binding	IEA	InterPro:IPR020103|InterPro:IPR020097|InterPro:IPR020095|InterPro:IPR001406	F
c1327_g1_i1	GO:0009451	RNA modification	IEA	InterPro:IPR020103|InterPro:IPR020097|InterPro:IPR020095|InterPro:IPR001406	P
c1327_g1_i1	GO:0009982	pseudouridine synthase activity	IEA	InterPro:IPR020103|InterPro:IPR020097|InterPro:IPR020095|InterPro:IPR001406	F
c1345_g1_i1	GO:0003676	nucleic acid binding	IEA	InterPro:IPR013087	F
c1345_g1_i1	GO:0046872	metal ion binding	IEA	InterPro:IPR007087	F
c1350_g1_i1	GO:0003676	nucleic acid binding	IEA	InterPro:IPR012337	F
c1350_g1_i1	GO:0005634	nucleus	IEA	InterPro:IPR006941	C
c1381_g1_i1	GO:0000796	condensin complex	IEA	InterPro:IPR027120	C
c1381_g1_i1	GO:0007076	mitotic chromosome condensation	IEA	InterPro:IPR027120	P
c1390_g1_i1	GO:0006486	protein glycosylation	IEA	InterPro:IPR004139	P
c1390_g1_i1	GO:0008375	acetylglucosaminyltransferase activity	IEA	InterPro:IPR004139	F
c1394_g1_i1	GO:0003676	nucleic acid binding	IEA	InterPro:IPR003165|InterPro:IPR012337	F
c1394_g1_i1	GO:0005634	nucleus	ISA	UniProtKB:Q27IR0|UniProtKB:Q32KD4|UniProtKB:Q7KY08|UniProtKB:Q960T1	C
c1394_g1_i1	GO:0005737	cytoplasm	ISA	UniProtKB:Q27IR0|UniProtKB:Q32KD4|UniProtKB:Q7KY08|UniProtKB:Q960T1	C
c1394_g1_i1	GO:0006342	chromatin silencing	ISA	UniProtKB:Q27IR0|UniProtKB:Q32KD4|UniProtKB:Q7KY08|UniProtKB:Q960T1	P
c1394_g1_i1	GO:0006402	mRNA catabolic process	ISA	UniProtKB:Q27IR0|UniProtKB:Q32KD4|UniProtKB:Q7KY08|UniProtKB:Q960T1	P
c1394_g1_i1	GO:0007294	germarium-derived oocyte fate determination	ISA	UniProtKB:Q27IR0|UniProtKB:Q32KD4|UniProtKB:Q7KY08|UniProtKB:Q960T1	P
c1394_g1_i1	GO:0007367	segment polarity determination	ISA	UniProtKB:Q27IR0|UniProtKB:Q32KD4|UniProtKB:Q7KY08|UniProtKB:Q960T1	P
c1394_g1_i1	GO:0016246	RNA interference	ISA	UniProtKB:S4W2D1	P
c1394_g1_i1	GO:0017148	negative regulation of translation	ISA	UniProtKB:Q27IR0|UniProtKB:Q32KD4|UniProtKB:Q7KY08|UniProtKB:Q960T1	P
c1394_g1_i1	GO:0019899	enzyme binding	ISA	UniProtKB:Q27IR0|UniProtKB:Q32KD4|UniProtKB:Q7KY08|UniProtKB:Q960T1	F
c1394_g1_i1	GO:0030422	production of siRNA involved in RNA interference	ISA	UniProtKB:Q27IR0|UniProtKB:Q32KD4|UniProtKB:Q7KY08|UniProtKB:Q960T1	P
c1394_g1_i1	GO:0030423	targeting of mRNA for destruction involved in RNA interference	ISA	UniProtKB:Q27IR0|UniProtKB:Q32KD4|UniProtKB:Q7KY08|UniProtKB:Q960T1	P
c1394_g1_i1	GO:0030529	ribonucleoprotein complex	ISA	UniProtKB:Q27IR0|UniProtKB:Q32KD4|UniProtKB:Q7KY08|UniProtKB:Q960T1	C
c1394_g1_i1	GO:0030727	germarium-derived female germ-line cyst formation	ISA	UniProtKB:Q27IR0|UniProtKB:Q32KD4|UniProtKB:Q7KY08|UniProtKB:Q960T1	P
c1394_g1_i1	GO:0035195	gene silencing by miRNA	ISA	UniProtKB:Q27IR0|UniProtKB:Q32KD4|UniProtKB:Q7KY08|UniProtKB:Q960T1	P
c1394_g1_i1	GO:0035196	production of miRNAs involved in gene silencing by miRNA	ISA	UniProtKB:Q27IR0|UniProtKB:Q32KD4|UniProtKB:Q7KY08|UniProtKB:Q960T1	P
c1394_g1_i1	GO:0035198	miRNA binding	ISA	UniProtKB:Q27IR0|UniProtKB:Q32KD4|UniProtKB:Q7KY08|UniProtKB:Q960T1	F
c1394_g1_i1	GO:0035279	mRNA cleavage involved in gene silencing by miRNA	ISA	UniProtKB:Q27IR0|UniProtKB:Q32KD4|UniProtKB:Q7KY08|UniProtKB:Q960T1	P
c1394_g1_i1	GO:0036099	female germ-line stem cell maintenance	ISA	UniProtKB:Q27IR0|UniProtKB:Q32KD4|UniProtKB:Q7KY08|UniProtKB:Q960T1	P
c1394_g1_i1	GO:0046959	habituation	ISA	UniProtKB:Q27IR0|UniProtKB:Q32KD4|UniProtKB:Q7KY08|UniProtKB:Q960T1	P
c1394_g1_i1	GO:0048471	perinuclear region of cytoplasm	ISA	UniProtKB:Q27IR0|UniProtKB:Q32KD4|UniProtKB:Q7KY08|UniProtKB:Q960T1	C
c1394_g1_i1	GO:0090328	regulation of olfactory learning	ISA	UniProtKB:Q27IR0|UniProtKB:Q32KD4|UniProtKB:Q7KY08|UniProtKB:Q960T1	P
c1404_g1_i1	GO:0001664	G-protein coupled receptor binding	IEA	InterPro:IPR000654	F
c1404_g1_i1	GO:0003924	GTPase activity	IEA	InterPro:IPR001019|InterPro:IPR000654	F
c1404_g1_i1	GO:0004871	signal transducer activity	IEA	InterPro:IPR001019|InterPro:IPR000654|InterPro:IPR011025	F
c1404_g1_i1	GO:0005525	GTP binding	IEA	InterPro:IPR000654	F
c1404_g1_i1	GO:0007165	signal transduction	IEA	InterPro:IPR011025	P
c1404_g1_i1	GO:0007186	G-protein coupled receptor signaling pathway	IEA	InterPro:IPR001019|InterPro:IPR000654	P
c1404_g1_i1	GO:0019001	guanyl nucleotide binding	IEA	InterPro:IPR001019	F
c1404_g1_i1	GO:0031683	G-protein beta/gamma-subunit complex binding	IEA	InterPro:IPR001019|InterPro:IPR000654	F
c1413_g1_i1	GO:0004672	protein kinase activity	IEA	InterPro:IPR000719|InterPro:IPR002290|InterPro:IPR008271	F
c1413_g1_i1	GO:0004705	JUN kinase activity	ISA	UniProtKB:P40417	F
c1413_g1_i1	GO:0004707	MAP kinase activity	IEA	InterPro:IPR003527|InterPro:IPR008349	F
c1413_g1_i1	GO:0005524	ATP binding	IEA	InterPro:IPR017441|InterPro:IPR003527|InterPro:IPR008349|InterPro:IPR000719|InterPro:IPR002290	F
c1413_g1_i1	GO:0005634	nucleus	ISA	UniProtKB:P40417	C
c1413_g1_i1	GO:0005737	cytoplasm	ISA	UniProtKB:P40417	C
c1413_g1_i1	GO:0006468	protein phosphorylation	IEA	InterPro:IPR003527|InterPro:IPR008349|InterPro:IPR000719|InterPro:IPR002290|InterPro:IPR008271	P
c1413_g1_i1	GO:0006974	cellular response to DNA damage stimulus	ISA	UniProtKB:P40417	P
c1413_g1_i1	GO:0007067	mitotic nuclear division	ISA	UniProtKB:P40417	P
c1413_g1_i1	GO:0007169	transmembrane receptor protein tyrosine kinase signaling pathway	ISA	UniProtKB:P40417	P
c1413_g1_i1	GO:0007258	JUN phosphorylation	ISA	UniProtKB:P40417	P
c1413_g1_i1	GO:0007474	imaginal disc-derived wing vein specification	ISA	UniProtKB:P40417	P
c1413_g1_i1	GO:0007476	imaginal disc-derived wing morphogenesis	ISA	UniProtKB:P40417	P
c1413_g1_i1	GO:0007552	metamorphosis	ISA	UniProtKB:P40417	P
c1413_g1_i1	GO:0008134	transcription factor binding	ISA	UniProtKB:P40417	F
c1413_g1_i1	GO:0008284	positive regulation of cell proliferation	ISA	UniProtKB:P40417	P
c1413_g1_i1	GO:0008586	imaginal disc-derived wing vein morphogenesis	ISA	UniProtKB:P40417	P
c1413_g1_i1	GO:0009267	cellular response to starvation	ISA	UniProtKB:P40417	P
c1413_g1_i1	GO:0016242	negative regulation of macroautophagy	ISA	UniProtKB:P40417	P
c1413_g1_i1	GO:0016772	transferase activity, transferring phosphorus-containing groups	IEA	InterPro:IPR011009	F
c1413_g1_i1	GO:0019901	protein kinase binding	ISA	UniProtKB:P40417	F
c1413_g1_i1	GO:0030054	cell junction	ISA	UniProtKB:P40417	C
c1413_g1_i1	GO:0031594	neuromuscular junction	ISA	UniProtKB:P40417	C
c1413_g1_i1	GO:0034334	adherens junction maintenance	ISA	UniProtKB:P40417	P
c1413_g1_i1	GO:0034614	cellular response to reactive oxygen species	ISA	UniProtKB:P40417	P
c1413_g1_i1	GO:0046534	positive regulation of photoreceptor cell differentiation	ISA	UniProtKB:P40417	P
c1413_g1_i1	GO:0046579	positive regulation of Ras protein signal transduction	ISA	UniProtKB:P40417	P
c1413_g1_i1	GO:0048149	behavioral response to ethanol	ISA	UniProtKB:P40417	P
c1413_g1_i1	GO:0050804	regulation of synaptic transmission	ISA	UniProtKB:P40417	P
c1413_g1_i1	GO:0070374	positive regulation of ERK1 and ERK2 cascade	ISA	UniProtKB:P40417	P
c1413_g1_i1	GO:0071243	cellular response to arsenic-containing substance	ISA	UniProtKB:P40417	P
c1413_g1_i1	GO:0071276	cellular response to cadmium ion	ISA	UniProtKB:P40417	P
c1413_g1_i1	GO:0090303	positive regulation of wound healing	ISA	UniProtKB:P40417	P
c1413_g1_i1	GO:2001023	regulation of response to drug	ISA	UniProtKB:P40417	P
c1427_g1_i1	GO:0016021	integral component of membrane	IEA	InterPro:IPR005828	C
c1427_g1_i1	GO:0022857	transmembrane transporter activity	IEA	InterPro:IPR005828	F
c1427_g1_i1	GO:0055085	transmembrane transport	IEA	InterPro:IPR005828	P
c1441_g1_i1	GO:0004252	serine-type endopeptidase activity	IEA	InterPro:IPR000209	F
c1441_g1_i1	GO:0006508	proteolysis	IEA	InterPro:IPR000209	P
c1444_g1_i1	GO:0000166	nucleotide binding	IEA	InterPro:IPR012677	F
c1444_g1_i1	GO:0003735	structural constituent of ribosome	IEA	InterPro:IPR012678|InterPro:IPR013025	F
c1444_g1_i1	GO:0005622	intracellular	IEA	InterPro:IPR012678	C
c1444_g1_i1	GO:0005840	ribosome	IEA	InterPro:IPR012678|InterPro:IPR013025	C
c1444_g1_i1	GO:0006412	translation	IEA	InterPro:IPR012678|InterPro:IPR013025	P
c1457_g1_i1	GO:0004298	threonine-type endopeptidase activity	IEA	InterPro:IPR001353	F
c1457_g1_i1	GO:0005839	proteasome core complex	IEA	InterPro:IPR001353	C
c1457_g1_i1	GO:0051603	proteolysis involved in cellular protein catabolic process	IEA	InterPro:IPR001353	P
c1459_g1_i1	GO:0003676	nucleic acid binding	IEA	InterPro:IPR013087	F
c1459_g1_i1	GO:0046872	metal ion binding	IEA	InterPro:IPR007087	F
c1465_g1_i1	GO:0016021	integral component of membrane	IEA	InterPro:IPR005828	C
c1465_g1_i1	GO:0022857	transmembrane transporter activity	IEA	InterPro:IPR005828	F
c1465_g1_i1	GO:0055085	transmembrane transport	IEA	InterPro:IPR005828	P
c1479_g1_i1	GO:0003735	structural constituent of ribosome	IEA	InterPro:IPR001147|InterPro:IPR018259	F
c1479_g1_i1	GO:0005622	intracellular	IEA	InterPro:IPR001147|InterPro:IPR018259	C
c1479_g1_i1	GO:0005840	ribosome	IEA	InterPro:IPR001147|InterPro:IPR018259	C
c1479_g1_i1	GO:0006412	translation	IEA	InterPro:IPR001147|InterPro:IPR018259	P
c1492_g1_i1	GO:0003924	GTPase activity	IEA	InterPro:IPR002041	F
c1492_g1_i1	GO:0005525	GTP binding	IEA	InterPro:IPR002041|InterPro:IPR005225|InterPro:IPR001806|InterPro:IPR020849|InterPro:IPR003579|InterPro:IPR003578	F
c1492_g1_i1	GO:0005622	intracellular	IEA	InterPro:IPR003578	C
c1492_g1_i1	GO:0006886	intracellular protein transport	IEA	InterPro:IPR002041	P
c1492_g1_i1	GO:0006913	nucleocytoplasmic transport	IEA	InterPro:IPR002041	P
c1492_g1_i1	GO:0007165	signal transduction	IEA	InterPro:IPR002041|InterPro:IPR020849	P
c1492_g1_i1	GO:0007264	small GTPase mediated signal transduction	IEA	InterPro:IPR001806|InterPro:IPR003579|InterPro:IPR003578	P
c1492_g1_i1	GO:0015031	protein transport	IEA	InterPro:IPR003579	P
c1492_g1_i1	GO:0016020	membrane	IEA	InterPro:IPR020849	C
c1499_g1_i2	GO:0003676	nucleic acid binding	IEA	InterPro:IPR012337|InterPro:IPR002156	F
c1499_g1_i2	GO:0004523	RNA-DNA hybrid ribonuclease activity	IEA	InterPro:IPR002156	F
c1516_g1_i1	GO:0046872	metal ion binding	IEA	InterPro:IPR007087	F
c1522_g1_i1	GO:0004197	cysteine-type endopeptidase activity	IEA	InterPro:IPR001309|InterPro:IPR011600	F
c1522_g1_i1	GO:0006508	proteolysis	IEA	InterPro:IPR001309|InterPro:IPR011600	P
c1524_g1_i1	GO:0003995	acyl-CoA dehydrogenase activity	IEA	InterPro:IPR006089	F
c1524_g1_i1	GO:0008152	metabolic process	IEA	InterPro:IPR009100	P
c1524_g1_i1	GO:0016627	oxidoreductase activity, acting on the CH-CH group of donors	IEA	InterPro:IPR009100|InterPro:IPR009075	F
c1524_g1_i1	GO:0055114	oxidation-reduction process	IEA	InterPro:IPR009100|InterPro:IPR006089|InterPro:IPR009075	P
c1543_g1_i1	GO:0003777	microtubule motor activity	IEA	InterPro:IPR001752	F
c1543_g1_i1	GO:0005524	ATP binding	IEA	InterPro:IPR001752	F
c1543_g1_i1	GO:0007018	microtubule-based movement	IEA	InterPro:IPR001752	P
c1543_g1_i1	GO:0008017	microtubule binding	IEA	InterPro:IPR001752	F
c1548_g1_i1	GO:0003677	DNA binding	IEA	InterPro:IPR029703	F
c1548_g1_i1	GO:0003887	DNA-directed DNA polymerase activity	IEA	InterPro:IPR013697|InterPro:IPR029703	F
c1548_g1_i1	GO:0005634	nucleus	IEA	InterPro:IPR013697	C
c1548_g1_i1	GO:0006260	DNA replication	IEA	InterPro:IPR013697|InterPro:IPR029703	P
c1548_g1_i1	GO:0006281	DNA repair	IEA	InterPro:IPR029703	P
c1548_g1_i1	GO:0008270	zinc ion binding	IEA	InterPro:IPR013697	F
c1548_g1_i1	GO:0008622	epsilon DNA polymerase complex	IEA	InterPro:IPR029703	C
c1570_g1_i1	GO:0006355	regulation of transcription, DNA-templated	IEA	InterPro:IPR003822	P
c1580_g1_i1	GO:0016021	integral component of membrane	IEA	InterPro:IPR005828	C
c1580_g1_i1	GO:0022857	transmembrane transporter activity	IEA	InterPro:IPR005828	F
c1580_g1_i1	GO:0055085	transmembrane transport	IEA	InterPro:IPR005828	P
c1581_g1_i1	GO:0003677	DNA binding	IEA	InterPro:IPR020795	F
c1581_g1_i1	GO:0005664	nuclear origin of replication recognition complex	IEA	InterPro:IPR020795	C
c1581_g1_i1	GO:0006260	DNA replication	IEA	InterPro:IPR020795	P
c1592_g1_i2	GO:0003676	nucleic acid binding	IEA	InterPro:IPR013087	F
c1592_g1_i2	GO:0046872	metal ion binding	IEA	InterPro:IPR007087	F
c1593_g1_i1	GO:0006886	intracellular protein transport	IEA	InterPro:IPR000744	P
c1594_g1_i1	GO:0003677	DNA binding	IEA	InterPro:IPR009057	F
c1594_g1_i1	GO:0003682	chromatin binding	IEA	InterPro:IPR001005	F
c1594_g1_i1	GO:0008270	zinc ion binding	IEA	InterPro:IPR000433	F
c1597_g1_i1	GO:0005634	nucleus	IEA	InterPro:IPR007282	C
c1597_g1_i1	GO:0006355	regulation of transcription, DNA-templated	IEA	InterPro:IPR007282	P
c1632_g1_i1	GO:0003676	nucleic acid binding	IEA	InterPro:IPR012337	F
c1632_g1_i1	GO:0015074	DNA integration	IEA	InterPro:IPR001584	P
c1633_g1_i1	GO:0005856	cytoskeleton	IEA	InterPro:IPR028288	C
c1633_g1_i1	GO:0030036	actin cytoskeleton organization	IEA	InterPro:IPR028288	P
c1639_g1_i1	GO:0005261	cation channel activity	IEA	InterPro:IPR007866	F
c1639_g1_i1	GO:0015672	monovalent inorganic cation transport	IEA	InterPro:IPR007866	P
c1639_g1_i1	GO:0016020	membrane	IEA	InterPro:IPR007866	C
c1673_g1_i1	GO:0000166	nucleotide binding	IEA	InterPro:IPR023299	F
c1673_g1_i1	GO:0000287	magnesium ion binding	IEA	InterPro:IPR006539	F
c1673_g1_i1	GO:0004012	phospholipid-translocating ATPase activity	IEA	InterPro:IPR006539	F
c1673_g1_i1	GO:0005524	ATP binding	IEA	InterPro:IPR006539	F
c1673_g1_i1	GO:0015914	phospholipid transport	IEA	InterPro:IPR006539	P
c1673_g1_i1	GO:0016021	integral component of membrane	IEA	InterPro:IPR006539	C
c1682_g1_i1	GO:0003723	RNA binding	IEA	InterPro:IPR013810	F
c1682_g1_i1	GO:0003735	structural constituent of ribosome	IEA	InterPro:IPR005711|InterPro:IPR005324|InterPro:IPR000851|InterPro:IPR013810	F
c1682_g1_i1	GO:0005840	ribosome	IEA	InterPro:IPR005324|InterPro:IPR000851|InterPro:IPR013810	C
c1682_g1_i1	GO:0006412	translation	IEA	InterPro:IPR005711|InterPro:IPR005324|InterPro:IPR000851|InterPro:IPR013810	P
c1682_g1_i1	GO:0015935	small ribosomal subunit	IEA	InterPro:IPR005711	C
c1691_g1_i1	GO:0003677	DNA binding	IEA	InterPro:IPR001241	F
c1691_g1_i1	GO:0003918	DNA topoisomerase type II (ATP-hydrolyzing) activity	IEA	InterPro:IPR001241	F
c1691_g1_i1	GO:0005524	ATP binding	IEA	InterPro:IPR001241	F
c1691_g1_i1	GO:0006265	DNA topological change	IEA	InterPro:IPR001241	P
c1692_g1_i1	GO:0000166	nucleotide binding	IEA	InterPro:IPR012677	F
c1692_g1_i1	GO:0003676	nucleic acid binding	IEA	InterPro:IPR000504|InterPro:IPR003954	F
c1692_g1_i1	GO:0046872	metal ion binding	IEA	InterPro:IPR000571	F
c1704_g1_i1	GO:0004222	metalloendopeptidase activity	IEA	InterPro:IPR000718|InterPro:IPR018497	F
c1704_g1_i1	GO:0006508	proteolysis	IEA	InterPro:IPR000718|InterPro:IPR018497	P
c1704_g1_i1	GO:0008237	metallopeptidase activity	IEA	InterPro:IPR024079	F
c1705_g1_i1	GO:0004797	thymidine kinase activity	IEA	InterPro:IPR001267	F
c1705_g1_i1	GO:0005524	ATP binding	IEA	InterPro:IPR001267	F
c1711_g1_i1	GO:0016491	oxidoreductase activity	IEA	InterPro:IPR005097	F
c1711_g1_i1	GO:0055114	oxidation-reduction process	IEA	InterPro:IPR005097	P
c1724_g1_i1	GO:0003924	GTPase activity	IEA	InterPro:IPR002041	F
c1724_g1_i1	GO:0005525	GTP binding	IEA	InterPro:IPR002041|InterPro:IPR005225|InterPro:IPR001806|InterPro:IPR003579|InterPro:IPR020849|InterPro:IPR003578	F
c1724_g1_i1	GO:0005622	intracellular	IEA	InterPro:IPR003578	C
c1724_g1_i1	GO:0006886	intracellular protein transport	IEA	InterPro:IPR002041	P
c1724_g1_i1	GO:0006913	nucleocytoplasmic transport	IEA	InterPro:IPR002041	P
c1724_g1_i1	GO:0007165	signal transduction	IEA	InterPro:IPR002041|InterPro:IPR020849	P
c1724_g1_i1	GO:0007264	small GTPase mediated signal transduction	IEA	InterPro:IPR001806|InterPro:IPR003579|InterPro:IPR003578	P
c1724_g1_i1	GO:0015031	protein transport	IEA	InterPro:IPR003579	P
c1724_g1_i1	GO:0016020	membrane	IEA	InterPro:IPR020849	C
c1740_g1_i1	GO:0018149	peptide cross-linking	IEA	InterPro:IPR001102	P
c1750_g1_i1	GO:0003677	DNA binding	IEA	InterPro:IPR002104|InterPro:IPR011010|InterPro:IPR013762	F
c1750_g1_i1	GO:0006310	DNA recombination	IEA	InterPro:IPR002104|InterPro:IPR013762	P
c1750_g1_i1	GO:0015074	DNA integration	IEA	InterPro:IPR002104|InterPro:IPR013762	P
c1752_g1_i1	GO:0001822	kidney development	ISA	UniProtKB:Q3TTS7|UniProtKB:Q8CGJ1	P
c1752_g1_i1	GO:0001947	heart looping	ISA	UniProtKB:Q3TTS7|UniProtKB:Q8CGJ1	P
c1752_g1_i1	GO:0003777	microtubule motor activity	IEA	InterPro:IPR019821|InterPro:IPR027640|InterPro:IPR001752	F
c1752_g1_i1	GO:0005524	ATP binding	IEA	InterPro:IPR019821|InterPro:IPR001752	F
c1752_g1_i1	GO:0005871	kinesin complex	IEA	InterPro:IPR027640	C
c1752_g1_i1	GO:0005929	cilium	ISA	UniProtKB:Q3TTS7|UniProtKB:Q8CGJ1	C
c1752_g1_i1	GO:0007018	microtubule-based movement	IEA	InterPro:IPR019821|InterPro:IPR027640|InterPro:IPR001752	P
c1752_g1_i1	GO:0007224	smoothened signaling pathway	ISA	UniProtKB:Q3TTS7|UniProtKB:Q8CGJ1	P
c1752_g1_i1	GO:0007368	determination of left/right symmetry	ISA	UniProtKB:Q3TTS7|UniProtKB:Q8CGJ1	P
c1752_g1_i1	GO:0007507	heart development	ISA	UniProtKB:Q3TTS7|UniProtKB:Q8CGJ1	P
c1752_g1_i1	GO:0008017	microtubule binding	IEA	InterPro:IPR001752	F
c1752_g1_i1	GO:0008017	microtubule binding	ISA	UniProtKB:Q3TTS7|UniProtKB:Q8CGJ1	F
c1752_g1_i1	GO:0008544	epidermis development	ISA	UniProtKB:Q3TTS7|UniProtKB:Q8CGJ1	P
c1752_g1_i1	GO:0009952	anterior/posterior pattern specification	ISA	UniProtKB:Q3TTS7|UniProtKB:Q8CGJ1	P
c1752_g1_i1	GO:0009953	dorsal/ventral pattern formation	ISA	UniProtKB:Q3TTS7|UniProtKB:Q8CGJ1	P
c1752_g1_i1	GO:0016939	kinesin II complex	ISA	UniProtKB:Q3TTS7|UniProtKB:Q8CGJ1	C
c1752_g1_i1	GO:0021542	dentate gyrus development	ISA	UniProtKB:Q3TTS7|UniProtKB:Q8CGJ1	P
c1752_g1_i1	GO:0031512	motile primary cilium	ISA	UniProtKB:Q3TTS7|UniProtKB:Q8CGJ1	C
c1752_g1_i1	GO:0035058	nonmotile primary cilium assembly	ISA	UniProtKB:Q3TTS7|UniProtKB:Q8CGJ1	P
c1752_g1_i1	GO:0036334	epidermal stem cell homeostasis	ISA	UniProtKB:Q3TTS7|UniProtKB:Q8CGJ1	P
c1752_g1_i1	GO:0042384	cilium assembly	ISA	UniProtKB:Q3TTS7|UniProtKB:Q8CGJ1	P
c1752_g1_i1	GO:0043005	neuron projection	ISA	UniProtKB:Q3TTS7|UniProtKB:Q8CGJ1	C
c1752_g1_i1	GO:0050679	positive regulation of epithelial cell proliferation	ISA	UniProtKB:Q3TTS7|UniProtKB:Q8CGJ1	P
c1752_g1_i1	GO:0060122	inner ear receptor stereocilium organization	ISA	UniProtKB:Q3TTS7|UniProtKB:Q8CGJ1	P
c1752_g1_i1	GO:0060271	cilium morphogenesis	ISA	UniProtKB:Q3TTS7|UniProtKB:Q8CGJ1	P
c1752_g1_i1	GO:0061351	neural precursor cell proliferation	ISA	UniProtKB:Q3TTS7|UniProtKB:Q8CGJ1	P
c1752_g1_i1	GO:1903887	motile primary cilium assembly	ISA	UniProtKB:Q3TTS7|UniProtKB:Q8CGJ1	P
c1761_g1_i1	GO:0004601	peroxidase activity	IEA	InterPro:IPR010255	F
c1761_g1_i1	GO:0006979	response to oxidative stress	IEA	InterPro:IPR010255	P
c1761_g1_i1	GO:0020037	heme binding	IEA	InterPro:IPR010255	F
c1761_g1_i1	GO:0055114	oxidation-reduction process	IEA	InterPro:IPR010255	P
c1774_g1_i1	GO:0003677	DNA binding	IEA	InterPro:IPR009057|InterPro:IPR007889	F
c1779_g1_i1	GO:0003824	catalytic activity	IEA	InterPro:IPR013785	F
c1779_g1_i1	GO:0004553	hydrolase activity, hydrolyzing O-glycosyl compounds	IEA	InterPro:IPR002241|InterPro:IPR000111	F
c1779_g1_i1	GO:0005975	carbohydrate metabolic process	IEA	InterPro:IPR002241|InterPro:IPR000111	P
c1781_g1_i1	GO:0003824	catalytic activity	IEA	InterPro:IPR011146	F
c1781_g1_i1	GO:0080048	GDP-D-glucose phosphorylase activity	IEA	InterPro:IPR026506	F
c1785_g1_i1	GO:0003676	nucleic acid binding	IEA	InterPro:IPR006612	F
c1803_g1_i1	GO:0005794	Golgi apparatus	IEA	InterPro:IPR027331	C
c1803_g1_i1	GO:0007411	axon guidance	ISA	UniProtKB:A8JV09|UniProtKB:D6W4T8|UniProtKB:Q9W3W1	P
c1803_g1_i1	GO:0008017	microtubule binding	ISA	UniProtKB:A8JV09|UniProtKB:D6W4T8|UniProtKB:Q9W3W1	F
c1803_g1_i1	GO:0030426	growth cone	ISA	UniProtKB:A8JV09|UniProtKB:D6W4T8|UniProtKB:Q9W3W1	C
c1803_g1_i1	GO:0030674	protein binding, bridging	ISA	UniProtKB:A8JV09|UniProtKB:D6W4T8|UniProtKB:Q9W3W1	F
c1803_g1_i1	GO:0031532	actin cytoskeleton reorganization	ISA	UniProtKB:A8JV09|UniProtKB:D6W4T8|UniProtKB:Q9W3W1	P
c1803_g1_i1	GO:0031594	neuromuscular junction	ISA	UniProtKB:A8JV09|UniProtKB:D6W4T8|UniProtKB:Q9W3W1	C
c1803_g1_i1	GO:0051015	actin filament binding	ISA	UniProtKB:A8JV09|UniProtKB:D6W4T8|UniProtKB:Q9W3W1	F
c1803_g1_i1	GO:0097113	alpha-amino-3-hydroxy-5-methyl-4-isoxazole propionate selective glutamate receptor clustering	ISA	UniProtKB:A8JV09|UniProtKB:D6W4T8|UniProtKB:Q9W3W1	P
c1807_g1_i1	GO:0023052	signaling	IEA	InterPro:IPR005026	P
c1816_g1_i1	GO:0003824	catalytic activity	IEA	InterPro:IPR004821	F
c1816_g1_i1	GO:0009058	biosynthetic process	IEA	InterPro:IPR004821	P
c1817_g1_i1	GO:0046872	metal ion binding	IEA	InterPro:IPR007087	F
c1819_g1_i1	GO:0000166	nucleotide binding	IEA	InterPro:IPR023299	F
c1819_g1_i1	GO:0000287	magnesium ion binding	IEA	InterPro:IPR006539	F
c1819_g1_i1	GO:0004012	phospholipid-translocating ATPase activity	IEA	InterPro:IPR006539	F
c1819_g1_i1	GO:0005524	ATP binding	IEA	InterPro:IPR006539	F
c1819_g1_i1	GO:0015914	phospholipid transport	IEA	InterPro:IPR006539	P
c1819_g1_i1	GO:0016021	integral component of membrane	IEA	InterPro:IPR006539	C
c1876_g1_i1	GO:0004970	ionotropic glutamate receptor activity	IEA	InterPro:IPR001320	F
c1876_g1_i1	GO:0016020	membrane	IEA	InterPro:IPR001320	C
c1876_g2_i1	GO:0004970	ionotropic glutamate receptor activity	IEA	InterPro:IPR001320	F
c1876_g2_i1	GO:0016020	membrane	IEA	InterPro:IPR001320	C
c1890_g1_i1	GO:0000808	origin recognition complex	IEA	InterPro:IPR020796	C
c1890_g1_i1	GO:0005634	nucleus	IEA	InterPro:IPR020796	C
c1890_g1_i1	GO:0006260	DNA replication	IEA	InterPro:IPR020796	P
c1900_g1_i1	GO:0005856	cytoskeleton	IEA	InterPro:IPR000299	C
c1902_g1_i1	GO:0016787	hydrolase activity	IEA	InterPro:IPR004843|InterPro:IPR006186	F
c1905_g1_i1	GO:0004252	serine-type endopeptidase activity	IEA	InterPro:IPR001254	F
c1905_g1_i1	GO:0006508	proteolysis	IEA	InterPro:IPR001254	P
c1913_g1_i1	GO:0003824	catalytic activity	IEA	InterPro:IPR013785|InterPro:IPR001093	F
c1913_g1_i1	GO:0003938	IMP dehydrogenase activity	ISA	UniProtKB:A0A0A6YXS4|UniProtKB:E0CXK0|UniProtKB:E0CYE2|UniProtKB:E0CZC7|UniProtKB:E9PU28|UniProtKB:P24547|UniProtKB:P50096|UniProtKB:Q3U9N8|UniProtKB:Q3UAT9|UniProtKB:Q3UPJ2|UniProtKB:Q6P9U9	F
c1913_g1_i1	GO:0006164	purine nucleotide biosynthetic process	ISA	UniProtKB:A0A0A6YXS4|UniProtKB:E0CXK0|UniProtKB:E0CYE2|UniProtKB:E0CZC7|UniProtKB:E9PU28|UniProtKB:P24547|UniProtKB:P50096|UniProtKB:Q3U9N8|UniProtKB:Q3UAT9|UniProtKB:Q3UPJ2|UniProtKB:Q6P9U9	P
c1913_g1_i1	GO:0009409	response to cold	ISA	UniProtKB:A0A0A0MXZ8|UniProtKB:D3ZLZ7	P
c1913_g1_i1	GO:0046651	lymphocyte proliferation	ISA	UniProtKB:A0A0A6YXS4|UniProtKB:E0CXK0|UniProtKB:E0CYE2|UniProtKB:E0CZC7|UniProtKB:P24547|UniProtKB:P50096|UniProtKB:Q3U9N8|UniProtKB:Q3UAT9|UniProtKB:Q3UPJ2	P
c1913_g1_i1	GO:0051289	protein homotetramerization	ISA	UniProtKB:E9PU28|UniProtKB:Q6P9U9	P
c1913_g1_i1	GO:0055114	oxidation-reduction process	IEA	InterPro:IPR001093	P
c1913_g1_i1	GO:0060041	retina development in camera-type eye	ISA	UniProtKB:A0A0A0MXZ8|UniProtKB:D3ZLZ7|UniProtKB:E9PU28|UniProtKB:Q6P9U9	P
c1913_g1_i1	GO:0071353	cellular response to interleukin-4	ISA	UniProtKB:A0A0A6YXS4|UniProtKB:P24547|UniProtKB:Q3U9N8|UniProtKB:Q3UAT9|UniProtKB:Q3UPJ2	P
c1940_g1_i1	GO:0005634	nucleus	IEA	InterPro:IPR012173	C
c1940_g1_i1	GO:0005732	small nucleolar ribonucleoprotein complex	IEA	InterPro:IPR012173	C
c1940_g1_i1	GO:0006364	rRNA processing	IEA	InterPro:IPR012173	P
c1940_g1_i1	GO:0034457	Mpp10 complex	IEA	InterPro:IPR012173	C
c1982_g1_i1	GO:0003883	CTP synthase activity	IEA	InterPro:IPR004468|InterPro:IPR017456	F
c1982_g1_i1	GO:0006221	pyrimidine nucleotide biosynthetic process	IEA	InterPro:IPR004468|InterPro:IPR017456	P
c1987_g1_i1	GO:0003676	nucleic acid binding	IEA	InterPro:IPR013087	F
c1987_g1_i1	GO:0046872	metal ion binding	IEA	InterPro:IPR007087	F
c2014_g1_i1	GO:0005545	1-phosphatidylinositol binding	ISA	UniProtKB:Q8IZQ1	F
c2014_g1_i1	GO:0005635	nuclear envelope	ISA	UniProtKB:Q8IZQ1	C
c2014_g1_i1	GO:0005737	cytoplasm	ISA	UniProtKB:Q8IZQ1|UniProtKB:Q9VML2	C
c2014_g1_i1	GO:0005776	autophagosome	ISA	UniProtKB:Q8IZQ1	C
c2014_g1_i1	GO:0007420	brain development	ISA	UniProtKB:Q9VML2	P
c2014_g1_i1	GO:0016234	inclusion body	ISA	UniProtKB:Q8IZQ1	C
c2014_g1_i1	GO:0016239	positive regulation of macroautophagy	ISA	UniProtKB:Q8IZQ1	P
c2014_g1_i1	GO:0016605	PML body	ISA	UniProtKB:Q8IZQ1	C
c2014_g1_i1	GO:0019898	extrinsic component of membrane	ISA	UniProtKB:Q8IZQ1	C
c2014_g1_i1	GO:0022416	chaeta development	ISA	UniProtKB:Q9VML2	P
c2014_g1_i1	GO:0031396	regulation of protein ubiquitination	ISA	UniProtKB:Q9VML2	P
c2014_g1_i1	GO:0031594	neuromuscular junction	ISA	UniProtKB:Q9VML2	C
c2014_g1_i1	GO:0035973	aggrephagy	ISA	UniProtKB:Q8IZQ1	P
c2014_g1_i1	GO:0046622	positive regulation of organ growth	ISA	UniProtKB:Q9VML2	P
c2014_g1_i1	GO:0048666	neuron development	ISA	UniProtKB:Q9VML2	P
c2014_g1_i1	GO:0048749	compound eye development	ISA	UniProtKB:Q9VML2	P
c2014_g1_i1	GO:0048786	presynaptic active zone	ISA	UniProtKB:Q9VML2	C
c2014_g1_i1	GO:0050807	regulation of synapse organization	ISA	UniProtKB:Q9VML2	P
c2060_g1_i1	GO:0005089	Rho guanyl-nucleotide exchange factor activity	IEA	InterPro:IPR015212	F
c2060_g1_i1	GO:0005737	cytoplasm	IEA	InterPro:IPR015212	C
c2060_g1_i1	GO:0038032	termination of G-protein coupled receptor signaling pathway	IEA	InterPro:IPR016137	P
c2069_g1_i1	GO:0006810	transport	IEA	InterPro:IPR011012	P
c2070_g1_i1	GO:0006298	mismatch repair	IEA	InterPro:IPR028831	P
c2070_g1_i1	GO:0032300	mismatch repair complex	IEA	InterPro:IPR028831	C
c2072_g1_i1	GO:0005524	ATP binding	IEA	InterPro:IPR003439	F
c2072_g1_i1	GO:0016887	ATPase activity	IEA	InterPro:IPR003439	F
c2089_g1_i1	GO:0009058	biosynthetic process	IEA	InterPro:IPR001031	P
c2089_g1_i1	GO:0016788	hydrolase activity, acting on ester bonds	IEA	InterPro:IPR001031	F
c2102_g1_i1	GO:0007094	mitotic spindle assembly checkpoint	IEA	InterPro:IPR027097	P
c2109_g1_i1	GO:0005506	iron ion binding	IEA	InterPro:IPR001128|InterPro:IPR002401	F
c2109_g1_i1	GO:0016705	oxidoreductase activity, acting on paired donors, with incorporation or reduction of molecular oxygen	IEA	InterPro:IPR001128|InterPro:IPR002401	F
c2109_g1_i1	GO:0020037	heme binding	IEA	InterPro:IPR001128|InterPro:IPR002401	F
c2109_g1_i1	GO:0055114	oxidation-reduction process	IEA	InterPro:IPR001128|InterPro:IPR002401	P
c2113_g1_i1	GO:0008152	metabolic process	IEA	InterPro:IPR002213	P
c2113_g1_i1	GO:0016758	transferase activity, transferring hexosyl groups	IEA	InterPro:IPR002213	F
c2133_g1_i1	GO:0003676	nucleic acid binding	IEA	InterPro:IPR013087	F
c2133_g1_i1	GO:0046872	metal ion binding	IEA	InterPro:IPR007087	F
c2143_g1_i1	GO:0016020	membrane	IEA	InterPro:IPR003689	C
c2143_g1_i1	GO:0030001	metal ion transport	IEA	InterPro:IPR003689	P
c2143_g1_i1	GO:0046873	metal ion transmembrane transporter activity	IEA	InterPro:IPR003689	F
c2143_g1_i1	GO:0055085	transmembrane transport	IEA	InterPro:IPR003689	P
c2158_g1_i1	GO:0003676	nucleic acid binding	IEA	InterPro:IPR012337	F
c2158_g1_i1	GO:0015074	DNA integration	IEA	InterPro:IPR001584	P
c2173_g1_i1	GO:0003676	nucleic acid binding	IEA	InterPro:IPR012337	F
c2173_g1_i1	GO:0015074	DNA integration	IEA	InterPro:IPR001584	P
c2174_g1_i1	GO:0016787	hydrolase activity	IEA	InterPro:IPR006186	F
c2211_g1_i1	GO:0001092	TFIIA-class transcription factor binding	ISA	UniProtKB:P47825	F
c2211_g1_i1	GO:0003677	DNA binding	ISA	UniProtKB:P47825	F
c2211_g1_i1	GO:0005634	nucleus	ISA	UniProtKB:P47825	C
c2211_g1_i1	GO:0005669	transcription factor TFIID complex	IEA	InterPro:IPR007900	C
c2211_g1_i1	GO:0005669	transcription factor TFIID complex	ISA	UniProtKB:P47825	C
c2211_g1_i1	GO:0006352	DNA-templated transcription, initiation	IEA	InterPro:IPR007900	P
c2211_g1_i1	GO:0006355	regulation of transcription, DNA-templated	ISA	UniProtKB:P47825	P
c2211_g1_i1	GO:0006366	transcription from RNA polymerase II promoter	ISA	UniProtKB:P47825	P
c2211_g1_i1	GO:0006367	transcription initiation from RNA polymerase II promoter	ISA	UniProtKB:P47825	P
c2211_g1_i1	GO:0007517	muscle organ development	ISA	UniProtKB:P47825	P
c2211_g1_i1	GO:0008134	transcription factor binding	ISA	UniProtKB:P47825	F
c2211_g1_i1	GO:0022008	neurogenesis	ISA	UniProtKB:P47825	P
c2211_g1_i1	GO:0045944	positive regulation of transcription from RNA polymerase II promoter	ISA	UniProtKB:P47825	P
c2211_g1_i1	GO:0046982	protein heterodimerization activity	IEA	InterPro:IPR009072	F
c2211_g1_i1	GO:0048813	dendrite morphogenesis	ISA	UniProtKB:P47825	P
c2211_g1_i1	GO:0051123	RNA polymerase II transcriptional preinitiation complex assembly	ISA	UniProtKB:P47825	P
c2216_g1_i1	GO:0016491	oxidoreductase activity	IEA	InterPro:IPR002937	F
c2216_g1_i1	GO:0055114	oxidation-reduction process	IEA	InterPro:IPR002937	P
c2224_g1_i1	GO:0005319	lipid transporter activity	IEA	InterPro:IPR011030|InterPro:IPR001747	F
c2224_g1_i1	GO:0006869	lipid transport	IEA	InterPro:IPR011030|InterPro:IPR001747	P
c2242_g1_i1	GO:0000166	nucleotide binding	IEA	InterPro:IPR012677	F
c2242_g1_i1	GO:0008270	zinc ion binding	IEA	InterPro:IPR001876	F
c2262_g1_i1	GO:0003676	nucleic acid binding	IEA	InterPro:IPR013087	F
c2262_g1_i1	GO:0046872	metal ion binding	IEA	InterPro:IPR007087	F
c2267_g1_i1	GO:0005525	GTP binding	IEA	InterPro:IPR005225|InterPro:IPR001806|InterPro:IPR020849|InterPro:IPR003579|InterPro:IPR003578	F
c2267_g1_i1	GO:0005622	intracellular	IEA	InterPro:IPR003578	C
c2267_g1_i1	GO:0007165	signal transduction	IEA	InterPro:IPR020849	P
c2267_g1_i1	GO:0007264	small GTPase mediated signal transduction	IEA	InterPro:IPR001806|InterPro:IPR003579|InterPro:IPR003578	P
c2267_g1_i1	GO:0015031	protein transport	IEA	InterPro:IPR003579	P
c2267_g1_i1	GO:0016020	membrane	IEA	InterPro:IPR020849	C
c2275_g1_i1	GO:0016772	transferase activity, transferring phosphorus-containing groups	IEA	InterPro:IPR011009	F
c2282_g1_i1	GO:0006508	proteolysis	IEA	InterPro:IPR008758	P
c2282_g1_i1	GO:0008236	serine-type peptidase activity	IEA	InterPro:IPR008758	F
c2291_g1_i1	GO:0000281	mitotic cytokinesis	ISA	UniProtKB:P54359	P
c2291_g1_i1	GO:0005525	GTP binding	IEA	InterPro:IPR016491|InterPro:IPR030379	F
c2291_g1_i1	GO:0005875	microtubule associated complex	ISA	UniProtKB:P54359	C
c2291_g1_i1	GO:0007295	growth of a germarium-derived egg chamber	ISA	UniProtKB:P54359	P
c2291_g1_i1	GO:0007444	imaginal disc development	ISA	UniProtKB:P54359	P
c2291_g1_i1	GO:0008152	metabolic process	ISA	UniProtKB:P54359	P
c2291_g1_i1	GO:0022008	neurogenesis	ISA	UniProtKB:P54359	P
c2291_g1_i1	GO:0031105	septin complex	ISA	UniProtKB:P54359	C
c2291_g1_i1	GO:0042803	protein homodimerization activity	ISA	UniProtKB:P54359	F
c2291_g1_i1	GO:0051726	regulation of cell cycle	ISA	UniProtKB:P54359	P
c2291_g2_i1	GO:0005525	GTP binding	IEA	InterPro:IPR016491|InterPro:IPR030644	F
c2291_g2_i1	GO:0031105	septin complex	IEA	InterPro:IPR030644	C
c2297_g1_i1	GO:0008565	protein transporter activity	IEA	InterPro:IPR027137	F
c2297_g1_i1	GO:0031204	posttranslational protein targeting to membrane, translocation	IEA	InterPro:IPR027137	P
c2306_g1_i1	GO:0003735	structural constituent of ribosome	IEA	InterPro:IPR000196|InterPro:IPR015974|InterPro:IPR015972	F
c2306_g1_i1	GO:0005622	intracellular	IEA	InterPro:IPR000196|InterPro:IPR015974|InterPro:IPR015972	C
c2306_g1_i1	GO:0005840	ribosome	IEA	InterPro:IPR000196|InterPro:IPR015974|InterPro:IPR015972	C
c2306_g1_i1	GO:0006412	translation	IEA	InterPro:IPR000196|InterPro:IPR015974|InterPro:IPR015972	P
c2317_g1_i1	GO:0016020	membrane	IEA	InterPro:IPR000998	C
c2323_g1_i1	GO:0001934	positive regulation of protein phosphorylation	ISA	UniProtKB:P27037	P
c2323_g1_i1	GO:0004672	protein kinase activity	IEA	InterPro:IPR000719	F
c2323_g1_i1	GO:0004674	protein serine/threonine kinase activity	ISA	UniProtKB:P27037	F
c2323_g1_i1	GO:0004702	receptor signaling protein serine/threonine kinase activity	IEA	InterPro:IPR000333	F
c2323_g1_i1	GO:0005524	ATP binding	IEA	InterPro:IPR000719|InterPro:IPR000333	F
c2323_g1_i1	GO:0005737	cytoplasm	ISA	UniProtKB:P27037	C
c2323_g1_i1	GO:0006468	protein phosphorylation	IEA	InterPro:IPR000719	P
c2323_g1_i1	GO:0007178	transmembrane receptor protein serine/threonine kinase signaling pathway	IEA	InterPro:IPR000333	P
c2323_g1_i1	GO:0010862	positive regulation of pathway-restricted SMAD protein phosphorylation	ISA	UniProtKB:P27037	P
c2323_g1_i1	GO:0015026	coreceptor activity	ISA	UniProtKB:P27037	F
c2323_g1_i1	GO:0016020	membrane	IEA	InterPro:IPR000333	C
c2323_g1_i1	GO:0016772	transferase activity, transferring phosphorus-containing groups	IEA	InterPro:IPR011009	F
c2323_g1_i1	GO:0030501	positive regulation of bone mineralization	ISA	UniProtKB:P27037	P
c2323_g1_i1	GO:0030509	BMP signaling pathway	ISA	UniProtKB:P27037	P
c2323_g1_i1	GO:0032924	activin receptor signaling pathway	ISA	UniProtKB:P27037	P
c2323_g1_i1	GO:0032927	positive regulation of activin receptor signaling pathway	ISA	UniProtKB:P27037	P
c2323_g1_i1	GO:0034673	inhibin-betaglycan-ActRII complex	ISA	UniProtKB:P27037	C
c2323_g1_i1	GO:0043235	receptor complex	ISA	UniProtKB:P27037	C
c2323_g1_i1	GO:0045648	positive regulation of erythrocyte differentiation	ISA	UniProtKB:P27037	P
c2323_g1_i1	GO:0045669	positive regulation of osteoblast differentiation	ISA	UniProtKB:P27037	P
c2323_g1_i1	GO:0071773	cellular response to BMP stimulus	ISA	UniProtKB:P27037	P
c2324_g1_i1	GO:0005215	transporter activity	IEA	InterPro:IPR026082	F
c2324_g1_i1	GO:0005524	ATP binding	IEA	InterPro:IPR003439|InterPro:IPR017871	F
c2324_g1_i1	GO:0006810	transport	IEA	InterPro:IPR026082	P
c2324_g1_i1	GO:0016021	integral component of membrane	IEA	InterPro:IPR026082	C
c2324_g1_i1	GO:0016887	ATPase activity	IEA	InterPro:IPR003439|InterPro:IPR017871	F
c2329_g1_i1	GO:0019187	beta-1,4-mannosyltransferase activity	IEA	InterPro:IPR027389	F
c2330_g1_i1	GO:0001745	compound eye morphogenesis	ISA	UniProtKB:Q9VWJ7	P
c2330_g1_i1	GO:0007032	endosome organization	ISA	UniProtKB:Q9VWJ7	P
c2330_g1_i1	GO:0007040	lysosome organization	ISA	UniProtKB:Q9VWJ7	P
c2330_g1_i1	GO:0007219	Notch signaling pathway	ISA	UniProtKB:Q9VWJ7	P
c2330_g1_i1	GO:0007474	imaginal disc-derived wing vein specification	ISA	UniProtKB:Q9VWJ7	P
c2330_g1_i1	GO:0007476	imaginal disc-derived wing morphogenesis	ISA	UniProtKB:Q9VWJ7	P
c2330_g1_i1	GO:0008146	sulfotransferase activity	IEA	InterPro:IPR000863	F
c2330_g1_i1	GO:0008152	metabolic process	ISA	UniProtKB:Q9VWJ7	P
c2330_g1_i1	GO:0008407	chaeta morphogenesis	ISA	UniProtKB:Q9VWJ7	P
c2330_g1_i1	GO:0008467	[heparan sulfate]-glucosamine 3-sulfotransferase 1 activity	ISA	UniProtKB:Q9VWJ7	F
c2330_g1_i1	GO:0008586	imaginal disc-derived wing vein morphogenesis	ISA	UniProtKB:Q9VWJ7	P
c2330_g1_i1	GO:0008587	imaginal disc-derived wing margin morphogenesis	ISA	UniProtKB:Q9VWJ7	P
c2330_g1_i1	GO:0048190	wing disc dorsal/ventral pattern formation	ISA	UniProtKB:Q9VWJ7	P
c2330_g1_i1	GO:0050768	negative regulation of neurogenesis	ISA	UniProtKB:Q9VWJ7	P
c2330_g1_i1	GO:0051036	regulation of endosome size	ISA	UniProtKB:Q9VWJ7	P
c2373_g1_i1	GO:0005488	binding	IEA	InterPro:IPR016024	F
c2390_g1_i1	GO:0000166	nucleotide binding	IEA	InterPro:IPR004868	F
c2390_g1_i1	GO:0003677	DNA binding	IEA	InterPro:IPR004868	F
c2390_g1_i1	GO:0003887	DNA-directed DNA polymerase activity	IEA	InterPro:IPR004868	F
c2390_g1_i1	GO:0006260	DNA replication	IEA	InterPro:IPR004868	P
c2390_g1_i1	GO:0008408	3'-5' exonuclease activity	IEA	InterPro:IPR004868	F
c2399_g1_i1	GO:0005509	calcium ion binding	IEA	InterPro:IPR015919|InterPro:IPR002126	F
c2399_g1_i1	GO:0005886	plasma membrane	IEA	InterPro:IPR020894	C
c2399_g1_i1	GO:0007155	cell adhesion	IEA	InterPro:IPR020894	P
c2399_g1_i1	GO:0007156	homophilic cell adhesion via plasma membrane adhesion molecules	IEA	InterPro:IPR002126	P
c2399_g1_i1	GO:0016020	membrane	IEA	InterPro:IPR015919|InterPro:IPR002126	C
c2406_g1_i1	GO:0006629	lipid metabolic process	IEA	InterPro:IPR006693	P
c2410_g1_i1	GO:0003676	nucleic acid binding	IEA	InterPro:IPR013087	F
c2410_g1_i1	GO:0046872	metal ion binding	IEA	InterPro:IPR007087	F
c2431_g1_i1	GO:0005488	binding	IEA	InterPro:IPR016024	F
c2457_g1_i1	GO:0003676	nucleic acid binding	IEA	InterPro:IPR013087	F
c2468_g1_i1	GO:0003676	nucleic acid binding	IEA	InterPro:IPR006612	F
c2475_g1_i1	GO:0005795	Golgi stack	IEA	InterPro:IPR007754	C
c2475_g1_i1	GO:0008455	alpha-1,6-mannosylglycoprotein 2-beta-N-acetylglucosaminyltransferase activity	IEA	InterPro:IPR007754	F
c2475_g1_i1	GO:0009312	oligosaccharide biosynthetic process	IEA	InterPro:IPR007754	P
c2475_g1_i1	GO:0016021	integral component of membrane	IEA	InterPro:IPR007754	C
c2492_g1_i1	GO:0003735	structural constituent of ribosome	IEA	InterPro:IPR001141	F
c2492_g1_i1	GO:0005622	intracellular	IEA	InterPro:IPR001141	C
c2492_g1_i1	GO:0005840	ribosome	IEA	InterPro:IPR001141	C
c2492_g1_i1	GO:0006412	translation	IEA	InterPro:IPR001141	P
c2493_g1_i1	GO:0003676	nucleic acid binding	IEA	InterPro:IPR011545	F
c2493_g1_i1	GO:0005524	ATP binding	IEA	InterPro:IPR011545	F
c2497_g1_i1	GO:0003676	nucleic acid binding	IEA	InterPro:IPR001878	F
c2497_g1_i1	GO:0008270	zinc ion binding	IEA	InterPro:IPR001878	F
c2499_g1_i1	GO:0003735	structural constituent of ribosome	IEA	InterPro:IPR008195	F
c2499_g1_i1	GO:0005622	intracellular	IEA	InterPro:IPR008195	C
c2499_g1_i1	GO:0005840	ribosome	IEA	InterPro:IPR008195	C
c2499_g1_i1	GO:0006412	translation	IEA	InterPro:IPR008195	P
c2501_g1_i1	GO:0000132	establishment of mitotic spindle orientation	ISA	UniProtKB:Q9VZ23	P
c2501_g1_i1	GO:0000212	meiotic spindle organization	ISA	UniProtKB:Q9VZ23	P
c2501_g1_i1	GO:0003924	GTPase activity	IEA	InterPro:IPR002041	F
c2501_g1_i1	GO:0005525	GTP binding	IEA	InterPro:IPR002041|InterPro:IPR005225|InterPro:IPR001806|InterPro:IPR003579|InterPro:IPR020849|InterPro:IPR003578	F
c2501_g1_i1	GO:0005525	GTP binding	ISA	UniProtKB:Q9VZ23	F
c2501_g1_i1	GO:0005622	intracellular	IEA	InterPro:IPR003578	C
c2501_g1_i1	GO:0005634	nucleus	ISA	UniProtKB:Q9VZ23	C
c2501_g1_i1	GO:0005737	cytoplasm	ISA	UniProtKB:Q9VZ23	C
c2501_g1_i1	GO:0005811	lipid particle	ISA	UniProtKB:Q9VZ23	C
c2501_g1_i1	GO:0005875	microtubule associated complex	ISA	UniProtKB:Q9VZ23	C
c2501_g1_i1	GO:0005880	nuclear microtubule	ISA	UniProtKB:Q9VZ23	C
c2501_g1_i1	GO:0005938	cell cortex	ISA	UniProtKB:Q9VZ23	C
c2501_g1_i1	GO:0006886	intracellular protein transport	IEA	InterPro:IPR002041	P
c2501_g1_i1	GO:0006913	nucleocytoplasmic transport	IEA	InterPro:IPR002041	P
c2501_g1_i1	GO:0007015	actin filament organization	ISA	UniProtKB:Q9VZ23	P
c2501_g1_i1	GO:0007049	cell cycle	ISA	UniProtKB:Q9VZ23	P
c2501_g1_i1	GO:0007155	cell adhesion	ISA	UniProtKB:Q9VZ23	P
c2501_g1_i1	GO:0007165	signal transduction	IEA	InterPro:IPR002041|InterPro:IPR020849	P
c2501_g1_i1	GO:0007264	small GTPase mediated signal transduction	IEA	InterPro:IPR001806|InterPro:IPR003579|InterPro:IPR003578	P
c2501_g1_i1	GO:0007346	regulation of mitotic cell cycle	ISA	UniProtKB:Q9VZ23	P
c2501_g1_i1	GO:0008360	regulation of cell shape	ISA	UniProtKB:Q9VZ23	P
c2501_g1_i1	GO:0009267	cellular response to starvation	ISA	UniProtKB:Q9VZ23	P
c2501_g1_i1	GO:0015031	protein transport	IEA	InterPro:IPR003579	P
c2501_g1_i1	GO:0016020	membrane	IEA	InterPro:IPR020849	C
c2501_g1_i1	GO:0032880	regulation of protein localization	ISA	UniProtKB:Q9VZ23	P
c2501_g1_i1	GO:0048812	neuron projection morphogenesis	ISA	UniProtKB:Q9VZ23	P
c2501_g1_i1	GO:0072686	mitotic spindle	ISA	UniProtKB:Q9VZ23	C
c2520_g1_i1	GO:0003676	nucleic acid binding	IEA	InterPro:IPR012337	F
c2520_g1_i1	GO:0015074	DNA integration	IEA	InterPro:IPR001584	P
c2522_g1_i1	GO:0003676	nucleic acid binding	IEA	InterPro:IPR013087	F
c2522_g1_i1	GO:0046872	metal ion binding	IEA	InterPro:IPR007087	F
c2590_g1_i1	GO:0015012	heparan sulfate proteoglycan biosynthetic process	IEA	InterPro:IPR027674	P
c2590_g1_i1	GO:0016021	integral component of membrane	IEA	InterPro:IPR027674	C
c2636_g1_i1	GO:0007186	G-protein coupled receptor signaling pathway	IEA	InterPro:IPR019336	P
c2636_g1_i1	GO:0019236	response to pheromone	IEA	InterPro:IPR019336	P
c2661_g1_i1	GO:0003700	sequence-specific DNA binding transcription factor activity	IEA	InterPro:IPR004827	F
c2661_g1_i1	GO:0006355	regulation of transcription, DNA-templated	IEA	InterPro:IPR004827	P
c2661_g1_i1	GO:0043565	sequence-specific DNA binding	IEA	InterPro:IPR004827	F
c2684_g1_i1	GO:0046983	protein dimerization activity	IEA	InterPro:IPR021977	F
c2690_g1_i1	GO:0003676	nucleic acid binding	IEA	InterPro:IPR013087	F
c2690_g1_i1	GO:0046872	metal ion binding	IEA	InterPro:IPR007087	F
c2693_g1_i1	GO:0003735	structural constituent of ribosome	IEA	InterPro:IPR011331|InterPro:IPR001569	F
c2693_g1_i1	GO:0005622	intracellular	IEA	InterPro:IPR011331|InterPro:IPR001569	C
c2693_g1_i1	GO:0005840	ribosome	IEA	InterPro:IPR011331|InterPro:IPR001569	C
c2693_g1_i1	GO:0006412	translation	IEA	InterPro:IPR011332|InterPro:IPR011331|InterPro:IPR001569	P
c2716_g1_i1	GO:0003676	nucleic acid binding	IEA	InterPro:IPR006612	F
c2735_g1_i1	GO:0004298	threonine-type endopeptidase activity	IEA	InterPro:IPR001353	F
c2735_g1_i1	GO:0005839	proteasome core complex	IEA	InterPro:IPR001353	C
c2735_g1_i1	GO:0051603	proteolysis involved in cellular protein catabolic process	IEA	InterPro:IPR001353	P
c2744_g1_i1	GO:0003676	nucleic acid binding	IEA	InterPro:IPR011545	F
c2744_g1_i1	GO:0005524	ATP binding	IEA	InterPro:IPR011545	F
c2759_g1_i1	GO:0003676	nucleic acid binding	IEA	InterPro:IPR012337	F
c2763_g1_i1	GO:0000287	magnesium ion binding	IEA	InterPro:IPR008162	F
c2763_g1_i1	GO:0004427	inorganic diphosphatase activity	IEA	InterPro:IPR008162	F
c2763_g1_i1	GO:0005737	cytoplasm	IEA	InterPro:IPR008162	C
c2763_g1_i1	GO:0006796	phosphate-containing compound metabolic process	IEA	InterPro:IPR008162	P
c2793_g1_i1	GO:0022008	neurogenesis	ISA	UniProtKB:Q32KD3|UniProtKB:Q494I1|UniProtKB:Q7KSW1|UniProtKB:Q9VHW9	P
c2817_g1_i1	GO:0006812	cation transport	IEA	InterPro:IPR002524	P
c2817_g1_i1	GO:0008324	cation transmembrane transporter activity	IEA	InterPro:IPR002524	F
c2817_g1_i1	GO:0016021	integral component of membrane	IEA	InterPro:IPR002524	C
c2817_g1_i1	GO:0055085	transmembrane transport	IEA	InterPro:IPR002524	P
c2822_g1_i1	GO:0005783	endoplasmic reticulum	ISA	UniProtKB:Q9V730	C
c2822_g1_i1	GO:0005794	Golgi apparatus	ISA	UniProtKB:Q9V730	C
c2822_g1_i1	GO:0006024	glycosaminoglycan biosynthetic process	ISA	UniProtKB:Q9V730	P
c2822_g1_i1	GO:0007224	smoothened signaling pathway	ISA	UniProtKB:Q9V730	P
c2822_g1_i1	GO:0007411	axon guidance	ISA	UniProtKB:Q9V730	P
c2822_g1_i1	GO:0008101	decapentaplegic signaling pathway	ISA	UniProtKB:Q9V730	P
c2822_g1_i1	GO:0008354	germ cell migration	ISA	UniProtKB:Q9V730	P
c2822_g1_i1	GO:0008589	regulation of smoothened signaling pathway	ISA	UniProtKB:Q9V730	P
c2822_g1_i1	GO:0015012	heparan sulfate proteoglycan biosynthetic process	ISA	UniProtKB:Q9V730	P
c2822_g1_i1	GO:0015014	heparan sulfate proteoglycan biosynthetic process, polysaccharide chain biosynthetic process	ISA	UniProtKB:Q9V730	P
c2822_g1_i1	GO:0016055	Wnt signaling pathway	ISA	UniProtKB:Q9V730	P
c2822_g1_i1	GO:0030210	heparin biosynthetic process	ISA	UniProtKB:Q9V730	P
c2822_g1_i1	GO:0048312	intracellular distribution of mitochondria	ISA	UniProtKB:Q9V730	P
c2822_g1_i1	GO:0048488	synaptic vesicle endocytosis	ISA	UniProtKB:Q9V730	P
c2822_g1_i1	GO:0050808	synapse organization	ISA	UniProtKB:Q9V730	P
c2847_g1_i2	GO:0004984	olfactory receptor activity	IEA	InterPro:IPR004117	F
c2847_g1_i2	GO:0005549	odorant binding	IEA	InterPro:IPR004117	F
c2847_g1_i2	GO:0007608	sensory perception of smell	IEA	InterPro:IPR004117	P
c2847_g1_i2	GO:0016020	membrane	IEA	InterPro:IPR004117	C
c2850_g1_i1	GO:0006508	proteolysis	IEA	InterPro:IPR001930	P
c2866_g1_i1	GO:0003824	catalytic activity	IEA	InterPro:IPR008928	F
c2866_g1_i1	GO:0004555	alpha,alpha-trehalase activity	IEA	InterPro:IPR001661|InterPro:IPR018232	F
c2866_g1_i1	GO:0005991	trehalose metabolic process	IEA	InterPro:IPR001661|InterPro:IPR018232	P
c2872_g1_i1	GO:0003993	acid phosphatase activity	IEA	InterPro:IPR000560	F
c2884_g1_i1	GO:0003676	nucleic acid binding	IEA	InterPro:IPR012337	F
c2887_g1_i1	GO:0016020	membrane	IEA	InterPro:IPR001694	C
c2887_g1_i1	GO:0055114	oxidation-reduction process	IEA	InterPro:IPR001694	P
c2899_g1_i1	GO:0005634	nucleus	IEA	InterPro:IPR028782	C
c2899_g1_i1	GO:0006355	regulation of transcription, DNA-templated	IEA	InterPro:IPR028782	P
c2899_g1_i1	GO:0006357	regulation of transcription from RNA polymerase II promoter	IEA	InterPro:IPR028782	P
c2899_g1_i1	GO:0016055	Wnt signaling pathway	IEA	InterPro:IPR028782|InterPro:IPR024940	P
c2914_g1_i2	GO:0046872	metal ion binding	IEA	InterPro:IPR007087	F
c2964_g1_i1	GO:0008565	protein transporter activity	IEA	InterPro:IPR004728	F
c2964_g1_i1	GO:0015031	protein transport	IEA	InterPro:IPR004728	P
c2964_g1_i1	GO:0016021	integral component of membrane	IEA	InterPro:IPR004728	C
c2968_g1_i1	GO:0005912	adherens junction	ISA	UniProtKB:Q86BG1|UniProtKB:Q86PC3|UniProtKB:Q9W2J2	C
c2968_g1_i1	GO:0030296	protein tyrosine kinase activator activity	ISA	UniProtKB:Q86BG1|UniProtKB:Q86PC3|UniProtKB:Q9W2J2	F
c2968_g1_i1	GO:0061098	positive regulation of protein tyrosine kinase activity	ISA	UniProtKB:Q86BG1|UniProtKB:Q86PC3|UniProtKB:Q9W2J2	P
c2980_g1_i1	GO:0015078	hydrogen ion transmembrane transporter activity	IEA	InterPro:IPR002379|InterPro:IPR000245	F
c2980_g1_i1	GO:0015991	ATP hydrolysis coupled proton transport	IEA	InterPro:IPR002379|InterPro:IPR000245	P
c2980_g1_i1	GO:0033177	proton-transporting two-sector ATPase complex, proton-transporting domain	IEA	InterPro:IPR002379	C
c2980_g1_i1	GO:0033179	proton-transporting V-type ATPase, V0 domain	IEA	InterPro:IPR000245	C
c2987_g1_i1	GO:0000289	nuclear-transcribed mRNA poly(A) tail shortening	ISA	UniProtKB:Q7K112|UniProtKB:Q8IMX0|UniProtKB:Q8IMX1|UniProtKB:Q8MTZ5|UniProtKB:Q9VCB6	P
c2987_g1_i1	GO:0005737	cytoplasm	ISA	UniProtKB:Q7K112|UniProtKB:Q8IMX0|UniProtKB:Q8IMX1|UniProtKB:Q8MTZ5|UniProtKB:Q9VCB6	C
c2987_g1_i1	GO:0005829	cytosol	ISA	UniProtKB:Q7K112|UniProtKB:Q8IMX0|UniProtKB:Q8IMX1|UniProtKB:Q8MTZ5|UniProtKB:Q9VCB6	C
c2987_g1_i1	GO:0006402	mRNA catabolic process	ISA	UniProtKB:Q7K112|UniProtKB:Q8IMX0|UniProtKB:Q8IMX1|UniProtKB:Q8MTZ5|UniProtKB:Q9VCB6	P
c2987_g1_i1	GO:0017148	negative regulation of translation	ISA	UniProtKB:Q7K112|UniProtKB:Q8IMX0|UniProtKB:Q8IMX1|UniProtKB:Q8MTZ5|UniProtKB:Q9VCB6	P
c2987_g1_i1	GO:0030014	CCR4-NOT complex	ISA	UniProtKB:Q7K112|UniProtKB:Q8IMX0|UniProtKB:Q8IMX1|UniProtKB:Q8MTZ5|UniProtKB:Q9VCB6	C
c2987_g1_i1	GO:0048132	female germ-line stem cell asymmetric division	ISA	UniProtKB:Q7K112|UniProtKB:Q8IMX0|UniProtKB:Q8IMX1|UniProtKB:Q8MTZ5|UniProtKB:Q9VCB6	P
c2987_g1_i1	GO:0048477	oogenesis	ISA	UniProtKB:Q7K112|UniProtKB:Q8IMX0|UniProtKB:Q8IMX1|UniProtKB:Q8MTZ5|UniProtKB:Q9VCB6	P
c2991_g1_i1	GO:0005783	endoplasmic reticulum	IEA	InterPro:IPR008417	C
c2991_g1_i1	GO:0006886	intracellular protein transport	IEA	InterPro:IPR008417	P
c2991_g1_i1	GO:0016021	integral component of membrane	IEA	InterPro:IPR008417	C
c2995_g1_i1	GO:0008270	zinc ion binding	IEA	InterPro:IPR001841	F
c2999_g1_i1	GO:0003676	nucleic acid binding	IEA	InterPro:IPR013087	F
c2999_g1_i1	GO:0046872	metal ion binding	IEA	InterPro:IPR007087	F
c3012_g1_i1	GO:0003676	nucleic acid binding	IEA	InterPro:IPR013087	F
c3012_g1_i1	GO:0046872	metal ion binding	IEA	InterPro:IPR007087	F
c3057_g1_i2	GO:0003676	nucleic acid binding	IEA	InterPro:IPR006612	F
c3076_g1_i1	GO:0003676	nucleic acid binding	IEA	InterPro:IPR013087	F
c3076_g1_i1	GO:0046872	metal ion binding	IEA	InterPro:IPR007087	F
c3078_g1_i1	GO:0004071	aspartate-ammonia ligase activity	IEA	InterPro:IPR004618	F
c3078_g1_i1	GO:0005737	cytoplasm	IEA	InterPro:IPR004618	C
c3078_g1_i1	GO:0006529	asparagine biosynthetic process	IEA	InterPro:IPR004618	P
c3083_g1_i1	GO:0003993	acid phosphatase activity	IEA	InterPro:IPR000560	F
c3097_g1_i1	GO:0005622	intracellular	IEA	InterPro:IPR003958	C
c3097_g1_i1	GO:0043565	sequence-specific DNA binding	IEA	InterPro:IPR003958	F
c3097_g1_i1	GO:0046982	protein heterodimerization activity	IEA	InterPro:IPR009072	F
c3109_g1_i1	GO:0003676	nucleic acid binding	IEA	InterPro:IPR012337	F
c3109_g1_i1	GO:0015074	DNA integration	IEA	InterPro:IPR001584	P
c3118_g1_i2	GO:0005524	ATP binding	IEA	InterPro:IPR003439|InterPro:IPR017871	F
c3118_g1_i2	GO:0005886	plasma membrane	ISA	UniProtKB:Q8IMM1	C
c3118_g1_i2	GO:0016887	ATPase activity	IEA	InterPro:IPR003439|InterPro:IPR017871	F
c3127_g1_i1	GO:0004970	ionotropic glutamate receptor activity	IEA	InterPro:IPR001320	F
c3127_g1_i1	GO:0016020	membrane	IEA	InterPro:IPR001320	C
c3132_g1_i1	GO:0005085	guanyl-nucleotide exchange factor activity	IEA	InterPro:IPR030710	F
c3132_g1_i1	GO:0043547	positive regulation of GTPase activity	IEA	InterPro:IPR030710	P
c3140_g1_i1	GO:0003676	nucleic acid binding	IEA	InterPro:IPR006612	F
c3145_g1_i1	GO:0003676	nucleic acid binding	IEA	InterPro:IPR013087	F
c3145_g1_i1	GO:0046872	metal ion binding	IEA	InterPro:IPR007087	F
c3147_g1_i1	GO:0016021	integral component of membrane	IEA	InterPro:IPR005828	C
c3147_g1_i1	GO:0022857	transmembrane transporter activity	IEA	InterPro:IPR005828	F
c3147_g1_i1	GO:0055085	transmembrane transport	IEA	InterPro:IPR005828	P
c3151_g1_i1	GO:0004672	protein kinase activity	IEA	InterPro:IPR000719|InterPro:IPR001245	F
c3151_g1_i1	GO:0005524	ATP binding	IEA	InterPro:IPR017441|InterPro:IPR000719	F
c3151_g1_i1	GO:0006468	protein phosphorylation	IEA	InterPro:IPR000719|InterPro:IPR001245	P
c3151_g1_i1	GO:0016772	transferase activity, transferring phosphorus-containing groups	IEA	InterPro:IPR011009	F
c3155_g1_i1	GO:0004842	ubiquitin-protein transferase activity	IEA	InterPro:IPR013323	F
c3155_g1_i1	GO:0005634	nucleus	IEA	InterPro:IPR018121	C
c3155_g1_i1	GO:0006511	ubiquitin-dependent protein catabolic process	IEA	InterPro:IPR018121	P
c3155_g1_i1	GO:0007275	multicellular organismal development	IEA	InterPro:IPR018121	P
c3155_g1_i1	GO:0008270	zinc ion binding	IEA	InterPro:IPR013010|InterPro:IPR013323	F
c3155_g1_i1	GO:0016567	protein ubiquitination	IEA	InterPro:IPR013323	P
c3156_g1_i2	GO:0003677	DNA binding	IEA	InterPro:IPR012890	F
c3156_g1_i2	GO:0003700	sequence-specific DNA binding transcription factor activity	IEA	InterPro:IPR012890	F
c3156_g1_i2	GO:0005634	nucleus	IEA	InterPro:IPR012890	C
c3156_g1_i2	GO:0006355	regulation of transcription, DNA-templated	IEA	InterPro:IPR012890	P
c3160_g1_i1	GO:0003676	nucleic acid binding	IEA	InterPro:IPR006612	F
c3168_g1_i2	GO:0004077	biotin-[acetyl-CoA-carboxylase] ligase activity	IEA	InterPro:IPR004408	F
c3168_g1_i2	GO:0006464	cellular protein modification process	IEA	InterPro:IPR004408	P
c3174_g1_i1	GO:0003676	nucleic acid binding	IEA	InterPro:IPR011545|InterPro:IPR002464	F
c3174_g1_i1	GO:0005524	ATP binding	IEA	InterPro:IPR011545|InterPro:IPR002464	F
c3174_g1_i1	GO:0007281	germ cell development	ISA	UniProtKB:O45244	P
c3174_g1_i1	GO:0008026	ATP-dependent helicase activity	IEA	InterPro:IPR002464	F
c3174_g1_i1	GO:0010172	embryonic body morphogenesis	ISA	UniProtKB:O45244	P
c3174_g1_i1	GO:0022008	neurogenesis	ISA	UniProtKB:Q9VIZ3	P
c3174_g1_i1	GO:0048589	developmental growth	ISA	UniProtKB:O45244	P
c3174_g1_i1	GO:0071011	precatalytic spliceosome	ISA	UniProtKB:Q9VIZ3	C
c3174_g1_i1	GO:0071013	catalytic step 2 spliceosome	ISA	UniProtKB:Q9VIZ3	C
c3177_g1_i1	GO:0005488	binding	IEA	InterPro:IPR016024	F
c3184_g1_i1	GO:0005507	copper ion binding	IEA	InterPro:IPR011706	F
c3184_g1_i1	GO:0016491	oxidoreductase activity	IEA	InterPro:IPR011706	F
c3184_g1_i1	GO:0055114	oxidation-reduction process	IEA	InterPro:IPR011706	P
c3185_g1_i1	GO:0005524	ATP binding	IEA	InterPro:IPR020003|InterPro:IPR000194	F
c3197_g1_i1	GO:0000977	RNA polymerase II regulatory region sequence-specific DNA binding	ISA	UniProtKB:P09077	F
c3197_g1_i1	GO:0003677	DNA binding	IEA	InterPro:IPR017995|InterPro:IPR001356|InterPro:IPR020479|InterPro:IPR001827|InterPro:IPR009057	F
c3197_g1_i1	GO:0003700	sequence-specific DNA binding transcription factor activity	IEA	InterPro:IPR017995|InterPro:IPR001827	F
c3197_g1_i1	GO:0005634	nucleus	IEA	InterPro:IPR017995	C
c3197_g1_i1	GO:0006355	regulation of transcription, DNA-templated	IEA	InterPro:IPR017995|InterPro:IPR017970|InterPro:IPR001827	P
c3197_g1_i1	GO:0042803	protein homodimerization activity	ISA	UniProtKB:P09077	F
c3197_g1_i1	GO:0043565	sequence-specific DNA binding	IEA	InterPro:IPR017970	F
c3197_g1_i1	GO:0043565	sequence-specific DNA binding	ISA	UniProtKB:P09077	F
c3197_g1_i1	GO:0045498	sex comb development	ISA	UniProtKB:P09077	P
c3197_g1_i1	GO:0045944	positive regulation of transcription from RNA polymerase II promoter	ISA	UniProtKB:P09077	P
c3208_g1_i1	GO:0004435	phosphatidylinositol phospholipase C activity	IEA	InterPro:IPR001711	F
c3208_g1_i1	GO:0006629	lipid metabolic process	IEA	InterPro:IPR017946|InterPro:IPR001711	P
c3208_g1_i1	GO:0007165	signal transduction	IEA	InterPro:IPR001711	P
c3208_g1_i1	GO:0008081	phosphoric diester hydrolase activity	IEA	InterPro:IPR017946	F
c3208_g1_i1	GO:0035556	intracellular signal transduction	IEA	InterPro:IPR001192|InterPro:IPR001711	P
c3209_g1_i1	GO:0005634	nucleus	IEA	InterPro:IPR003888	C
c3211_g1_i1	GO:0002115	store-operated calcium entry	ISA	UniProtKB:Q9U6B8	P
c3211_g1_i1	GO:0007399	nervous system development	ISA	UniProtKB:Q9U6B8	P
c3211_g1_i1	GO:0015279	store-operated calcium channel activity	ISA	UniProtKB:Q9U6B8	F
c3211_g1_i1	GO:0016021	integral component of membrane	IEA	InterPro:IPR011759	C
c3211_g1_i1	GO:0022900	electron transport chain	IEA	InterPro:IPR011759	P
c3211_g1_i1	GO:0051533	positive regulation of NFAT protein import into nucleus	ISA	UniProtKB:Q9U6B8	P
c3211_g1_i1	GO:0051928	positive regulation of calcium ion transport	ISA	UniProtKB:Q9U6B8	P
c3216_g1_i1	GO:0003723	RNA binding	IEA	InterPro:IPR007722	F
c3216_g1_i1	GO:0016787	hydrolase activity	IEA	InterPro:IPR015797|InterPro:IPR020084|InterPro:IPR007722|InterPro:IPR000086	F
c3216_g1_i1	GO:0030145	manganese ion binding	IEA	InterPro:IPR007722	F
c3218_g1_i1	GO:0000166	nucleotide binding	IEA	InterPro:IPR012677	F
c3218_g1_i1	GO:0003676	nucleic acid binding	IEA	InterPro:IPR000504	F
c3219_g1_i1	GO:0000287	magnesium ion binding	IEA	InterPro:IPR006539	F
c3219_g1_i1	GO:0004012	phospholipid-translocating ATPase activity	IEA	InterPro:IPR006539	F
c3219_g1_i1	GO:0005524	ATP binding	IEA	InterPro:IPR006539	F
c3219_g1_i1	GO:0015914	phospholipid transport	IEA	InterPro:IPR006539	P
c3219_g1_i1	GO:0016021	integral component of membrane	IEA	InterPro:IPR006539	C
c3223_g1_i1	GO:0003735	structural constituent of ribosome	IEA	InterPro:IPR018267|InterPro:IPR011331|InterPro:IPR001569	F
c3223_g1_i1	GO:0005622	intracellular	IEA	InterPro:IPR018267|InterPro:IPR011331|InterPro:IPR001569	C
c3223_g1_i1	GO:0005840	ribosome	IEA	InterPro:IPR018267|InterPro:IPR011331|InterPro:IPR001569	C
c3223_g1_i1	GO:0006412	translation	IEA	InterPro:IPR018267|InterPro:IPR011332|InterPro:IPR011331|InterPro:IPR001569	P
c3227_g1_i1	GO:0005096	GTPase activator activity	IEA	InterPro:IPR001164	F
c3229_g1_i1	GO:0005509	calcium ion binding	IEA	InterPro:IPR015919|InterPro:IPR002126	F
c3229_g1_i1	GO:0007156	homophilic cell adhesion via plasma membrane adhesion molecules	IEA	InterPro:IPR002126	P
c3229_g1_i1	GO:0016020	membrane	IEA	InterPro:IPR015919|InterPro:IPR002126	C
c3239_g1_i1	GO:0004298	threonine-type endopeptidase activity	IEA	InterPro:IPR001353	F
c3239_g1_i1	GO:0005839	proteasome core complex	IEA	InterPro:IPR001353	C
c3239_g1_i1	GO:0051603	proteolysis involved in cellular protein catabolic process	IEA	InterPro:IPR001353	P
c3242_g1_i1	GO:0004497	monooxygenase activity	IEA	InterPro:IPR002403	F
c3242_g1_i1	GO:0005506	iron ion binding	IEA	InterPro:IPR001128|InterPro:IPR002403	F
c3242_g1_i1	GO:0016705	oxidoreductase activity, acting on paired donors, with incorporation or reduction of molecular oxygen	IEA	InterPro:IPR001128|InterPro:IPR002403|InterPro:IPR017972	F
c3242_g1_i1	GO:0020037	heme binding	IEA	InterPro:IPR001128|InterPro:IPR002403	F
c3242_g1_i1	GO:0055114	oxidation-reduction process	IEA	InterPro:IPR001128|InterPro:IPR002403|InterPro:IPR017972	P
c3245_g1_i2	GO:0016021	integral component of membrane	IEA	InterPro:IPR012496	C
c3247_g1_i1	GO:0008299	isoprenoid biosynthetic process	IEA	InterPro:IPR000092	P
c3247_g1_i1	GO:0008299	isoprenoid biosynthetic process	ISA	UniProtKB:Q8SY08	P
c3247_g1_i1	GO:0014019	neuroblast development	ISA	UniProtKB:Q8SY08	P
c3247_g1_i1	GO:0043066	negative regulation of apoptotic process	ISA	UniProtKB:Q8SY08	P
c3247_g1_i1	GO:0098780	response to mitochondrial depolarisation	ISA	UniProtKB:Q8SY08	P
c3248_g1_i1	GO:0000166	nucleotide binding	IEA	InterPro:IPR018163	F
c3248_g1_i1	GO:0005524	ATP binding	IEA	InterPro:IPR012947	F
c3248_g1_i1	GO:0016876	ligase activity, forming aminoacyl-tRNA and related compounds	IEA	InterPro:IPR012947	F
c3248_g1_i1	GO:0043039	tRNA aminoacylation	IEA	InterPro:IPR012947	P
c3255_g1_i1	GO:0003677	DNA binding	IEA	InterPro:IPR001356|InterPro:IPR020479|InterPro:IPR009057|InterPro:IPR000047	F
c3255_g1_i1	GO:0006355	regulation of transcription, DNA-templated	IEA	InterPro:IPR017970	P
c3255_g1_i1	GO:0043565	sequence-specific DNA binding	IEA	InterPro:IPR017970	F
c3260_g1_i1	GO:0005085	guanyl-nucleotide exchange factor activity	IEA	InterPro:IPR026791	F
c3260_g1_i1	GO:0007264	small GTPase mediated signal transduction	IEA	InterPro:IPR026791	P
c3269_g1_i1	GO:0005524	ATP binding	IEA	InterPro:IPR003959|InterPro:IPR003960	F
c3273_g1_i1	GO:0005488	binding	IEA	InterPro:IPR016024	F
c3291_g1_i1	GO:0046872	metal ion binding	IEA	InterPro:IPR000571	F
c3297_g1_i1	GO:0008270	zinc ion binding	IEA	InterPro:IPR001594	F
c3301_g1_i1	GO:0003676	nucleic acid binding	IEA	InterPro:IPR013087	F
c3301_g1_i1	GO:0046872	metal ion binding	IEA	InterPro:IPR007087	F
c3309_g1_i1	GO:0006260	DNA replication	IEA	InterPro:IPR000788	P
c3309_g1_i1	GO:0006919	activation of cysteine-type endopeptidase activity involved in apoptotic process	ISA	UniProtKB:P48591	P
c3309_g1_i1	GO:0042246	tissue regeneration	ISA	UniProtKB:P48591	P
c3309_g1_i1	GO:0055114	oxidation-reduction process	IEA	InterPro:IPR013346|InterPro:IPR000788	P
c3310_g1_i1	GO:0045454	cell redox homeostasis	IEA	InterPro:IPR013766	P
c3312_g1_i1	GO:0004857	enzyme inhibitor activity	IEA	InterPro:IPR011061	F
c3312_g1_i1	GO:0004867	serine-type endopeptidase inhibitor activity	IEA	InterPro:IPR004094	F
c3318_g1_i1	GO:0003735	structural constituent of ribosome	IEA	InterPro:IPR000509	F
c3318_g1_i1	GO:0005622	intracellular	IEA	InterPro:IPR000509	C
c3318_g1_i1	GO:0005840	ribosome	IEA	InterPro:IPR000509	C
c3318_g1_i1	GO:0006412	translation	IEA	InterPro:IPR000509	P
c3327_g1_i1	GO:0003677	DNA binding	IEA	InterPro:IPR004210	F
c3334_g1_i1	GO:0003676	nucleic acid binding	IEA	InterPro:IPR012337|InterPro:IPR002156	F
c3334_g1_i1	GO:0004523	RNA-DNA hybrid ribonuclease activity	IEA	InterPro:IPR002156	F
c3335_g1_i1	GO:0003676	nucleic acid binding	IEA	InterPro:IPR013087	F
c3335_g1_i1	GO:0046872	metal ion binding	IEA	InterPro:IPR007087	F
c3347_g1_i1	GO:0008270	zinc ion binding	IEA	InterPro:IPR001594	F
c3376_g1_i1	GO:0003676	nucleic acid binding	IEA	InterPro:IPR013087	F
c3376_g1_i1	GO:0007362	terminal region determination	ISA	UniProtKB:Q9VQU9	P
c3376_g1_i1	GO:0007442	hindgut morphogenesis	ISA	UniProtKB:Q9VQU9	P
c3376_g1_i1	GO:0009880	embryonic pattern specification	ISA	UniProtKB:Q9VQU9	P
c3376_g1_i1	GO:0035220	wing disc development	ISA	UniProtKB:Q9VQU9	P
c3376_g1_i1	GO:0046331	lateral inhibition	ISA	UniProtKB:Q9VQU9	P
c3376_g1_i1	GO:0046872	metal ion binding	IEA	InterPro:IPR007087	F
c3376_g1_i1	GO:0048617	embryonic foregut morphogenesis	ISA	UniProtKB:Q9VQU9	P
c3376_g1_i1	GO:0048619	embryonic hindgut morphogenesis	ISA	UniProtKB:Q9VQU9	P
c3380_g1_i1	GO:0005525	GTP binding	IEA	InterPro:IPR001806|InterPro:IPR003579	F
c3380_g1_i1	GO:0007264	small GTPase mediated signal transduction	IEA	InterPro:IPR001806|InterPro:IPR003579	P
c3380_g1_i1	GO:0015031	protein transport	IEA	InterPro:IPR003579	P
c3380_g1_i1	GO:0035556	intracellular signal transduction	IEA	InterPro:IPR001496	P
c3388_g1_i2	GO:0003676	nucleic acid binding	IEA	InterPro:IPR013087	F
c3388_g1_i2	GO:0046872	metal ion binding	IEA	InterPro:IPR007087	F
c3389_g1_i1	GO:0005622	intracellular	ISA	UniProtKB:Q9VY77	C
c3389_g1_i1	GO:0005911	cell-cell junction	ISA	UniProtKB:Q9VY77	C
c3389_g1_i1	GO:0005912	adherens junction	ISA	UniProtKB:Q9VY77	C
c3389_g1_i1	GO:0007067	mitotic nuclear division	ISA	UniProtKB:Q9VY77	P
c3389_g1_i1	GO:0008270	zinc ion binding	IEA	InterPro:IPR001781	F
c3389_g1_i1	GO:0035329	hippo signaling	ISA	UniProtKB:Q9VY77	P
c3389_g1_i1	GO:0045177	apical part of cell	ISA	UniProtKB:Q9VY77	C
c3389_g1_i1	GO:0045572	positive regulation of imaginal disc growth	ISA	UniProtKB:Q9VY77	P
c3389_g1_i1	GO:0046622	positive regulation of organ growth	ISA	UniProtKB:Q9VY77	P
c3389_g1_i1	GO:0071539	protein localization to centrosome	ISA	UniProtKB:Q9VY77	P
c3397_g1_i1	GO:0003676	nucleic acid binding	IEA	InterPro:IPR013087	F
c3397_g1_i1	GO:0046872	metal ion binding	IEA	InterPro:IPR007087	F
c3411_g1_i1	GO:0001736	establishment of planar polarity	ISA	UniProtKB:B5RJR1|UniProtKB:M9MRE4|UniProtKB:Q8T6L9|UniProtKB:Q95VU9	P
c3411_g1_i1	GO:0003774	motor activity	IEA	InterPro:IPR001609	F
c3411_g1_i1	GO:0005524	ATP binding	IEA	InterPro:IPR001609	F
c3411_g1_i1	GO:0005737	cytoplasm	ISA	UniProtKB:B5RJR1|UniProtKB:M9MRE4|UniProtKB:Q8T6L9|UniProtKB:Q95VU9	C
c3411_g1_i1	GO:0008586	imaginal disc-derived wing vein morphogenesis	ISA	UniProtKB:B5RJR1|UniProtKB:M9MRE4|UniProtKB:Q8T6L9|UniProtKB:Q95VU9	P
c3411_g1_i1	GO:0016459	myosin complex	IEA	InterPro:IPR001609	C
c3411_g1_i1	GO:0035218	leg disc development	ISA	UniProtKB:B5RJR1|UniProtKB:M9MRE4|UniProtKB:Q8T6L9|UniProtKB:Q95VU9	P
c3411_g1_i1	GO:0035220	wing disc development	ISA	UniProtKB:B5RJR1|UniProtKB:M9MRE4|UniProtKB:Q8T6L9|UniProtKB:Q95VU9	P
c3411_g1_i1	GO:0042067	establishment of ommatidial planar polarity	ISA	UniProtKB:B5RJR1|UniProtKB:M9MRE4|UniProtKB:Q8T6L9|UniProtKB:Q95VU9	P
c3411_g1_i1	GO:0045572	positive regulation of imaginal disc growth	ISA	UniProtKB:B5RJR1|UniProtKB:M9MRE4|UniProtKB:Q8T6L9|UniProtKB:Q95VU9	P
c3411_g1_i1	GO:0045927	positive regulation of growth	ISA	UniProtKB:B5RJR1|UniProtKB:M9MRE4|UniProtKB:Q8T6L9|UniProtKB:Q95VU9	P
c3411_g1_i1	GO:0051015	actin filament binding	ISA	UniProtKB:B5RJR1|UniProtKB:M9MRE4|UniProtKB:Q8T6L9|UniProtKB:Q95VU9	F
c3412_g1_i1	GO:0016491	oxidoreductase activity	IEA	InterPro:IPR018170|InterPro:IPR020471	F
c3412_g1_i1	GO:0055114	oxidation-reduction process	IEA	InterPro:IPR018170|InterPro:IPR020471	P
c3431_g1_i1	GO:0008061	chitin binding	IEA	InterPro:IPR001002	F
c3432_g1_i1	GO:0004672	protein kinase activity	IEA	InterPro:IPR000719	F
c3432_g1_i1	GO:0005524	ATP binding	IEA	InterPro:IPR000719	F
c3432_g1_i1	GO:0006468	protein phosphorylation	IEA	InterPro:IPR000719	P
c3432_g1_i1	GO:0016772	transferase activity, transferring phosphorus-containing groups	IEA	InterPro:IPR011009	F
c3435_g1_i1	GO:0008168	methyltransferase activity	IEA	InterPro:IPR007213	F
c3435_g1_i1	GO:0032259	methylation	IEA	InterPro:IPR007213	P
c3453_g1_i1	GO:0004418	hydroxymethylbilane synthase activity	IEA	InterPro:IPR000860|InterPro:IPR022417	F
c3453_g1_i1	GO:0033014	tetrapyrrole biosynthetic process	IEA	InterPro:IPR000860|InterPro:IPR022417	P
c3458_g1_i2	GO:0005634	nucleus	ISA	UniProtKB:Q27IR0|UniProtKB:Q32KD4|UniProtKB:Q7KY08	C
c3458_g1_i2	GO:0005737	cytoplasm	ISA	UniProtKB:Q27IR0|UniProtKB:Q32KD4|UniProtKB:Q7KY08	C
c3458_g1_i2	GO:0006342	chromatin silencing	ISA	UniProtKB:Q27IR0|UniProtKB:Q32KD4|UniProtKB:Q7KY08	P
c3458_g1_i2	GO:0006402	mRNA catabolic process	ISA	UniProtKB:Q27IR0|UniProtKB:Q32KD4|UniProtKB:Q7KY08	P
c3458_g1_i2	GO:0007294	germarium-derived oocyte fate determination	ISA	UniProtKB:Q27IR0|UniProtKB:Q32KD4|UniProtKB:Q7KY08	P
c3458_g1_i2	GO:0007367	segment polarity determination	ISA	UniProtKB:Q27IR0|UniProtKB:Q32KD4|UniProtKB:Q7KY08	P
c3458_g1_i2	GO:0017148	negative regulation of translation	ISA	UniProtKB:Q27IR0|UniProtKB:Q32KD4|UniProtKB:Q7KY08	P
c3458_g1_i2	GO:0019899	enzyme binding	ISA	UniProtKB:Q27IR0|UniProtKB:Q32KD4|UniProtKB:Q7KY08	F
c3458_g1_i2	GO:0030422	production of siRNA involved in RNA interference	ISA	UniProtKB:Q27IR0|UniProtKB:Q32KD4|UniProtKB:Q7KY08	P
c3458_g1_i2	GO:0030423	targeting of mRNA for destruction involved in RNA interference	ISA	UniProtKB:Q27IR0|UniProtKB:Q32KD4|UniProtKB:Q7KY08	P
c3458_g1_i2	GO:0030529	ribonucleoprotein complex	ISA	UniProtKB:Q27IR0|UniProtKB:Q32KD4|UniProtKB:Q7KY08	C
c3458_g1_i2	GO:0030727	germarium-derived female germ-line cyst formation	ISA	UniProtKB:Q27IR0|UniProtKB:Q32KD4|UniProtKB:Q7KY08	P
c3458_g1_i2	GO:0035195	gene silencing by miRNA	ISA	UniProtKB:Q27IR0|UniProtKB:Q32KD4|UniProtKB:Q7KY08	P
c3458_g1_i2	GO:0035196	production of miRNAs involved in gene silencing by miRNA	ISA	UniProtKB:Q27IR0|UniProtKB:Q32KD4|UniProtKB:Q7KY08	P
c3458_g1_i2	GO:0035198	miRNA binding	ISA	UniProtKB:Q27IR0|UniProtKB:Q32KD4|UniProtKB:Q7KY08	F
c3458_g1_i2	GO:0035279	mRNA cleavage involved in gene silencing by miRNA	ISA	UniProtKB:Q27IR0|UniProtKB:Q32KD4|UniProtKB:Q7KY08	P
c3458_g1_i2	GO:0036099	female germ-line stem cell maintenance	ISA	UniProtKB:Q27IR0|UniProtKB:Q32KD4|UniProtKB:Q7KY08	P
c3458_g1_i2	GO:0046959	habituation	ISA	UniProtKB:Q27IR0|UniProtKB:Q32KD4|UniProtKB:Q7KY08	P
c3458_g1_i2	GO:0048471	perinuclear region of cytoplasm	ISA	UniProtKB:Q27IR0|UniProtKB:Q32KD4|UniProtKB:Q7KY08	C
c3458_g1_i2	GO:0090328	regulation of olfactory learning	ISA	UniProtKB:Q27IR0|UniProtKB:Q32KD4|UniProtKB:Q7KY08	P
c3459_g1_i1	GO:0070403	NAD+ binding	IEA	InterPro:IPR003000	F
c3460_g1_i1	GO:0008270	zinc ion binding	IEA	InterPro:IPR007527	F
c3466_g1_i1	GO:0005261	cation channel activity	ISA	UniProtKB:A8DYE2	F
c3466_g1_i1	GO:0007005	mitochondrion organization	ISA	UniProtKB:A8DYE2	P
c3466_g1_i1	GO:0010960	magnesium ion homeostasis	ISA	UniProtKB:A8DYE2	P
c3466_g1_i1	GO:0016049	cell growth	ISA	UniProtKB:A8DYE2	P
c3466_g1_i1	GO:0034703	cation channel complex	ISA	UniProtKB:A8DYE2	C
c3466_g1_i1	GO:0046873	metal ion transmembrane transporter activity	ISA	UniProtKB:A8DYE2	F
c3466_g1_i1	GO:0055069	zinc ion homeostasis	ISA	UniProtKB:A8DYE2	P
c3466_g1_i1	GO:0070838	divalent metal ion transport	ISA	UniProtKB:A8DYE2	P
c3466_g1_i1	GO:0097682	intracellular phosphatidylinositol-3,5-bisphosphate-sensitive cation channel activity	ISA	UniProtKB:A8DYE2	F
c3466_g1_i1	GO:0098655	cation transmembrane transport	ISA	UniProtKB:A8DYE2	P
c3472_g1_i1	GO:0003774	motor activity	IEA	InterPro:IPR001609	F
c3472_g1_i1	GO:0005524	ATP binding	IEA	InterPro:IPR001609	F
c3472_g1_i1	GO:0016459	myosin complex	IEA	InterPro:IPR001609	C
c3473_g1_i1	GO:0005509	calcium ion binding	IEA	InterPro:IPR002048	F
c3482_g1_i1	GO:0003676	nucleic acid binding	IEA	InterPro:IPR012337	F
c3482_g1_i1	GO:0015074	DNA integration	IEA	InterPro:IPR001584	P
c3485_g1_i1	GO:0003677	DNA binding	IEA	InterPro:IPR001208	F
c3485_g1_i1	GO:0005524	ATP binding	IEA	InterPro:IPR001208	F
c3485_g1_i1	GO:0006260	DNA replication	IEA	InterPro:IPR001208	P
c3495_g1_i2	GO:0005525	GTP binding	IEA	InterPro:IPR006073	F
c3501_g1_i1	GO:0000015	phosphopyruvate hydratase complex	IEA	InterPro:IPR000941|InterPro:IPR020810|InterPro:IPR020811	C
c3501_g1_i1	GO:0000287	magnesium ion binding	IEA	InterPro:IPR000941|InterPro:IPR020810|InterPro:IPR020811	F
c3501_g1_i1	GO:0004634	phosphopyruvate hydratase activity	IEA	InterPro:IPR000941|InterPro:IPR020810|InterPro:IPR020811	F
c3501_g1_i1	GO:0006096	glycolytic process	IEA	InterPro:IPR000941|InterPro:IPR020810|InterPro:IPR020811	P
c3502_g1_i1	GO:0003735	structural constituent of ribosome	IEA	InterPro:IPR001380	F
c3502_g1_i1	GO:0005622	intracellular	IEA	InterPro:IPR001380	C
c3502_g1_i1	GO:0005840	ribosome	IEA	InterPro:IPR001380	C
c3502_g1_i1	GO:0006412	translation	IEA	InterPro:IPR001380	P
c3521_g1_i1	GO:0003735	structural constituent of ribosome	IEA	InterPro:IPR000039	F
c3521_g1_i1	GO:0005622	intracellular	IEA	InterPro:IPR000039	C
c3521_g1_i1	GO:0005840	ribosome	IEA	InterPro:IPR000039	C
c3521_g1_i1	GO:0006412	translation	IEA	InterPro:IPR000039	P
c3523_g1_i1	GO:0016491	oxidoreductase activity	IEA	InterPro:IPR018170|InterPro:IPR020471	F
c3523_g1_i1	GO:0055114	oxidation-reduction process	IEA	InterPro:IPR018170|InterPro:IPR020471	P
c3524_g1_i1	GO:0004252	serine-type endopeptidase activity	IEA	InterPro:IPR002610|InterPro:IPR022764	F
c3524_g1_i1	GO:0005509	calcium ion binding	IEA	InterPro:IPR002048	F
c3524_g1_i1	GO:0006508	proteolysis	IEA	InterPro:IPR002610	P
c3524_g1_i1	GO:0016021	integral component of membrane	IEA	InterPro:IPR002610|InterPro:IPR022764	C
c3527_g1_i1	GO:0016021	integral component of membrane	IEA	InterPro:IPR005828	C
c3527_g1_i1	GO:0022857	transmembrane transporter activity	IEA	InterPro:IPR005828	F
c3527_g1_i1	GO:0055085	transmembrane transport	IEA	InterPro:IPR005828	P
c3538_g1_i1	GO:0008152	metabolic process	IEA	InterPro:IPR001227	P
c3538_g1_i1	GO:0016740	transferase activity	IEA	InterPro:IPR001227	F
c3541_g1_i1	GO:0006810	transport	IEA	InterPro:IPR011012	P
c3541_g1_i1	GO:0016021	integral component of membrane	IEA	InterPro:IPR001388	C
c3541_g1_i1	GO:0016192	vesicle-mediated transport	IEA	InterPro:IPR001388	P
c3544_g1_i1	GO:0003676	nucleic acid binding	IEA	InterPro:IPR012337	F
c3544_g1_i1	GO:0015074	DNA integration	IEA	InterPro:IPR001584	P
c3546_g1_i1	GO:0005680	anaphase-promoting complex	IEA	InterPro:IPR024990	C
c3552_g1_i1	GO:0003677	DNA binding	IEA	InterPro:IPR002104|InterPro:IPR011010|InterPro:IPR013762	F
c3552_g1_i1	GO:0006310	DNA recombination	IEA	InterPro:IPR002104|InterPro:IPR013762	P
c3552_g1_i1	GO:0015074	DNA integration	IEA	InterPro:IPR002104|InterPro:IPR013762	P
c3561_g1_i1	GO:0004252	serine-type endopeptidase activity	IEA	InterPro:IPR001254	F
c3561_g1_i1	GO:0006508	proteolysis	IEA	InterPro:IPR001254	P
c3569_g1_i2	GO:0003700	sequence-specific DNA binding transcription factor activity	IEA	InterPro:IPR001766	F
c3569_g1_i2	GO:0006355	regulation of transcription, DNA-templated	IEA	InterPro:IPR001766	P
c3569_g1_i2	GO:0043565	sequence-specific DNA binding	IEA	InterPro:IPR001766	F
c3582_g1_i1	GO:0005634	nucleus	ISA	UniProtKB:Q94545	C
c3582_g1_i1	GO:0005700	polytene chromosome	ISA	UniProtKB:Q94545	C
c3582_g1_i1	GO:0007474	imaginal disc-derived wing vein specification	ISA	UniProtKB:Q94545	P
c3582_g1_i1	GO:0007476	imaginal disc-derived wing morphogenesis	ISA	UniProtKB:Q94545	P
c3582_g1_i1	GO:0044665	MLL1/2 complex	ISA	UniProtKB:Q94545	C
c3582_g1_i1	GO:0044666	MLL3/4 complex	ISA	UniProtKB:Q94545	C
c3582_g1_i1	GO:0048096	chromatin-mediated maintenance of transcription	ISA	UniProtKB:Q94545	P
c3582_g1_i1	GO:0048188	Set1C/COMPASS complex	ISA	UniProtKB:Q94545	C
c3582_g1_i1	GO:0048813	dendrite morphogenesis	ISA	UniProtKB:Q94545	P
c3582_g1_i1	GO:0051568	histone H3-K4 methylation	ISA	UniProtKB:Q94545	P
c3583_g1_i1	GO:0005730	nucleolus	IEA	InterPro:IPR024929	C
c3584_g1_i1	GO:0000228	nuclear chromosome	ISA	UniProtKB:Q9VY72	C
c3584_g1_i1	GO:0003676	nucleic acid binding	IEA	InterPro:IPR013087	F
c3584_g1_i1	GO:0003682	chromatin binding	ISA	UniProtKB:Q9VY72	F
c3584_g1_i1	GO:0005634	nucleus	ISA	UniProtKB:Q9VY72	C
c3584_g1_i1	GO:0005737	cytoplasm	ISA	UniProtKB:Q9VY72	C
c3584_g1_i1	GO:0006357	regulation of transcription from RNA polymerase II promoter	ISA	UniProtKB:Q9VY72	P
c3584_g1_i1	GO:0007143	female meiotic division	ISA	UniProtKB:Q9VY72	P
c3584_g1_i1	GO:0007276	gamete generation	ISA	UniProtKB:Q9VY72	P
c3584_g1_i1	GO:0035041	sperm chromatin decondensation	ISA	UniProtKB:Q9VY72	P
c3584_g1_i1	GO:0043565	sequence-specific DNA binding	ISA	UniProtKB:Q9VY72	F
c3584_g1_i1	GO:0046872	metal ion binding	IEA	InterPro:IPR007087	F
c3584_g1_i1	GO:1902275	regulation of chromatin organization	ISA	UniProtKB:Q9VY72	P
c3588_g1_i1	GO:0005737	cytoplasm	ISA	UniProtKB:O61492	C
c3588_g1_i1	GO:0005829	cytosol	ISA	UniProtKB:O61492	C
c3588_g1_i1	GO:0005886	plasma membrane	ISA	UniProtKB:O61492	C
c3588_g1_i1	GO:0035011	melanotic encapsulation of foreign target	ISA	UniProtKB:O61492	P
c3608_g1_i1	GO:0016021	integral component of membrane	IEA	InterPro:IPR006838	C
c3611_g1_i1	GO:0003700	sequence-specific DNA binding transcription factor activity	IEA	InterPro:IPR000679	F
c3611_g1_i1	GO:0006355	regulation of transcription, DNA-templated	IEA	InterPro:IPR013088|InterPro:IPR000679	P
c3611_g1_i1	GO:0008270	zinc ion binding	IEA	InterPro:IPR013088|InterPro:IPR000679	F
c3611_g1_i1	GO:0043565	sequence-specific DNA binding	IEA	InterPro:IPR000679	F
c3631_g1_i1	GO:0005634	nucleus	IEA	InterPro:IPR012934	C
c3631_g1_i1	GO:0008270	zinc ion binding	IEA	InterPro:IPR012934	F
c3635_g1_i1	GO:0003676	nucleic acid binding	IEA	InterPro:IPR012337	F
c3635_g1_i1	GO:0015074	DNA integration	IEA	InterPro:IPR001584	P
c3670_g1_i1	GO:0003824	catalytic activity	IEA	InterPro:IPR001509	F
c3670_g1_i1	GO:0050662	coenzyme binding	IEA	InterPro:IPR001509	F
c3676_g1_i2	GO:0004970	ionotropic glutamate receptor activity	IEA	InterPro:IPR001320	F
c3676_g1_i2	GO:0016020	membrane	IEA	InterPro:IPR001320	C
c3678_g1_i1	GO:0042578	phosphoric ester hydrolase activity	IEA	InterPro:IPR002013	F
c3683_g1_i1	GO:0016079	synaptic vesicle exocytosis	ISA	UniProtKB:Q9NHE5	P
c3683_g1_i1	GO:0035249	synaptic transmission, glutamatergic	ISA	UniProtKB:Q9NHE5	P
c3683_g1_i1	GO:0045202	synapse	ISA	UniProtKB:Q9NHE5	C
c3689_g1_i1	GO:0005634	nucleus	ISA	UniProtKB:Q27IR0|UniProtKB:Q32KD4|UniProtKB:Q7KY08	C
c3689_g1_i1	GO:0005737	cytoplasm	ISA	UniProtKB:Q27IR0|UniProtKB:Q32KD4|UniProtKB:Q7KY08	C
c3689_g1_i1	GO:0006342	chromatin silencing	ISA	UniProtKB:Q27IR0|UniProtKB:Q32KD4|UniProtKB:Q7KY08	P
c3689_g1_i1	GO:0006402	mRNA catabolic process	ISA	UniProtKB:Q27IR0|UniProtKB:Q32KD4|UniProtKB:Q7KY08	P
c3689_g1_i1	GO:0007294	germarium-derived oocyte fate determination	ISA	UniProtKB:Q27IR0|UniProtKB:Q32KD4|UniProtKB:Q7KY08	P
c3689_g1_i1	GO:0007367	segment polarity determination	ISA	UniProtKB:Q27IR0|UniProtKB:Q32KD4|UniProtKB:Q7KY08	P
c3689_g1_i1	GO:0016246	RNA interference	ISA	UniProtKB:S4W2D1	P
c3689_g1_i1	GO:0017148	negative regulation of translation	ISA	UniProtKB:Q27IR0|UniProtKB:Q32KD4|UniProtKB:Q7KY08	P
c3689_g1_i1	GO:0019899	enzyme binding	ISA	UniProtKB:Q27IR0|UniProtKB:Q32KD4|UniProtKB:Q7KY08	F
c3689_g1_i1	GO:0030422	production of siRNA involved in RNA interference	ISA	UniProtKB:Q27IR0|UniProtKB:Q32KD4|UniProtKB:Q7KY08	P
c3689_g1_i1	GO:0030423	targeting of mRNA for destruction involved in RNA interference	ISA	UniProtKB:Q27IR0|UniProtKB:Q32KD4|UniProtKB:Q7KY08	P
c3689_g1_i1	GO:0030529	ribonucleoprotein complex	ISA	UniProtKB:Q27IR0|UniProtKB:Q32KD4|UniProtKB:Q7KY08	C
c3689_g1_i1	GO:0030727	germarium-derived female germ-line cyst formation	ISA	UniProtKB:Q27IR0|UniProtKB:Q32KD4|UniProtKB:Q7KY08	P
c3689_g1_i1	GO:0035195	gene silencing by miRNA	ISA	UniProtKB:Q27IR0|UniProtKB:Q32KD4|UniProtKB:Q7KY08	P
c3689_g1_i1	GO:0035196	production of miRNAs involved in gene silencing by miRNA	ISA	UniProtKB:Q27IR0|UniProtKB:Q32KD4|UniProtKB:Q7KY08	P
c3689_g1_i1	GO:0035198	miRNA binding	ISA	UniProtKB:Q27IR0|UniProtKB:Q32KD4|UniProtKB:Q7KY08	F
c3689_g1_i1	GO:0035279	mRNA cleavage involved in gene silencing by miRNA	ISA	UniProtKB:Q27IR0|UniProtKB:Q32KD4|UniProtKB:Q7KY08	P
c3689_g1_i1	GO:0036099	female germ-line stem cell maintenance	ISA	UniProtKB:Q27IR0|UniProtKB:Q32KD4|UniProtKB:Q7KY08	P
c3689_g1_i1	GO:0046959	habituation	ISA	UniProtKB:Q27IR0|UniProtKB:Q32KD4|UniProtKB:Q7KY08	P
c3689_g1_i1	GO:0048471	perinuclear region of cytoplasm	ISA	UniProtKB:Q27IR0|UniProtKB:Q32KD4|UniProtKB:Q7KY08	C
c3689_g1_i1	GO:0090328	regulation of olfactory learning	ISA	UniProtKB:Q27IR0|UniProtKB:Q32KD4|UniProtKB:Q7KY08	P
c3698_g1_i1	GO:0003676	nucleic acid binding	IEA	InterPro:IPR012337	F
c3698_g1_i1	GO:0015074	DNA integration	IEA	InterPro:IPR001584	P
c3702_g1_i1	GO:0000226	microtubule cytoskeleton organization	IEA	InterPro:IPR007259	P
c3702_g1_i1	GO:0000922	spindle pole	IEA	InterPro:IPR007259	C
c3702_g1_i1	GO:0005815	microtubule organizing center	IEA	InterPro:IPR007259	C
c3714_g1_i1	GO:0001666	response to hypoxia	ISA	UniProtKB:Q24278	P
c3714_g1_i1	GO:0005216	ion channel activity	IEA	InterPro:IPR005821	F
c3714_g1_i1	GO:0005221	intracellular cyclic nucleotide activated cation channel activity	ISA	UniProtKB:Q24278	F
c3714_g1_i1	GO:0005622	intracellular	ISA	UniProtKB:Q24278	C
c3714_g1_i1	GO:0006811	ion transport	IEA	InterPro:IPR005821	P
c3714_g1_i1	GO:0006812	cation transport	ISA	UniProtKB:Q24278	P
c3714_g1_i1	GO:0016020	membrane	IEA	InterPro:IPR005821	C
c3714_g1_i1	GO:0017071	intracellular cyclic nucleotide activated cation channel complex	ISA	UniProtKB:Q24278	C
c3714_g1_i1	GO:0019934	cGMP-mediated signaling	ISA	UniProtKB:Q24278	P
c3714_g1_i1	GO:0055085	transmembrane transport	IEA	InterPro:IPR005821	P
c3727_g1_i1	GO:0005524	ATP binding	IEA	InterPro:IPR013507	F
c3727_g1_i1	GO:0006298	mismatch repair	IEA	InterPro:IPR013507	P
c3727_g1_i1	GO:0030983	mismatched DNA binding	IEA	InterPro:IPR013507	F
c3729_g1_i1	GO:0005524	ATP binding	IEA	InterPro:IPR011704	F
c3729_g1_i1	GO:0016887	ATPase activity	IEA	InterPro:IPR011704	F
c3741_g1_i1	GO:0006621	protein retention in ER lumen	IEA	InterPro:IPR000133	P
c3741_g1_i1	GO:0016021	integral component of membrane	IEA	InterPro:IPR000133	C
c3741_g1_i1	GO:0046923	ER retention sequence binding	IEA	InterPro:IPR000133	F
c3747_g1_i1	GO:0006511	ubiquitin-dependent protein catabolic process	IEA	InterPro:IPR001373	P
c3747_g1_i1	GO:0031625	ubiquitin protein ligase binding	IEA	InterPro:IPR001373	F
c3750_g1_i1	GO:0016021	integral component of membrane	IEA	InterPro:IPR005828	C
c3750_g1_i1	GO:0022857	transmembrane transporter activity	IEA	InterPro:IPR005828	F
c3750_g1_i1	GO:0055085	transmembrane transport	IEA	InterPro:IPR005828	P
c3757_g1_i1	GO:0005509	calcium ion binding	IEA	InterPro:IPR015919|InterPro:IPR002126	F
c3757_g1_i1	GO:0005886	plasma membrane	IEA	InterPro:IPR020894	C
c3757_g1_i1	GO:0007155	cell adhesion	IEA	InterPro:IPR020894	P
c3757_g1_i1	GO:0007156	homophilic cell adhesion via plasma membrane adhesion molecules	IEA	InterPro:IPR002126	P
c3757_g1_i1	GO:0016020	membrane	IEA	InterPro:IPR015919|InterPro:IPR002126	C
c3765_g1_i1	GO:0006479	protein methylation	IEA	InterPro:IPR025799	P
c3765_g1_i1	GO:0008168	methyltransferase activity	IEA	InterPro:IPR025799	F
c3767_g1_i1	GO:0006355	regulation of transcription, DNA-templated	IEA	InterPro:IPR005033	P
c3770_g1_i1	GO:0007155	cell adhesion	IEA	InterPro:IPR002159	P
c3770_g1_i1	GO:0016020	membrane	IEA	InterPro:IPR002159	C
c3775_g1_i1	GO:0018024	histone-lysine N-methyltransferase activity	IEA	InterPro:IPR025789|InterPro:IPR013110	F
c3775_g1_i1	GO:0031151	histone methyltransferase activity (H3-K79 specific)	IEA	InterPro:IPR030445	F
c3775_g1_i1	GO:0034729	histone H3-K79 methylation	IEA	InterPro:IPR030445	P
c3775_g1_i1	GO:0051726	regulation of cell cycle	IEA	InterPro:IPR030445	P
c3786_g1_i1	GO:0003774	motor activity	IEA	InterPro:IPR010926	F
c3786_g1_i1	GO:0016459	myosin complex	IEA	InterPro:IPR010926	C
c3798_g1_i1	GO:0003723	RNA binding	IEA	InterPro:IPR005146	F
c3798_g1_i1	GO:0004826	phenylalanine-tRNA ligase activity	IEA	InterPro:IPR005146	F
c3804_g1_i1	GO:0003777	microtubule motor activity	IEA	InterPro:IPR027640|InterPro:IPR001752	F
c3804_g1_i1	GO:0005524	ATP binding	IEA	InterPro:IPR001752	F
c3804_g1_i1	GO:0005871	kinesin complex	IEA	InterPro:IPR027640	C
c3804_g1_i1	GO:0007018	microtubule-based movement	IEA	InterPro:IPR027640|InterPro:IPR001752	P
c3804_g1_i1	GO:0008017	microtubule binding	IEA	InterPro:IPR001752	F
c3812_g1_i1	GO:0003676	nucleic acid binding	IEA	InterPro:IPR012337	F
c3815_g1_i1	GO:0003735	structural constituent of ribosome	IEA	InterPro:IPR002673	F
c3815_g1_i1	GO:0005622	intracellular	IEA	InterPro:IPR002673	C
c3815_g1_i1	GO:0005840	ribosome	IEA	InterPro:IPR002673	C
c3815_g1_i1	GO:0006412	translation	IEA	InterPro:IPR002673	P
c3820_g1_i1	GO:0007155	cell adhesion	IEA	InterPro:IPR007007	P
c3820_g1_i1	GO:0016021	integral component of membrane	IEA	InterPro:IPR007007	C
c3820_g1_i1	GO:0042246	tissue regeneration	IEA	InterPro:IPR007007	P
c3830_g1_i1	GO:0008376	acetylgalactosaminyltransferase activity	IEA	InterPro:IPR008428	F
c3830_g1_i1	GO:0032580	Golgi cisterna membrane	IEA	InterPro:IPR008428	C
c3835_g1_i1	GO:0005215	transporter activity	IEA	InterPro:IPR026082	F
c3835_g1_i1	GO:0006810	transport	IEA	InterPro:IPR026082	P
c3835_g1_i1	GO:0016021	integral component of membrane	IEA	InterPro:IPR026082	C
c3842_g1_i1	GO:0005634	nucleus	ISA	UniProtKB:Q86NP2	C
c3842_g1_i1	GO:0032021	NELF complex	IEA	InterPro:IPR026305	C
c3842_g1_i1	GO:0032021	NELF complex	ISA	UniProtKB:Q86NP2	C
c3842_g1_i1	GO:0034244	negative regulation of transcription elongation from RNA polymerase II promoter	IEA	InterPro:IPR026305	P
c3842_g1_i1	GO:0034244	negative regulation of transcription elongation from RNA polymerase II promoter	ISA	UniProtKB:Q86NP2	P
c3844_g1_i1	GO:0000166	nucleotide binding	IEA	InterPro:IPR004364|InterPro:IPR018150	F
c3844_g1_i1	GO:0003676	nucleic acid binding	IEA	InterPro:IPR004365	F
c3844_g1_i1	GO:0004812	aminoacyl-tRNA ligase activity	IEA	InterPro:IPR004364|InterPro:IPR018150	F
c3844_g1_i1	GO:0005524	ATP binding	IEA	InterPro:IPR004524|InterPro:IPR004364|InterPro:IPR018150	F
c3844_g1_i1	GO:0006418	tRNA aminoacylation for protein translation	IEA	InterPro:IPR004364|InterPro:IPR018150	P
c3844_g1_i1	GO:0016874	ligase activity	IEA	InterPro:IPR004524	F
c3865_g1_i1	GO:0003677	DNA binding	IEA	InterPro:IPR008917|InterPro:IPR004826	F
c3865_g1_i1	GO:0003700	sequence-specific DNA binding transcription factor activity	IEA	InterPro:IPR004827|InterPro:IPR024874	F
c3865_g1_i1	GO:0005634	nucleus	IEA	InterPro:IPR024874|InterPro:IPR004826	C
c3865_g1_i1	GO:0006355	regulation of transcription, DNA-templated	IEA	InterPro:IPR004827|InterPro:IPR024874|InterPro:IPR008917|InterPro:IPR004826	P
c3865_g1_i1	GO:0043565	sequence-specific DNA binding	IEA	InterPro:IPR004827	F
c3877_g1_i1	GO:0003676	nucleic acid binding	IEA	InterPro:IPR001878	F
c3877_g1_i1	GO:0008270	zinc ion binding	IEA	InterPro:IPR001878	F
c3878_g1_i1	GO:0004114	3',5'-cyclic-nucleotide phosphodiesterase activity	IEA	InterPro:IPR002073	F
c3878_g1_i1	GO:0005886	plasma membrane	ISA	UniProtKB:Q9VFI9	C
c3878_g1_i1	GO:0007165	signal transduction	IEA	InterPro:IPR002073	P
c3878_g1_i1	GO:0008081	phosphoric diester hydrolase activity	IEA	InterPro:IPR023088	F
c3878_g1_i1	GO:0016020	membrane	ISA	UniProtKB:Q9VFI9	C
c3878_g1_i1	GO:0016324	apical plasma membrane	ISA	UniProtKB:Q9VFI9	C
c3878_g1_i1	GO:0032240	negative regulation of nucleobase-containing compound transport	ISA	UniProtKB:Q9VFI9	P
c3878_g1_i1	GO:0046068	cGMP metabolic process	ISA	UniProtKB:Q9VFI9	P
c3878_g1_i1	GO:0047555	3',5'-cyclic-GMP phosphodiesterase activity	ISA	UniProtKB:Q9VFI9	F
c3880_g1_i1	GO:0071203	WASH complex	IEA	InterPro:IPR019393	C
c3894_g1_i1	GO:0005506	iron ion binding	IEA	InterPro:IPR001128	F
c3894_g1_i1	GO:0016705	oxidoreductase activity, acting on paired donors, with incorporation or reduction of molecular oxygen	IEA	InterPro:IPR001128	F
c3894_g1_i1	GO:0020037	heme binding	IEA	InterPro:IPR001128	F
c3894_g1_i1	GO:0055114	oxidation-reduction process	IEA	InterPro:IPR001128	P
c3922_g1_i1	GO:0006355	regulation of transcription, DNA-templated	IEA	InterPro:IPR013088	P
c3922_g1_i1	GO:0008270	zinc ion binding	IEA	InterPro:IPR013088	F
c3932_g2_i1	GO:0007165	signal transduction	IEA	InterPro:IPR008936|InterPro:IPR000198	P
c3938_g1_i1	GO:0003676	nucleic acid binding	IEA	InterPro:IPR001878	F
c3938_g1_i1	GO:0008270	zinc ion binding	IEA	InterPro:IPR001878	F
c3939_g1_i1	GO:0046872	metal ion binding	IEA	InterPro:IPR007087	F
c3941_g1_i1	GO:0003676	nucleic acid binding	IEA	InterPro:IPR001878	F
c3941_g1_i1	GO:0008270	zinc ion binding	IEA	InterPro:IPR001878	F
c3945_g1_i1	GO:0008270	zinc ion binding	IEA	InterPro:IPR001876	F
c3949_g1_i1	GO:0016772	transferase activity, transferring phosphorus-containing groups	IEA	InterPro:IPR011009	F
c3949_g1_i1	GO:0016773	phosphotransferase activity, alcohol group as acceptor	IEA	InterPro:IPR000403|InterPro:IPR018936	F
c3949_g1_i1	GO:0046854	phosphatidylinositol phosphorylation	IEA	InterPro:IPR015433	P
c3949_g1_i1	GO:0048015	phosphatidylinositol-mediated signaling	IEA	InterPro:IPR015433	P
c3954_g1_i1	GO:0003735	structural constituent of ribosome	IEA	InterPro:IPR005756	F
c3954_g1_i1	GO:0006412	translation	IEA	InterPro:IPR005756	P
c3954_g1_i1	GO:0015934	large ribosomal subunit	IEA	InterPro:IPR005756	C
c3975_g1_i1	GO:0000287	magnesium ion binding	IEA	InterPro:IPR016066	F
c3975_g1_i1	GO:0005975	carbohydrate metabolic process	IEA	InterPro:IPR016055|InterPro:IPR005844	P
c3975_g1_i1	GO:0016868	intramolecular transferase activity, phosphotransferases	IEA	InterPro:IPR016055|InterPro:IPR005844	F
c3976_g1_i1	GO:0051087	chaperone binding	IEA	InterPro:IPR003103	F
c3980_g1_i1	GO:0004672	protein kinase activity	IEA	InterPro:IPR000719|InterPro:IPR002290|InterPro:IPR008271	F
c3980_g1_i1	GO:0004674	protein serine/threonine kinase activity	ISA	UniProtKB:Q9NBK5	F
c3980_g1_i1	GO:0005524	ATP binding	IEA	InterPro:IPR017441|InterPro:IPR000719|InterPro:IPR002290	F
c3980_g1_i1	GO:0005634	nucleus	ISA	UniProtKB:Q9NBK5	C
c3980_g1_i1	GO:0005737	cytoplasm	ISA	UniProtKB:Q9NBK5	C
c3980_g1_i1	GO:0005938	cell cortex	ISA	UniProtKB:Q9NBK5	C
c3980_g1_i1	GO:0006468	protein phosphorylation	IEA	InterPro:IPR000719|InterPro:IPR002290|InterPro:IPR008271	P
c3980_g1_i1	GO:0006468	protein phosphorylation	ISA	UniProtKB:Q9NBK5	P
c3980_g1_i1	GO:0007165	signal transduction	ISA	UniProtKB:Q9NBK5	P
c3980_g1_i1	GO:0007476	imaginal disc-derived wing morphogenesis	ISA	UniProtKB:Q9NBK5	P
c3980_g1_i1	GO:0016772	transferase activity, transferring phosphorus-containing groups	IEA	InterPro:IPR011009	F
c3980_g1_i1	GO:0022416	chaeta development	ISA	UniProtKB:Q9NBK5	P
c3980_g1_i1	GO:0030424	axon	ISA	UniProtKB:Q9NBK5	C
c3980_g1_i1	GO:0030425	dendrite	ISA	UniProtKB:Q9NBK5	C
c3980_g1_i1	GO:0035317	imaginal disc-derived wing hair organization	ISA	UniProtKB:Q9NBK5	P
c3980_g1_i1	GO:0035556	intracellular signal transduction	ISA	UniProtKB:Q9NBK5	P
c3980_g1_i1	GO:0044297	cell body	ISA	UniProtKB:Q9NBK5	C
c3980_g1_i1	GO:0048800	antennal morphogenesis	ISA	UniProtKB:Q9NBK5	P
c3980_g1_i1	GO:0048813	dendrite morphogenesis	ISA	UniProtKB:Q9NBK5	P
c3980_g1_i1	GO:0048814	regulation of dendrite morphogenesis	ISA	UniProtKB:Q9NBK5	P
c3980_g1_i1	GO:0050773	regulation of dendrite development	ISA	UniProtKB:Q9NBK5	P
c3980_g1_i1	GO:0070451	cell hair	ISA	UniProtKB:Q9NBK5	C
c3980_g1_i1	GO:0070593	dendrite self-avoidance	ISA	UniProtKB:Q9NBK5	P
c3980_g1_i1	GO:0071944	cell periphery	ISA	UniProtKB:Q9NBK5	C
c3989_g1_i1	GO:0000786	nucleosome	IEA	InterPro:IPR002119	C
c3989_g1_i1	GO:0003677	DNA binding	IEA	InterPro:IPR002119|InterPro:IPR007125	F
c3989_g1_i1	GO:0005634	nucleus	IEA	InterPro:IPR002119	C
c3989_g1_i1	GO:0046982	protein heterodimerization activity	IEA	InterPro:IPR009072	F
c3991_g1_i1	GO:0001654	eye development	ISA	UniProtKB:Q6DH83	P
c3991_g1_i1	GO:0001822	kidney development	ISA	UniProtKB:Q6DH83	P
c3991_g1_i1	GO:0004114	3',5'-cyclic-nucleotide phosphodiesterase activity	IEA	InterPro:IPR017287	F
c3991_g1_i1	GO:0005095	GTPase inhibitor activity	ISA	UniProtKB:O55057	F
c3991_g1_i1	GO:0005829	cytosol	ISA	UniProtKB:O43924	C
c3991_g1_i1	GO:0007601	visual perception	IEA	InterPro:IPR017287	P
c3991_g1_i1	GO:0017137	Rab GTPase binding	ISA	UniProtKB:O43924	F
c3991_g1_i1	GO:0031410	cytoplasmic vesicle	ISA	UniProtKB:O43924	C
c3991_g1_i1	GO:0034260	negative regulation of GTPase activity	ISA	UniProtKB:O55057	P
c3992_g1_i1	GO:0005634	nucleus	IEA	InterPro:IPR006818	C
c3992_g1_i1	GO:0006333	chromatin assembly or disassembly	IEA	InterPro:IPR006818	P
c4010_g1_i1	GO:0005634	nucleus	IEA	InterPro:IPR012934	C
c4010_g1_i1	GO:0008270	zinc ion binding	IEA	InterPro:IPR012934	F
c4016_g1_i1	GO:0003676	nucleic acid binding	IEA	InterPro:IPR012337	F
c4016_g1_i1	GO:0015074	DNA integration	IEA	InterPro:IPR001584	P
c4017_g1_i1	GO:0004518	nuclease activity	IEA	InterPro:IPR006085|InterPro:IPR006084	F
c4017_g1_i1	GO:0006281	DNA repair	IEA	InterPro:IPR006085|InterPro:IPR006084	P
c4017_g1_i1	GO:0016788	hydrolase activity, acting on ester bonds	IEA	InterPro:IPR019974	F
c4017_g1_i1	GO:0022008	neurogenesis	ISA	UniProtKB:Q7K7A9	P
c4019_g1_i1	GO:0003735	structural constituent of ribosome	IEA	InterPro:IPR000702|InterPro:IPR020040	F
c4019_g1_i1	GO:0005840	ribosome	IEA	InterPro:IPR000702|InterPro:IPR020040	C
c4019_g1_i1	GO:0006412	translation	IEA	InterPro:IPR000702|InterPro:IPR020040	P
c4019_g1_i1	GO:0019843	rRNA binding	IEA	InterPro:IPR000702|InterPro:IPR020040	F
c4022_g1_i1	GO:0046872	metal ion binding	IEA	InterPro:IPR007087	F
c4039_g1_i1	GO:0003735	structural constituent of ribosome	IEA	InterPro:IPR005485|InterPro:IPR005484	F
c4039_g1_i1	GO:0005622	intracellular	IEA	InterPro:IPR005485|InterPro:IPR005484	C
c4039_g1_i1	GO:0005840	ribosome	IEA	InterPro:IPR005485|InterPro:IPR005484	C
c4039_g1_i1	GO:0006412	translation	IEA	InterPro:IPR005485|InterPro:IPR005484	P
c4039_g1_i1	GO:0008097	5S rRNA binding	IEA	InterPro:IPR005485	F
c4053_g1_i1	GO:0016491	oxidoreductase activity	IEA	InterPro:IPR002937	F
c4053_g1_i1	GO:0055114	oxidation-reduction process	IEA	InterPro:IPR002937	P
c4058_g1_i1	GO:0003700	sequence-specific DNA binding transcription factor activity	IEA	InterPro:IPR013019	F
c4058_g1_i1	GO:0005622	intracellular	IEA	InterPro:IPR013019|InterPro:IPR013790|InterPro:IPR003619|InterPro:IPR001132	C
c4058_g1_i1	GO:0005667	transcription factor complex	IEA	InterPro:IPR013019	C
c4058_g1_i1	GO:0006355	regulation of transcription, DNA-templated	IEA	InterPro:IPR013019|InterPro:IPR013790|InterPro:IPR003619|InterPro:IPR001132	P
c4058_g1_i1	GO:0007179	transforming growth factor beta receptor signaling pathway	IEA	InterPro:IPR013019	P
c4070_g1_i1	GO:0005488	binding	IEA	InterPro:IPR016024	F
c4072_g1_i1	GO:0005524	ATP binding	IEA	InterPro:IPR000432	F
c4072_g1_i1	GO:0006298	mismatch repair	IEA	InterPro:IPR000432|InterPro:IPR015536	P
c4072_g1_i1	GO:0030983	mismatched DNA binding	IEA	InterPro:IPR000432	F
c4080_g1_i1	GO:0001030	RNA polymerase III type 1 promoter DNA binding	ISA	UniProtKB:Q8N122	F
c4080_g1_i1	GO:0001031	RNA polymerase III type 2 promoter DNA binding	ISA	UniProtKB:Q8N122	F
c4080_g1_i1	GO:0001032	RNA polymerase III type 3 promoter DNA binding	ISA	UniProtKB:Q8N122	F
c4080_g1_i1	GO:0001156	TFIIIC-class transcription factor binding	ISA	UniProtKB:Q8N122	F
c4080_g1_i1	GO:0001932	regulation of protein phosphorylation	ISA	UniProtKB:Q8K4Q0	P
c4080_g1_i1	GO:0001938	positive regulation of endothelial cell proliferation	ISA	UniProtKB:D3ZDU2	P
c4080_g1_i1	GO:0005654	nucleoplasm	ISA	UniProtKB:Q8N122	C
c4080_g1_i1	GO:0005737	cytoplasm	ISA	UniProtKB:Q8N122	C
c4080_g1_i1	GO:0005764	lysosome	ISA	UniProtKB:Q8N122	C
c4080_g1_i1	GO:0005765	lysosomal membrane	ISA	UniProtKB:B7Z3S8|UniProtKB:Q8N122	C
c4080_g1_i1	GO:0008361	regulation of cell size	ISA	UniProtKB:Q8N122	P
c4080_g1_i1	GO:0016049	cell growth	ISA	UniProtKB:Q8N122	P
c4080_g1_i1	GO:0019901	protein kinase binding	ISA	UniProtKB:D3ZDU2|UniProtKB:Q8N122	F
c4080_g1_i1	GO:0031669	cellular response to nutrient levels	ISA	UniProtKB:Q8N122	P
c4080_g1_i1	GO:0031929	TOR signaling	IEA	InterPro:IPR004083	P
c4080_g1_i1	GO:0031929	TOR signaling	ISA	UniProtKB:Q8N122	P
c4080_g1_i1	GO:0031931	TORC1 complex	IEA	InterPro:IPR004083	C
c4080_g1_i1	GO:0031931	TORC1 complex	ISA	UniProtKB:Q8N122	C
c4080_g1_i1	GO:0032008	positive regulation of TOR signaling	ISA	UniProtKB:Q8N122	P
c4080_g1_i1	GO:0032403	protein complex binding	ISA	UniProtKB:Q8N122	F
c4080_g1_i1	GO:0042325	regulation of phosphorylation	ISA	UniProtKB:D3ZDU2	P
c4080_g1_i1	GO:0043231	intracellular membrane-bounded organelle	ISA	UniProtKB:Q8N122	C
c4080_g1_i1	GO:0045945	positive regulation of transcription from RNA polymerase III promoter	ISA	UniProtKB:Q8N122	P
c4080_g1_i1	GO:0046676	negative regulation of insulin secretion	ISA	UniProtKB:Q8K4Q0	P
c4080_g1_i1	GO:0071230	cellular response to amino acid stimulus	ISA	UniProtKB:Q8N122	P
c4080_g1_i1	GO:0071889	14-3-3 protein binding	ISA	UniProtKB:Q8N122	F
c4080_g1_i1	GO:0071902	positive regulation of protein serine/threonine kinase activity	ISA	UniProtKB:Q8N122	P
c4088_g1_i1	GO:0003774	motor activity	IEA	InterPro:IPR001609	F
c4088_g1_i1	GO:0005524	ATP binding	IEA	InterPro:IPR001609	F
c4088_g1_i1	GO:0016459	myosin complex	IEA	InterPro:IPR001609	C
c4096_g1_i1	GO:0003676	nucleic acid binding	IEA	InterPro:IPR013087	F
c4096_g1_i1	GO:0046872	metal ion binding	IEA	InterPro:IPR007087	F
c4098_g1_i1	GO:0005576	extracellular region	IEA	InterPro:IPR002557	C
c4098_g1_i1	GO:0006030	chitin metabolic process	IEA	InterPro:IPR002557	P
c4098_g1_i1	GO:0008061	chitin binding	IEA	InterPro:IPR002557	F
c4099_g1_i1	GO:0003735	structural constituent of ribosome	IEA	InterPro:IPR000630	F
c4099_g1_i1	GO:0005840	ribosome	IEA	InterPro:IPR000630	C
c4099_g1_i1	GO:0006412	translation	IEA	InterPro:IPR000630	P
c4114_g1_i1	GO:0004129	cytochrome-c oxidase activity	IEA	InterPro:IPR003177	F
c4114_g1_i1	GO:0005746	mitochondrial respiratory chain	IEA	InterPro:IPR003177	C
c4114_g1_i1	GO:0009055	electron carrier activity	IEA	InterPro:IPR003177	F
c4115_g1_i1	GO:0005198	structural molecule activity	IEA	InterPro:IPR000996	F
c4115_g1_i1	GO:0006886	intracellular protein transport	IEA	InterPro:IPR000996	P
c4115_g1_i1	GO:0016192	vesicle-mediated transport	IEA	InterPro:IPR000996	P
c4115_g1_i1	GO:0030130	clathrin coat of trans-Golgi network vesicle	IEA	InterPro:IPR000996	C
c4115_g1_i1	GO:0030132	clathrin coat of coated pit	IEA	InterPro:IPR000996	C
c4118_g1_i1	GO:0008083	growth factor activity	IEA	InterPro:IPR002209	F
c4119_g1_i1	GO:0003676	nucleic acid binding	IEA	InterPro:IPR001878|InterPro:IPR013087	F
c4119_g1_i1	GO:0008270	zinc ion binding	IEA	InterPro:IPR001878	F
c4119_g1_i1	GO:0046872	metal ion binding	IEA	InterPro:IPR007087	F
c4128_g1_i1	GO:0000226	microtubule cytoskeleton organization	ISA	UniProtKB:Q7K0E3	P
c4128_g1_i1	GO:0005737	cytoplasm	ISA	UniProtKB:Q9QYW3	C
c4128_g1_i1	GO:0005794	Golgi apparatus	ISA	UniProtKB:Q9QYW3	C
c4128_g1_i1	GO:0005829	cytosol	ISA	UniProtKB:Q7K0E3|UniProtKB:Q9QYW3	C
c4128_g1_i1	GO:0008088	axon cargo transport	ISA	UniProtKB:Q7K0E3	P
c4128_g1_i1	GO:0016020	membrane	ISA	UniProtKB:Q9QYW3	C
c4128_g1_i1	GO:0019900	kinase binding	ISA	UniProtKB:Q9QYW3	F
c4128_g1_i1	GO:0043025	neuronal cell body	ISA	UniProtKB:Q9QYW3	C
c4128_g1_i1	GO:0043195	terminal bouton	ISA	UniProtKB:Q7K0E3	C
c4128_g1_i1	GO:0043197	dendritic spine	ISA	UniProtKB:Q9QYW3	C
c4128_g1_i1	GO:0045886	negative regulation of synaptic growth at neuromuscular junction	ISA	UniProtKB:Q7K0E3	P
c4128_g1_i1	GO:0046579	positive regulation of Ras protein signal transduction	ISA	UniProtKB:Q7K0E3	P
c4128_g1_i1	GO:0048471	perinuclear region of cytoplasm	ISA	UniProtKB:Q9QYW3	C
c4128_g1_i1	GO:0048812	neuron projection morphogenesis	ISA	UniProtKB:Q7K0E3	P
c4128_g1_i1	GO:0070374	positive regulation of ERK1 and ERK2 cascade	ISA	UniProtKB:Q7K0E3	P
c4128_g1_i1	GO:0090307	mitotic spindle assembly	ISA	UniProtKB:Q7K0E3	P
c4140_g1_i1	GO:0046872	metal ion binding	IEA	InterPro:IPR007087	F
c4151_g1_i1	GO:0003677	DNA binding	IEA	InterPro:IPR011604	F
c4151_g1_i1	GO:0004518	nuclease activity	IEA	InterPro:IPR011604	F
c4154_g1_i1	GO:0016884	carbon-nitrogen ligase activity, with glutamine as amido-N-donor	IEA	InterPro:IPR000120	F
c4160_g1_i1	GO:0005085	guanyl-nucleotide exchange factor activity	IEA	InterPro:IPR026791	F
c4160_g1_i1	GO:0007264	small GTPase mediated signal transduction	IEA	InterPro:IPR026791	P
c4197_g1_i1	GO:0016853	isomerase activity	IEA	InterPro:IPR000297	F
c4200_g1_i1	GO:0006909	phagocytosis	ISA	UniProtKB:Q9U1L0	P
c4200_g1_i1	GO:0007298	border follicle cell migration	ISA	UniProtKB:Q9U1L0|UniProtKB:Q9VGV3	P
c4200_g1_i1	GO:0007399	nervous system development	ISA	UniProtKB:Q9VGV3	P
c4200_g1_i1	GO:0016021	integral component of membrane	IEA	InterPro:IPR018499	C
c4200_g1_i1	GO:0045747	positive regulation of Notch signaling pathway	ISA	UniProtKB:Q9U1L0|UniProtKB:Q9VGV3	P
c4207_g1_i2	GO:0008270	zinc ion binding	IEA	InterPro:IPR001841	F
c4207_g1_i2	GO:0046872	metal ion binding	IEA	InterPro:IPR018957	F
c4212_g1_i1	GO:0003824	catalytic activity	IEA	InterPro:IPR001544|InterPro:IPR018300	F
c4212_g1_i1	GO:0004084	branched-chain-amino-acid transaminase activity	IEA	InterPro:IPR005786	F
c4212_g1_i1	GO:0008152	metabolic process	IEA	InterPro:IPR001544|InterPro:IPR018300	P
c4212_g1_i1	GO:0009081	branched-chain amino acid metabolic process	IEA	InterPro:IPR005786	P
c4231_g1_i1	GO:0008152	metabolic process	IEA	InterPro:IPR002213	P
c4231_g1_i1	GO:0016758	transferase activity, transferring hexosyl groups	IEA	InterPro:IPR002213	F
c4234_g1_i1	GO:0005789	endoplasmic reticulum membrane	IEA	InterPro:IPR009447	C
c4234_g1_i1	GO:0006506	GPI anchor biosynthetic process	IEA	InterPro:IPR009447	P
c4234_g1_i1	GO:0016021	integral component of membrane	IEA	InterPro:IPR009447	C
c4234_g1_i1	GO:0016746	transferase activity, transferring acyl groups	IEA	InterPro:IPR009447	F
c4239_g1_i1	GO:0004252	serine-type endopeptidase activity	IEA	InterPro:IPR001254|InterPro:IPR018114	F
c4239_g1_i1	GO:0006508	proteolysis	IEA	InterPro:IPR001254|InterPro:IPR018114	P
c4242_g1_i1	GO:0003676	nucleic acid binding	IEA	InterPro:IPR012337	F
c4258_g1_i1	GO:0004833	tryptophan 2,3-dioxygenase activity	IEA	InterPro:IPR004981	F
c4258_g1_i1	GO:0019441	tryptophan catabolic process to kynurenine	IEA	InterPro:IPR004981	P
c4258_g1_i1	GO:0020037	heme binding	IEA	InterPro:IPR004981	F
c4260_g1_i1	GO:0003735	structural constituent of ribosome	IEA	InterPro:IPR006032|InterPro:IPR005680	F
c4260_g1_i1	GO:0005622	intracellular	IEA	InterPro:IPR006032	C
c4260_g1_i1	GO:0005840	ribosome	IEA	InterPro:IPR006032	C
c4260_g1_i1	GO:0006412	translation	IEA	InterPro:IPR006032|InterPro:IPR005680	P
c4260_g1_i1	GO:0015935	small ribosomal subunit	IEA	InterPro:IPR005680	C
c4274_g1_i1	GO:0004190	aspartic-type endopeptidase activity	IEA	InterPro:IPR001969	F
c4274_g1_i1	GO:0006508	proteolysis	IEA	InterPro:IPR001969	P
c4290_g1_i1	GO:0003824	catalytic activity	IEA	InterPro:IPR013785	F
c4290_g1_i1	GO:0004332	fructose-bisphosphate aldolase activity	IEA	InterPro:IPR029769|InterPro:IPR000741	F
c4290_g1_i1	GO:0006096	glycolytic process	IEA	InterPro:IPR029769|InterPro:IPR000741	P
c4316_g1_i1	GO:0005634	nucleus	IEA	InterPro:IPR007747	C
c4319_g1_i1	GO:0003676	nucleic acid binding	IEA	InterPro:IPR013087	F
c4319_g1_i1	GO:0046872	metal ion binding	IEA	InterPro:IPR007087	F
c4320_g1_i1	GO:0003676	nucleic acid binding	IEA	InterPro:IPR011545	F
c4320_g1_i1	GO:0005524	ATP binding	IEA	InterPro:IPR011545	F
c4333_g1_i1	GO:0005524	ATP binding	IEA	InterPro:IPR011527	F
c4333_g1_i1	GO:0006810	transport	IEA	InterPro:IPR011527	P
c4333_g1_i1	GO:0016021	integral component of membrane	IEA	InterPro:IPR011527	C
c4333_g1_i1	GO:0042626	ATPase activity, coupled to transmembrane movement of substances	IEA	InterPro:IPR011527	F
c4333_g1_i1	GO:0055085	transmembrane transport	IEA	InterPro:IPR011527	P
c4353_g1_i1	GO:0003684	damaged DNA binding	IEA	InterPro:IPR000465	F
c4353_g1_i1	GO:0005634	nucleus	IEA	InterPro:IPR000465	C
c4353_g1_i1	GO:0006289	nucleotide-excision repair	IEA	InterPro:IPR000465	P
c4364_g1_i1	GO:0005576	extracellular region	IEA	InterPro:IPR008197	C
c4364_g1_i1	GO:0030414	peptidase inhibitor activity	IEA	InterPro:IPR008197	F
c4373_g1_i1	GO:0016772	transferase activity, transferring phosphorus-containing groups	IEA	InterPro:IPR011009	F
c4423_g1_i1	GO:0072358	cardiovascular system development	ISA	UniProtKB:B8A4G4	P
c4437_g1_i1	GO:0003777	microtubule motor activity	IEA	InterPro:IPR027640|InterPro:IPR001752	F
c4437_g1_i1	GO:0005524	ATP binding	IEA	InterPro:IPR001752	F
c4437_g1_i1	GO:0005871	kinesin complex	IEA	InterPro:IPR027640	C
c4437_g1_i1	GO:0005875	microtubule associated complex	ISA	UniProtKB:A1ZAJ2	C
c4437_g1_i1	GO:0007018	microtubule-based movement	IEA	InterPro:IPR027640|InterPro:IPR001752	P
c4437_g1_i1	GO:0007411	axon guidance	ISA	UniProtKB:A1ZAJ2	P
c4437_g1_i1	GO:0007528	neuromuscular junction development	ISA	UniProtKB:A1ZAJ2	P
c4437_g1_i1	GO:0008017	microtubule binding	IEA	InterPro:IPR001752	F
c4437_g1_i1	GO:0008088	axon cargo transport	ISA	UniProtKB:A1ZAJ2	P
c4437_g1_i1	GO:0008089	anterograde axon cargo transport	ISA	UniProtKB:A1ZAJ2	P
c4437_g1_i1	GO:0008345	larval locomotory behavior	ISA	UniProtKB:A1ZAJ2	P
c4437_g1_i1	GO:0016188	synaptic vesicle maturation	ISA	UniProtKB:A1ZAJ2	P
c4437_g1_i1	GO:0016192	vesicle-mediated transport	ISA	UniProtKB:A1ZAJ2	P
c4437_g1_i1	GO:0030424	axon	ISA	UniProtKB:A1ZAJ2	C
c4437_g1_i1	GO:0030425	dendrite	ISA	UniProtKB:A1ZAJ2	C
c4437_g1_i1	GO:0032024	positive regulation of insulin secretion	ISA	UniProtKB:A1ZAJ2	P
c4437_g1_i1	GO:0040012	regulation of locomotion	ISA	UniProtKB:A1ZAJ2	P
c4437_g1_i1	GO:0045886	negative regulation of synaptic growth at neuromuscular junction	ISA	UniProtKB:A1ZAJ2	P
c4437_g1_i1	GO:0046847	filopodium assembly	ISA	UniProtKB:A1ZAJ2	P
c4437_g1_i1	GO:0047496	vesicle transport along microtubule	ISA	UniProtKB:A1ZAJ2	P
c4437_g1_i1	GO:0048489	synaptic vesicle transport	ISA	UniProtKB:A1ZAJ2	P
c4437_g1_i1	GO:0048490	anterograde synaptic vesicle transport	ISA	UniProtKB:A1ZAJ2	P
c4437_g1_i1	GO:0048814	regulation of dendrite morphogenesis	ISA	UniProtKB:A1ZAJ2	P
c4437_g1_i1	GO:0051963	regulation of synapse assembly	ISA	UniProtKB:A1ZAJ2	P
c4455_g1_i1	GO:0004553	hydrolase activity, hydrolyzing O-glycosyl compounds	IEA	InterPro:IPR006104	F
c4455_g1_i1	GO:0005975	carbohydrate metabolic process	IEA	InterPro:IPR006104	P
c4458_g1_i1	GO:0016021	integral component of membrane	IEA	InterPro:IPR005828	C
c4458_g1_i1	GO:0022857	transmembrane transporter activity	IEA	InterPro:IPR005828	F
c4458_g1_i1	GO:0055085	transmembrane transport	IEA	InterPro:IPR005828	P
c4475_g1_i1	GO:0000785	chromatin	ISA	UniProtKB:Q9V727	C
c4475_g1_i1	GO:0001709	cell fate determination	ISA	UniProtKB:Q9V727	P
c4475_g1_i1	GO:0003682	chromatin binding	ISA	UniProtKB:Q9V727	F
c4475_g1_i1	GO:0005634	nucleus	ISA	UniProtKB:Q9V727	C
c4475_g1_i1	GO:0007469	antennal development	ISA	UniProtKB:Q9V727	P
c4475_g1_i1	GO:0007475	apposition of dorsal and ventral imaginal disc-derived wing surfaces	ISA	UniProtKB:Q9V727	P
c4475_g1_i1	GO:0010468	regulation of gene expression	ISA	UniProtKB:Q9V727	P
c4475_g1_i1	GO:0035186	syncytial blastoderm mitotic cell cycle	ISA	UniProtKB:Q9V727	P
c4475_g1_i1	GO:0035517	PR-DUB complex	ISA	UniProtKB:Q9V727	C
c4475_g1_i1	GO:0035522	monoubiquitinated histone H2A deubiquitination	ISA	UniProtKB:Q9V727	P
c4475_g1_i1	GO:0035800	deubiquitinase activator activity	ISA	UniProtKB:Q9V727	F
c4475_g1_i1	GO:2000152	regulation of ubiquitin-specific protease activity	ISA	UniProtKB:Q9V727	P
c4475_g1_i1	GO:2000158	positive regulation of ubiquitin-specific protease activity	ISA	UniProtKB:Q9V727	P
c4480_g1_i1	GO:0000226	microtubule cytoskeleton organization	ISA	UniProtKB:M9PBV0	P
c4480_g1_i1	GO:0002027	regulation of heart rate	ISA	UniProtKB:Q8C8R3	P
c4480_g1_i1	GO:0005200	structural constituent of cytoskeleton	ISA	UniProtKB:F1LZM2|UniProtKB:M0R511	F
c4480_g1_i1	GO:0005622	intracellular	ISA	UniProtKB:Q8C8R3	C
c4480_g1_i1	GO:0005737	cytoplasm	ISA	UniProtKB:Q8C8R3|UniProtKB:S4R1I1|UniProtKB:S4R249|UniProtKB:S4R291	C
c4480_g1_i1	GO:0005856	cytoskeleton	ISA	UniProtKB:F1LZM2|UniProtKB:M0R511	C
c4480_g1_i1	GO:0005886	plasma membrane	ISA	UniProtKB:F1LZM2|UniProtKB:M0R511|UniProtKB:M9PBV0|UniProtKB:Q8C8R3|UniProtKB:S4R1I1|UniProtKB:S4R249|UniProtKB:S4R291	C
c4480_g1_i1	GO:0005887	integral component of plasma membrane	ISA	UniProtKB:Q8C8R3	C
c4480_g1_i1	GO:0006874	cellular calcium ion homeostasis	ISA	UniProtKB:Q8C8R3	P
c4480_g1_i1	GO:0007399	nervous system development	ISA	UniProtKB:F1LZM2|UniProtKB:M0R511	P
c4480_g1_i1	GO:0007411	axon guidance	ISA	UniProtKB:Q8C1X5|UniProtKB:S4R229|UniProtKB:W4VSQ0	P
c4480_g1_i1	GO:0007528	neuromuscular junction development	ISA	UniProtKB:M9PBV0	P
c4480_g1_i1	GO:0007605	sensory perception of sound	ISA	UniProtKB:M9PBV0	P
c4480_g1_i1	GO:0007614	short-term memory	ISA	UniProtKB:M9PBV0	P
c4480_g1_i1	GO:0008104	protein localization	ISA	UniProtKB:Q8C8R3|UniProtKB:S4R1I1|UniProtKB:S4R249|UniProtKB:S4R291	P
c4480_g1_i1	GO:0010628	positive regulation of gene expression	ISA	UniProtKB:Q8C8R3	P
c4480_g1_i1	GO:0010881	regulation of cardiac muscle contraction by regulation of the release of sequestered calcium ion	ISA	UniProtKB:Q8C8R3	P
c4480_g1_i1	GO:0010882	regulation of cardiac muscle contraction by calcium ion signaling	ISA	UniProtKB:Q8C8R3	P
c4480_g1_i1	GO:0014704	intercalated disc	ISA	UniProtKB:Q8C1X5|UniProtKB:Q8C8R3|UniProtKB:S4R229|UniProtKB:W4VSQ0	C
c4480_g1_i1	GO:0015459	potassium channel regulator activity	ISA	UniProtKB:Q8C8R3|UniProtKB:S4R1I1|UniProtKB:S4R249|UniProtKB:S4R291	F
c4480_g1_i1	GO:0016020	membrane	ISA	UniProtKB:Q8C1X5|UniProtKB:S4R229|UniProtKB:W4VSQ0	C
c4480_g1_i1	GO:0030018	Z disc	ISA	UniProtKB:Q8C8R3|UniProtKB:S4R1I1|UniProtKB:S4R249|UniProtKB:S4R291	C
c4480_g1_i1	GO:0030315	T-tubule	ISA	UniProtKB:Q8C8R3	C
c4480_g1_i1	GO:0030424	axon	ISA	UniProtKB:Q8C1X5|UniProtKB:S4R229|UniProtKB:W4VSQ0	C
c4480_g1_i1	GO:0030674	protein binding, bridging	ISA	UniProtKB:Q8C8R3	F
c4480_g1_i1	GO:0030913	paranodal junction assembly	ISA	UniProtKB:F1LZM2|UniProtKB:M0R511	P
c4480_g1_i1	GO:0031430	M band	ISA	UniProtKB:Q8C8R3|UniProtKB:S4R1I1|UniProtKB:S4R249|UniProtKB:S4R291	C
c4480_g1_i1	GO:0031594	neuromuscular junction	ISA	UniProtKB:M9PBV0	C
c4480_g1_i1	GO:0031672	A band	ISA	UniProtKB:Q8C8R3	C
c4480_g1_i1	GO:0033270	paranode region of axon	ISA	UniProtKB:Q8C1X5|UniProtKB:S4R229|UniProtKB:W4VSQ0	C
c4480_g1_i1	GO:0033292	T-tubule organization	ISA	UniProtKB:Q8C8R3|UniProtKB:S4R1I1|UniProtKB:S4R249|UniProtKB:S4R291	P
c4480_g1_i1	GO:0034394	protein localization to cell surface	ISA	UniProtKB:Q8C8R3	P
c4480_g1_i1	GO:0034613	cellular protein localization	ISA	UniProtKB:Q8C8R3|UniProtKB:S4R1I1|UniProtKB:S4R249|UniProtKB:S4R291	P
c4480_g1_i1	GO:0036062	presynaptic periactive zone	ISA	UniProtKB:M9PBV0	C
c4480_g1_i1	GO:0036309	protein localization to M-band	ISA	UniProtKB:Q8C8R3	P
c4480_g1_i1	GO:0036371	protein localization to T-tubule	ISA	UniProtKB:Q8C8R3	P
c4480_g1_i1	GO:0042383	sarcolemma	ISA	UniProtKB:Q8C8R3	C
c4480_g1_i1	GO:0042734	presynaptic membrane	ISA	UniProtKB:M9PBV0	C
c4480_g1_i1	GO:0043005	neuron projection	ISA	UniProtKB:F1LZM2|UniProtKB:M0R511	C
c4480_g1_i1	GO:0043034	costamere	ISA	UniProtKB:Q8C8R3	C
c4480_g1_i1	GO:0043194	axon initial segment	ISA	UniProtKB:Q8C1X5|UniProtKB:S4R229|UniProtKB:W4VSQ0	C
c4480_g1_i1	GO:0043195	terminal bouton	ISA	UniProtKB:M9PBV0	C
c4480_g1_i1	GO:0043268	positive regulation of potassium ion transport	ISA	UniProtKB:Q8C8R3	P
c4480_g1_i1	GO:0044325	ion channel binding	ISA	UniProtKB:Q8C8R3	F
c4480_g1_i1	GO:0045121	membrane raft	ISA	UniProtKB:F1LZM2|UniProtKB:M0R511	C
c4480_g1_i1	GO:0045202	synapse	ISA	UniProtKB:Q8C1X5|UniProtKB:S4R229|UniProtKB:W4VSQ0	C
c4480_g1_i1	GO:0045887	positive regulation of synaptic growth at neuromuscular junction	ISA	UniProtKB:M9PBV0	P
c4480_g1_i1	GO:0048471	perinuclear region of cytoplasm	ISA	UniProtKB:Q8C8R3|UniProtKB:S4R1I1|UniProtKB:S4R249|UniProtKB:S4R291	C
c4480_g1_i1	GO:0048675	axon extension	ISA	UniProtKB:M9PBV0	P
c4480_g1_i1	GO:0050808	synapse organization	ISA	UniProtKB:Q8C1X5|UniProtKB:S4R229|UniProtKB:W4VSQ0	P
c4480_g1_i1	GO:0050821	protein stabilization	ISA	UniProtKB:Q8C8R3	P
c4480_g1_i1	GO:0051117	ATPase binding	ISA	UniProtKB:Q8C8R3	F
c4480_g1_i1	GO:0051597	response to methylmercury	ISA	UniProtKB:F1LZM2|UniProtKB:M0R511	P
c4480_g1_i1	GO:0051924	regulation of calcium ion transport	ISA	UniProtKB:Q8C8R3	P
c4480_g1_i1	GO:0051928	positive regulation of calcium ion transport	ISA	UniProtKB:Q8C8R3	P
c4480_g1_i1	GO:0055117	regulation of cardiac muscle contraction	ISA	UniProtKB:Q8C8R3	P
c4480_g1_i1	GO:0060048	cardiac muscle contraction	ISA	UniProtKB:Q8C8R3|UniProtKB:S4R1I1|UniProtKB:S4R249|UniProtKB:S4R291	P
c4480_g1_i1	GO:0070050	neuron cellular homeostasis	ISA	UniProtKB:M9PBV0	P
c4480_g1_i1	GO:0070972	protein localization to endoplasmic reticulum	ISA	UniProtKB:Q8C8R3	P
c4480_g1_i1	GO:0072659	protein localization to plasma membrane	ISA	UniProtKB:Q8C8R3|UniProtKB:S4R1I1|UniProtKB:S4R249|UniProtKB:S4R291	P
c4480_g1_i1	GO:0072661	protein targeting to plasma membrane	ISA	UniProtKB:Q8C8R3|UniProtKB:S4R1I1|UniProtKB:S4R249|UniProtKB:S4R291	P
c4480_g1_i1	GO:0086004	regulation of cardiac muscle cell contraction	ISA	UniProtKB:Q8C8R3	P
c4480_g1_i1	GO:0086014	atrial cardiac muscle cell action potential	ISA	UniProtKB:Q8C8R3	P
c4480_g1_i1	GO:0086015	SA node cell action potential	ISA	UniProtKB:Q8C8R3	P
c4480_g1_i1	GO:0086036	regulation of cardiac muscle cell membrane potential	ISA	UniProtKB:Q8C8R3|UniProtKB:S4R1I1|UniProtKB:S4R249|UniProtKB:S4R291	P
c4480_g1_i1	GO:0086066	atrial cardiac muscle cell to AV node cell communication	ISA	UniProtKB:Q8C8R3	P
c4480_g1_i1	GO:0086070	SA node cell to atrial cardiac muscle cell communication	ISA	UniProtKB:Q8C8R3	P
c4480_g1_i1	GO:0086091	regulation of heart rate by cardiac conduction	ISA	UniProtKB:Q8C8R3	P
c4480_g1_i1	GO:0097481	neuronal postsynaptic density	ISA	UniProtKB:Q8C8R3|UniProtKB:S4R1I1|UniProtKB:S4R249|UniProtKB:S4R291	C
c4480_g1_i1	GO:0098904	regulation of AV node cell action potential	ISA	UniProtKB:Q8C8R3	P
c4480_g1_i1	GO:0098907	regulation of SA node cell action potential	ISA	UniProtKB:Q8C8R3	P
c4480_g1_i1	GO:0098910	regulation of atrial cardiac muscle cell action potential	ISA	UniProtKB:Q8C8R3	P
c4480_g1_i1	GO:1900074	negative regulation of neuromuscular synaptic transmission	ISA	UniProtKB:M9PBV0	P
c4480_g1_i1	GO:1901018	positive regulation of potassium ion transmembrane transporter activity	ISA	UniProtKB:Q8C8R3	P
c4480_g1_i1	GO:1901019	regulation of calcium ion transmembrane transporter activity	ISA	UniProtKB:Q8C8R3	P
c4480_g1_i1	GO:1901021	positive regulation of calcium ion transmembrane transporter activity	ISA	UniProtKB:Q8C8R3	P
c4480_g1_i1	GO:2001257	regulation of cation channel activity	ISA	UniProtKB:Q8C8R3|UniProtKB:S4R1I1|UniProtKB:S4R249|UniProtKB:S4R291	P
c4480_g1_i1	GO:2001259	positive regulation of cation channel activity	ISA	UniProtKB:Q8C8R3	P
c4519_g1_i1	GO:0005634	nucleus	IEA	InterPro:IPR012934	C
c4519_g1_i1	GO:0008270	zinc ion binding	IEA	InterPro:IPR012934	F
c4521_g1_i1	GO:0000022	mitotic spindle elongation	ISA	UniProtKB:P48159	P
c4521_g1_i1	GO:0003735	structural constituent of ribosome	IEA	InterPro:IPR023571|InterPro:IPR000218	F
c4521_g1_i1	GO:0005737	cytoplasm	ISA	UniProtKB:P62829	C
c4521_g1_i1	GO:0005840	ribosome	IEA	InterPro:IPR023571|InterPro:IPR000218	C
c4521_g1_i1	GO:0005925	focal adhesion	ISA	UniProtKB:P62829	C
c4521_g1_i1	GO:0006412	translation	IEA	InterPro:IPR023571|InterPro:IPR000218	P
c4521_g1_i1	GO:0007052	mitotic spindle organization	ISA	UniProtKB:P48159	P
c4521_g1_i1	GO:0016020	membrane	ISA	UniProtKB:P62829	C
c4521_g1_i1	GO:0017022	myosin binding	ISA	UniProtKB:P48159	F
c4521_g1_i1	GO:0022008	neurogenesis	ISA	UniProtKB:P48159	P
c4521_g1_i1	GO:0022625	cytosolic large ribosomal subunit	ISA	UniProtKB:P62829	C
c4521_g1_i1	GO:0044822	poly(A) RNA binding	ISA	UniProtKB:P62829	F
c4521_g1_i1	GO:0070062	extracellular exosome	ISA	UniProtKB:P62829	C
c4528_g1_i1	GO:0005672	transcription factor TFIIA complex	IEA	InterPro:IPR003194|InterPro:IPR009088|InterPro:IPR015872|InterPro:IPR015871|InterPro:IPR009083	C
c4528_g1_i1	GO:0006367	transcription initiation from RNA polymerase II promoter	IEA	InterPro:IPR003194|InterPro:IPR009088|InterPro:IPR015872|InterPro:IPR015871|InterPro:IPR009083	P
c4537_g1_i1	GO:0003735	structural constituent of ribosome	IEA	InterPro:IPR002132|InterPro:IPR020929	F
c4537_g1_i1	GO:0005622	intracellular	IEA	InterPro:IPR020929	C
c4537_g1_i1	GO:0005840	ribosome	IEA	InterPro:IPR002132|InterPro:IPR020929	C
c4537_g1_i1	GO:0006412	translation	IEA	InterPro:IPR002132|InterPro:IPR020929	P
c4540_g1_i1	GO:0003735	structural constituent of ribosome	IEA	InterPro:IPR000597	F
c4540_g1_i1	GO:0005622	intracellular	IEA	InterPro:IPR000597	C
c4540_g1_i1	GO:0005840	ribosome	IEA	InterPro:IPR000597	C
c4540_g1_i1	GO:0006412	translation	IEA	InterPro:IPR000597	P
c4548_g1_i1	GO:0003700	sequence-specific DNA binding transcription factor activity	IEA	InterPro:IPR004827	F
c4548_g1_i1	GO:0006355	regulation of transcription, DNA-templated	IEA	InterPro:IPR004827	P
c4548_g1_i1	GO:0043565	sequence-specific DNA binding	IEA	InterPro:IPR004827	F
c4567_g1_i1	GO:0003677	DNA binding	IEA	InterPro:IPR006935	F
c4567_g1_i1	GO:0005524	ATP binding	IEA	InterPro:IPR006935	F
c4567_g1_i1	GO:0016787	hydrolase activity	IEA	InterPro:IPR006935	F
c4582_g1_i1	GO:0005178	integrin binding	ISA	UniProtKB:M9NDM3|UniProtKB:M9PBW9|UniProtKB:M9PEJ8|UniProtKB:M9PF06|UniProtKB:Q9VSL8	F
c4582_g1_i1	GO:0005856	cytoskeleton	IEA	InterPro:IPR000299	C
c4582_g1_i1	GO:0005925	focal adhesion	ISA	UniProtKB:M9NDM3|UniProtKB:M9PBW9|UniProtKB:M9PEJ8|UniProtKB:M9PF06|UniProtKB:Q9VSL8	C
c4582_g1_i1	GO:0006909	phagocytosis	ISA	UniProtKB:M9NDM3|UniProtKB:M9PBW9|UniProtKB:M9PEJ8|UniProtKB:M9PF06|UniProtKB:Q9VSL8	P
c4582_g1_i1	GO:0007155	cell adhesion	ISA	UniProtKB:M9NDM3|UniProtKB:M9PBW9|UniProtKB:M9PEJ8|UniProtKB:M9PF06|UniProtKB:Q9VSL8	P
c4582_g1_i1	GO:0007298	border follicle cell migration	ISA	UniProtKB:M9NDM3|UniProtKB:M9PBW9|UniProtKB:M9PEJ8|UniProtKB:M9PF06|UniProtKB:Q9VSL8	P
c4582_g1_i1	GO:0007430	terminal branching, open tracheal system	ISA	UniProtKB:M9NDM3|UniProtKB:M9PBW9|UniProtKB:M9PEJ8|UniProtKB:M9PF06|UniProtKB:Q9VSL8	P
c4582_g1_i1	GO:0007475	apposition of dorsal and ventral imaginal disc-derived wing surfaces	ISA	UniProtKB:M9NDM3|UniProtKB:M9PBW9|UniProtKB:M9PEJ8|UniProtKB:M9PF06|UniProtKB:Q9VSL8	P
c4582_g1_i1	GO:0007526	larval somatic muscle development	ISA	UniProtKB:M9NDM3|UniProtKB:M9PBW9|UniProtKB:M9PEJ8|UniProtKB:M9PF06|UniProtKB:Q9VSL8	P
c4582_g1_i1	GO:0008360	regulation of cell shape	ISA	UniProtKB:M9NDM3|UniProtKB:M9PBW9|UniProtKB:M9PEJ8|UniProtKB:M9PF06|UniProtKB:Q9VSL8	P
c4582_g1_i1	GO:0016203	muscle attachment	ISA	UniProtKB:M9NDM3|UniProtKB:M9PBW9|UniProtKB:M9PEJ8|UniProtKB:M9PF06|UniProtKB:Q9VSL8	P
c4582_g1_i1	GO:0033627	cell adhesion mediated by integrin	ISA	UniProtKB:M9NDM3|UniProtKB:M9PBW9|UniProtKB:M9PEJ8|UniProtKB:M9PF06|UniProtKB:Q9VSL8	P
c4582_g1_i1	GO:0035160	maintenance of epithelial integrity, open tracheal system	ISA	UniProtKB:M9NDM3|UniProtKB:M9PBW9|UniProtKB:M9PEJ8|UniProtKB:M9PF06|UniProtKB:Q9VSL8	P
c4582_g1_i1	GO:0045214	sarcomere organization	ISA	UniProtKB:M9NDM3|UniProtKB:M9PBW9|UniProtKB:M9PEJ8|UniProtKB:M9PF06|UniProtKB:Q9VSL8	P
c4582_g1_i1	GO:0045892	negative regulation of transcription, DNA-templated	ISA	UniProtKB:M9NDM3|UniProtKB:M9PBW9|UniProtKB:M9PEJ8|UniProtKB:M9PF06|UniProtKB:Q9VSL8	P
c4582_g1_i1	GO:0060439	trachea morphogenesis	ISA	UniProtKB:M9NDM3|UniProtKB:M9PBW9|UniProtKB:M9PEJ8|UniProtKB:M9PF06|UniProtKB:Q9VSL8	P
c4632_g1_i1	GO:0006886	intracellular protein transport	IEA	InterPro:IPR006896|InterPro:IPR006895	P
c4632_g1_i1	GO:0006888	ER to Golgi vesicle-mediated transport	IEA	InterPro:IPR006896|InterPro:IPR006895	P
c4632_g1_i1	GO:0008270	zinc ion binding	IEA	InterPro:IPR006895	F
c4632_g1_i1	GO:0030127	COPII vesicle coat	IEA	InterPro:IPR006896|InterPro:IPR006895	C
c4633_g1_i1	GO:0003676	nucleic acid binding	IEA	InterPro:IPR006612	F
c4641_g1_i1	GO:0016021	integral component of membrane	IEA	InterPro:IPR004031	C
c4667_g1_i1	GO:0004252	serine-type endopeptidase activity	IEA	InterPro:IPR001254|InterPro:IPR018114	F
c4667_g1_i1	GO:0006508	proteolysis	IEA	InterPro:IPR001254|InterPro:IPR018114	P
c4681_g1_i1	GO:0080019	fatty-acyl-CoA reductase (alcohol-forming) activity	IEA	InterPro:IPR026055	F
c4682_g1_i1	GO:0003774	motor activity	IEA	InterPro:IPR001609	F
c4682_g1_i1	GO:0005524	ATP binding	IEA	InterPro:IPR001609	F
c4682_g1_i1	GO:0016459	myosin complex	IEA	InterPro:IPR001609	C
c4700_g1_i1	GO:0004672	protein kinase activity	IEA	InterPro:IPR000719|InterPro:IPR002290|InterPro:IPR008271	F
c4700_g1_i1	GO:0004672	protein kinase activity	ISA	UniProtKB:A1Z7T0	F
c4700_g1_i1	GO:0005524	ATP binding	IEA	InterPro:IPR000719|InterPro:IPR002290	F
c4700_g1_i1	GO:0005737	cytoplasm	ISA	UniProtKB:A1Z7T0	C
c4700_g1_i1	GO:0005829	cytosol	ISA	UniProtKB:A1Z7T0	C
c4700_g1_i1	GO:0006468	protein phosphorylation	IEA	InterPro:IPR000719|InterPro:IPR002290|InterPro:IPR008271	P
c4700_g1_i1	GO:0007391	dorsal closure	ISA	UniProtKB:A1Z7T0	P
c4700_g1_i1	GO:0007472	wing disc morphogenesis	ISA	UniProtKB:A1Z7T0	P
c4700_g1_i1	GO:0016772	transferase activity, transferring phosphorus-containing groups	IEA	InterPro:IPR011009	F
c4700_g1_i1	GO:0031532	actin cytoskeleton reorganization	ISA	UniProtKB:A1Z7T0	P
c4700_g1_i1	GO:0046777	protein autophosphorylation	ISA	UniProtKB:A1Z7T0	P
c4700_g1_i1	GO:0090303	positive regulation of wound healing	ISA	UniProtKB:A1Z7T0	P
c4710_g1_i1	GO:0003677	DNA binding	IEA	InterPro:IPR009057|InterPro:IPR007889	F
c4721_g1_i2	GO:0004888	transmembrane signaling receptor activity	IEA	InterPro:IPR017981	F
c4721_g1_i2	GO:0004930	G-protein coupled receptor activity	IEA	InterPro:IPR000832	F
c4721_g1_i2	GO:0007166	cell surface receptor signaling pathway	IEA	InterPro:IPR017981	P
c4721_g1_i2	GO:0007186	G-protein coupled receptor signaling pathway	IEA	InterPro:IPR000832	P
c4721_g1_i2	GO:0016020	membrane	IEA	InterPro:IPR017981	C
c4721_g1_i2	GO:0016021	integral component of membrane	IEA	InterPro:IPR000832	C
c4758_g1_i2	GO:0003697	single-stranded DNA binding	IEA	InterPro:IPR001044	F
c4758_g1_i2	GO:0004518	nuclease activity	IEA	InterPro:IPR006085|InterPro:IPR006084	F
c4758_g1_i2	GO:0004519	endonuclease activity	IEA	InterPro:IPR001044	F
c4758_g1_i2	GO:0005634	nucleus	IEA	InterPro:IPR001044	C
c4758_g1_i2	GO:0006281	DNA repair	IEA	InterPro:IPR006085|InterPro:IPR006084	P
c4758_g1_i2	GO:0006289	nucleotide-excision repair	IEA	InterPro:IPR001044	P
c4758_g1_i2	GO:0016788	hydrolase activity, acting on ester bonds	IEA	InterPro:IPR019974	F
c4763_g1_i1	GO:0000165	MAPK cascade	ISA	UniProtKB:Q99MC6	P
c4763_g1_i1	GO:0000186	activation of MAPKK activity	ISA	UniProtKB:P04049|UniProtKB:Q99MC6	P
c4763_g1_i1	GO:0001678	cellular glucose homeostasis	ISA	UniProtKB:Q9CU36	P
c4763_g1_i1	GO:0001934	positive regulation of protein phosphorylation	ISA	UniProtKB:Q9CU36	P
c4763_g1_i1	GO:0004672	protein kinase activity	IEA	InterPro:IPR000719|InterPro:IPR001245	F
c4763_g1_i1	GO:0004672	protein kinase activity	ISA	UniProtKB:P15056	F
c4763_g1_i1	GO:0004674	protein serine/threonine kinase activity	ISA	UniProtKB:P04049|UniProtKB:P15056|UniProtKB:Q99MC6	F
c4763_g1_i1	GO:0004709	MAP kinase kinase kinase activity	ISA	UniProtKB:Q99MC6	F
c4763_g1_i1	GO:0005509	calcium ion binding	ISA	UniProtKB:P15056	F
c4763_g1_i1	GO:0005524	ATP binding	IEA	InterPro:IPR000719	F
c4763_g1_i1	GO:0005634	nucleus	ISA	UniProtKB:Q99MC6	C
c4763_g1_i1	GO:0005737	cytoplasm	ISA	UniProtKB:P04049	C
c4763_g1_i1	GO:0005794	Golgi apparatus	ISA	UniProtKB:P04049	C
c4763_g1_i1	GO:0005829	cytosol	ISA	UniProtKB:P04049	C
c4763_g1_i1	GO:0005886	plasma membrane	ISA	UniProtKB:P04049	C
c4763_g1_i1	GO:0006468	protein phosphorylation	IEA	InterPro:IPR000719|InterPro:IPR001245	P
c4763_g1_i1	GO:0006468	protein phosphorylation	ISA	UniProtKB:P15056|UniProtKB:Q99MC6	P
c4763_g1_i1	GO:0008285	negative regulation of cell proliferation	ISA	UniProtKB:P04049	P
c4763_g1_i1	GO:0010628	positive regulation of gene expression	ISA	UniProtKB:P15056	P
c4763_g1_i1	GO:0015758	glucose transport	ISA	UniProtKB:P15056	P
c4763_g1_i1	GO:0016020	membrane	ISA	UniProtKB:Q99MC6	C
c4763_g1_i1	GO:0016772	transferase activity, transferring phosphorus-containing groups	IEA	InterPro:IPR011009	F
c4763_g1_i1	GO:0017016	Ras GTPase binding	ISA	UniProtKB:Q9CU36	F
c4763_g1_i1	GO:0030154	cell differentiation	ISA	UniProtKB:Q9CU36	P
c4763_g1_i1	GO:0031333	negative regulation of protein complex assembly	ISA	UniProtKB:P04049	P
c4763_g1_i1	GO:0031434	mitogen-activated protein kinase kinase binding	ISA	UniProtKB:Q99MC6	F
c4763_g1_i1	GO:0033138	positive regulation of peptidyl-serine phosphorylation	ISA	UniProtKB:P04049|UniProtKB:P15056	P
c4763_g1_i1	GO:0035019	somatic stem cell maintenance	ISA	UniProtKB:Q9CU36	P
c4763_g1_i1	GO:0035773	insulin secretion involved in cellular response to glucose stimulus	ISA	UniProtKB:Q9CU36	P
c4763_g1_i1	GO:0035994	response to muscle stretch	ISA	UniProtKB:Q9CU36	P
c4763_g1_i1	GO:0042802	identical protein binding	ISA	UniProtKB:P04049|UniProtKB:P15056	F
c4763_g1_i1	GO:0043005	neuron projection	ISA	UniProtKB:Q99MC6	C
c4763_g1_i1	GO:0043066	negative regulation of apoptotic process	ISA	UniProtKB:P04049|UniProtKB:P15056	P
c4763_g1_i1	GO:0043434	response to peptide hormone	ISA	UniProtKB:Q99MC6	P
c4763_g1_i1	GO:0043524	negative regulation of neuron apoptotic process	ISA	UniProtKB:Q99MC6	P
c4763_g1_i1	GO:0045104	intermediate filament cytoskeleton organization	ISA	UniProtKB:Q9CU36	P
c4763_g1_i1	GO:0045944	positive regulation of transcription from RNA polymerase II promoter	ISA	UniProtKB:Q9CU36	P
c4763_g1_i1	GO:0046982	protein heterodimerization activity	ISA	UniProtKB:Q99MC6	F
c4763_g1_i1	GO:0048011	neurotrophin TRK receptor signaling pathway	ISA	UniProtKB:Q9CU36	P
c4763_g1_i1	GO:0051291	protein heterooligomerization	ISA	UniProtKB:Q99MC6	P
c4763_g1_i1	GO:0051591	response to cAMP	ISA	UniProtKB:Q99MC6	P
c4763_g1_i1	GO:0070374	positive regulation of ERK1 and ERK2 cascade	ISA	UniProtKB:P15056|UniProtKB:Q99MC6	P
c4763_g1_i1	GO:0071277	cellular response to calcium ion	ISA	UniProtKB:P15056	P
c4763_g1_i1	GO:0071550	death-inducing signaling complex assembly	ISA	UniProtKB:Q9CU36	P
c4763_g1_i1	GO:0090150	establishment of protein localization to membrane	ISA	UniProtKB:P15056	P
c4763_g1_i1	GO:1902042	negative regulation of extrinsic apoptotic signaling pathway via death domain receptors	ISA	UniProtKB:Q9CU36	P
c4779_g1_i1	GO:0003676	nucleic acid binding	IEA	InterPro:IPR013087	F
c4779_g1_i1	GO:0046872	metal ion binding	IEA	InterPro:IPR007087	F
c4787_g1_i1	GO:0003676	nucleic acid binding	IEA	InterPro:IPR012337	F
c4787_g1_i1	GO:0015074	DNA integration	IEA	InterPro:IPR001584	P
c4815_g1_i1	GO:0005794	Golgi apparatus	IEA	InterPro:IPR027331	C
c4833_g1_i1	GO:0005739	mitochondrion	ISA	UniProtKB:Q0KHZ6|UniProtKB:Q8MR58	C
c4833_g1_i1	GO:0005811	lipid particle	ISA	UniProtKB:Q0KHZ6|UniProtKB:Q8MR58	C
c4833_g1_i1	GO:0005875	microtubule associated complex	ISA	UniProtKB:Q0KHZ6|UniProtKB:Q8MR58	C
c4833_g1_i1	GO:0007406	negative regulation of neuroblast proliferation	ISA	UniProtKB:Q0KHZ6|UniProtKB:Q8MR58	P
c4833_g1_i1	GO:0009055	electron carrier activity	IEA	InterPro:IPR000049|InterPro:IPR012255	F
c4842_g1_i1	GO:0016491	oxidoreductase activity	IEA	InterPro:IPR017927|InterPro:IPR017938	F
c4842_g1_i1	GO:0055114	oxidation-reduction process	IEA	InterPro:IPR017927|InterPro:IPR017938	P
c4858_g1_i1	GO:0005524	ATP binding	IEA	InterPro:IPR003959|InterPro:IPR003960	F
c4858_g1_i1	GO:0005737	cytoplasm	IEA	InterPro:IPR005937	C
c4858_g1_i1	GO:0016787	hydrolase activity	IEA	InterPro:IPR005937	F
c4858_g1_i1	GO:0030163	protein catabolic process	IEA	InterPro:IPR005937	P
c4864_g1_i1	GO:0003840	gamma-glutamyltransferase activity	IEA	InterPro:IPR000101	F
c4864_g1_i1	GO:0006749	glutathione metabolic process	IEA	InterPro:IPR000101	P
c4870_g1_i1	GO:0046872	metal ion binding	IEA	InterPro:IPR007087	F
c4894_g1_i2	GO:0004672	protein kinase activity	IEA	InterPro:IPR001245	F
c4894_g1_i2	GO:0006468	protein phosphorylation	IEA	InterPro:IPR001245	P
c4894_g1_i2	GO:0016772	transferase activity, transferring phosphorus-containing groups	IEA	InterPro:IPR011009	F
c4897_g1_i1	GO:0003677	DNA binding	IEA	InterPro:IPR010982	F
c4897_g1_i1	GO:0043565	sequence-specific DNA binding	IEA	InterPro:IPR001387	F
c4914_g1_i1	GO:0007155	cell adhesion	IEA	InterPro:IPR006077|InterPro:IPR017997	P
c4914_g1_i1	GO:0007160	cell-matrix adhesion	IEA	InterPro:IPR017997	P
c4914_g1_i1	GO:0051015	actin filament binding	IEA	InterPro:IPR006077|InterPro:IPR017997	F
c4917_g1_i1	GO:0003779	actin binding	IEA	InterPro:IPR002558	F
c4917_g1_i1	GO:0006897	endocytosis	IEA	InterPro:IPR030224	P
c4917_g1_i1	GO:0030276	clathrin binding	IEA	InterPro:IPR030224	F
c4924_g1_i1	GO:0016627	oxidoreductase activity, acting on the CH-CH group of donors	IEA	InterPro:IPR009075	F
c4924_g1_i1	GO:0055114	oxidation-reduction process	IEA	InterPro:IPR009075	P
c4930_g1_i1	GO:0003676	nucleic acid binding	IEA	InterPro:IPR012337	F
c4930_g1_i1	GO:0015074	DNA integration	IEA	InterPro:IPR001584	P
c4934_g1_i1	GO:0003735	structural constituent of ribosome	IEA	InterPro:IPR020783|InterPro:IPR020785|InterPro:IPR000911	F
c4934_g1_i1	GO:0005840	ribosome	IEA	InterPro:IPR020783|InterPro:IPR020785|InterPro:IPR000911	C
c4934_g1_i1	GO:0006412	translation	IEA	InterPro:IPR020783|InterPro:IPR020785|InterPro:IPR000911	P
c4991_g1_i1	GO:0003677	DNA binding	IEA	InterPro:IPR029703	F
c4991_g1_i1	GO:0003887	DNA-directed DNA polymerase activity	IEA	InterPro:IPR029703	F
c4991_g1_i1	GO:0006260	DNA replication	IEA	InterPro:IPR029703	P
c4991_g1_i1	GO:0006281	DNA repair	IEA	InterPro:IPR029703	P
c4991_g1_i1	GO:0008622	epsilon DNA polymerase complex	IEA	InterPro:IPR029703	C
c4996_g1_i1	GO:0042302	structural constituent of cuticle	IEA	InterPro:IPR000618	F
c5001_g1_i1	GO:0009055	electron carrier activity	IEA	InterPro:IPR001041|InterPro:IPR001055|InterPro:IPR018298	F
c5001_g1_i1	GO:0051536	iron-sulfur cluster binding	IEA	InterPro:IPR001041	F
c5001_g1_i1	GO:0051537	2 iron, 2 sulfur cluster binding	IEA	InterPro:IPR001055|InterPro:IPR018298	F
[truncated: 29,132 more rows]
