# Supplementary material for: Insight into the Salivary Gland Transcriptome of Lygus lineolaris (Palisot de Beauvois)
Source: PLoS One. 2016 Jan 20;11(1):e0147197. doi: 10.1371/journal.pone.0147197 (PMC4720363; doi:10.1371/journal.pone.0147197)
Supplement: S3 Table — (XLSX) [file pone.0147197.s004.xlsx]

## Sheet: SI_5_count_min_MF_OVER_GO_Summa
GOMFID	Pvalue	OddsRatio	ExpCount	Count	Size	Term
GO:0004553	1.03854e-26	16.1733	3.6974	36	118	hydrolase activity, hydrolyzing O-glycosyl compounds
GO:0016798	1.36657e-25	14.7172	3.94808	36	126	hydrolase activity, acting on glycosyl bonds
GO:0016787	4.81299e-25	4.54404	41.2041	107	1315	hydrolase activity
GO:0004650	4.3807e-16	38.3373	0.87735	15	28	polygalacturonase activity
GO:0008233	4.14549e-14	4.74728	11.8129	43	377	peptidase activity
GO:0070011	2.09171e-13	4.67922	11.3115	41	361	peptidase activity, acting on L-amino acid peptides
GO:0004252	5.14873e-12	9.99116	2.60072	19	83	serine-type endopeptidase activity
GO:0017171	1.29928e-11	8.08586	3.4154	21	109	serine hydrolase activity
GO:0008236	1.29928e-11	8.08586	3.4154	21	109	serine-type peptidase activity
GO:0004175	2.52035e-11	5.13725	7.33214	30	234	endopeptidase activity
GO:0003824	5.30377e-11	2.57452	97.8245	144	3122	catalytic activity
GO:0005549	1.39575e-07	27.9483	0.470009	7	15	odorant binding
GO:0030246	2.62743e-06	11.6472	0.940018	8	30	carbohydrate binding
GO:0052689	1.43438e-05	8.82622	1.15936	8	37	carboxylic ester hydrolase activity
GO:0008061	7.02036e-05	8.2567	1.06535	7	34	chitin binding
GO:0016788	0.000166522	2.67396	8.7735	21	280	hydrolase activity, acting on ester bonds
GO:0042302	0.000176786	12.1557	0.564011	5	18	structural constituent of cuticle
GO:0008234	0.000278553	5.4308	1.72337	8	55	cysteine-type peptidase activity
GO:0030414	0.000752241	8.30937	0.752014	5	24	peptidase inhibitor activity
GO:0061134	0.000916616	7.89268	0.783348	5	25	peptidase regulator activity
GO:0004190	0.00187433	4.44276	1.78603	7	57	aspartic-type endopeptidase activity
GO:0070001	0.00187433	4.44276	1.78603	7	57	aspartic-type peptidase activity
GO:0004857	0.00290755	5.84011	1.00269	5	32	enzyme inhibitor activity
GO:0016853	0.0100791	3.16355	2.41271	7	77	isomerase activity
GO:0005509	0.0490761	2.08526	4.04208	8	129	calcium ion binding
