# Supplementary material for: Insight into the Salivary Gland Transcriptome of Lygus lineolaris (Palisot de Beauvois)
Source: PLoS One. 2016 Jan 20;11(1):e0147197. doi: 10.1371/journal.pone.0147197 (PMC4720363; doi:10.1371/journal.pone.0147197)
Supplement: S4 Table — (XLSX) [file pone.0147197.s005.xlsx]

## Sheet: KEGG Pathways
Kegg Pathway	Enzyme Commission (EC)	Pathway Name	TPB_SG1 Transcript ID
map00010	1.1.1.1	Glycolysis / Gluconeogenesis	c23362_g1_i2
map00010	1.2.1.12	Glycolysis / Gluconeogenesis	c17424_g1_i1
map00010	1.2.4.1	Glycolysis / Gluconeogenesis	c23646_g1_i1
map00010	1.2.4.1	Glycolysis / Gluconeogenesis	c23868_g1_i1
map00010	1.2.4.1	Glycolysis / Gluconeogenesis	c43517_g1_i1
map00010	1.2.4.1	Glycolysis / Gluconeogenesis	c46705_g1_i1
map00010	1.8.1.4	Glycolysis / Gluconeogenesis	c25444_g1_i1
map00010	2.3.1.12	Glycolysis / Gluconeogenesis	c21678_g1_i1
map00010	2.7.1.1	Glycolysis / Gluconeogenesis	c25888_g1_i1
map00010	2.7.1.11	Glycolysis / Gluconeogenesis	c19850_g1_i1
map00010	2.7.1.11	Glycolysis / Gluconeogenesis	c25605_g2_i1
map00010	2.7.1.11	Glycolysis / Gluconeogenesis	c40608_g1_i1
map00010	2.7.1.40	Glycolysis / Gluconeogenesis	c27407_g1_i2
map00010	2.7.1.40	Glycolysis / Gluconeogenesis	c59208_g1_i1
map00010	2.7.1.40	Glycolysis / Gluconeogenesis	c6564_g1_i1
map00010	2.7.2.3	Glycolysis / Gluconeogenesis	c24528_g1_i1
map00010	2.7.2.3	Glycolysis / Gluconeogenesis	c31518_g1_i1
map00010	2.7.2.3	Glycolysis / Gluconeogenesis	c44699_g1_i1
map00010	3.1.3.11	Glycolysis / Gluconeogenesis	c24596_g1_i1
map00010	4.1.1.32	Glycolysis / Gluconeogenesis	c23637_g1_i2
map00010	4.1.2.13	Glycolysis / Gluconeogenesis	c19669_g1_i1
map00010	4.1.2.13	Glycolysis / Gluconeogenesis	c21520_g1_i1
map00010	4.1.2.13	Glycolysis / Gluconeogenesis	c4290_g1_i1
map00010	4.1.2.13	Glycolysis / Gluconeogenesis	c45294_g1_i1
map00010	4.2.1.11	Glycolysis / Gluconeogenesis	c22422_g1_i1
map00010	4.2.1.11	Glycolysis / Gluconeogenesis	c3501_g1_i1
map00010	4.2.1.11	Glycolysis / Gluconeogenesis	c47794_g1_i1
map00010	5.1.3.15	Glycolysis / Gluconeogenesis	c17663_g1_i1
map00010	5.1.3.15	Glycolysis / Gluconeogenesis	c18936_g1_i1
map00010	5.1.3.15	Glycolysis / Gluconeogenesis	c26010_g2_i1
map00010	5.3.1.1	Glycolysis / Gluconeogenesis	c12320_g1_i1
map00010	5.3.1.1	Glycolysis / Gluconeogenesis	c24535_g1_i1
map00010	5.3.1.9	Glycolysis / Gluconeogenesis	c16382_g1_i1
map00010	5.3.1.9	Glycolysis / Gluconeogenesis	c26851_g1_i4
map00010	5.4.2.11	Glycolysis / Gluconeogenesis	c22497_g1_i1
map00010	6.2.1.1	Glycolysis / Gluconeogenesis	c23912_g1_i1
map00020	1.1.1.37	Citrate cycle (TCA cycle)	c14071_g1_i1
map00020	1.1.1.37	Citrate cycle (TCA cycle)	c23601_g1_i1
map00020	1.1.1.41	Citrate cycle (TCA cycle)	c21007_g1_i2
map00020	1.1.1.41	Citrate cycle (TCA cycle)	c22939_g1_i1
map00020	1.1.1.42	Citrate cycle (TCA cycle)	c25504_g1_i1
map00020	1.1.1.42	Citrate cycle (TCA cycle)	c26277_g1_i2
map00020	1.2.4.1	Citrate cycle (TCA cycle)	c23646_g1_i1
map00020	1.2.4.1	Citrate cycle (TCA cycle)	c23868_g1_i1
map00020	1.2.4.1	Citrate cycle (TCA cycle)	c43517_g1_i1
map00020	1.2.4.1	Citrate cycle (TCA cycle)	c46705_g1_i1
map00020	1.2.4.2	Citrate cycle (TCA cycle)	c24334_g1_i4
map00020	1.2.4.2	Citrate cycle (TCA cycle)	c49732_g1_i1
map00020	1.2.4.2	Citrate cycle (TCA cycle)	c54335_g1_i1
map00020	1.2.4.2	Citrate cycle (TCA cycle)	c55176_g1_i1
map00020	1.3.5.1	Citrate cycle (TCA cycle)	c22435_g1_i1
map00020	1.3.5.1	Citrate cycle (TCA cycle)	c23809_g1_i1
map00020	1.8.1.4	Citrate cycle (TCA cycle)	c25444_g1_i1
map00020	2.3.1.12	Citrate cycle (TCA cycle)	c21678_g1_i1
map00020	2.3.1.61	Citrate cycle (TCA cycle)	c26860_g1_i1
map00020	2.3.3.8	Citrate cycle (TCA cycle)	c23400_g2_i3
map00020	4.1.1.32	Citrate cycle (TCA cycle)	c23637_g1_i2
map00020	4.2.1.2	Citrate cycle (TCA cycle)	c25187_g1_i1
map00020	4.2.1.3	Citrate cycle (TCA cycle)	c26602_g1_i1
map00020	6.2.1.5	Citrate cycle (TCA cycle)	c22765_g1_i1
map00020	6.2.1.5	Citrate cycle (TCA cycle)	c23400_g2_i3
map00020	6.2.1.5	Citrate cycle (TCA cycle)	c25248_g2_i4
map00020	6.2.1.5	Citrate cycle (TCA cycle)	c25725_g1_i1
map00020	6.2.1.5	Citrate cycle (TCA cycle)	c27186_g1_i1
map00020	6.4.1.1	Citrate cycle (TCA cycle)	c27411_g1_i1
map00030	1.1.1.44	Pentose phosphate pathway	c25946_g1_i3
map00030	1.1.1.44	Pentose phosphate pathway	c44933_g1_i1
map00030	1.1.1.49	Pentose phosphate pathway	c23001_g1_i2
map00030	1.1.1.49	Pentose phosphate pathway	c35404_g1_i1
map00030	2.2.1.2	Pentose phosphate pathway	c29242_g1_i1
map00030	2.7.1.11	Pentose phosphate pathway	c19850_g1_i1
map00030	2.7.1.11	Pentose phosphate pathway	c25605_g2_i1
map00030	2.7.1.11	Pentose phosphate pathway	c40608_g1_i1
map00030	2.7.1.15	Pentose phosphate pathway	c22188_g1_i2
map00030	2.7.6.1	Pentose phosphate pathway	c24984_g1_i1
map00030	2.7.6.1	Pentose phosphate pathway	c26829_g2_i1
map00030	3.1.1.17	Pentose phosphate pathway	c25795_g1_i1
map00030	3.1.1.31	Pentose phosphate pathway	c24981_g3_i2
map00030	3.1.3.11	Pentose phosphate pathway	c24596_g1_i1
map00030	4.1.2.13	Pentose phosphate pathway	c19669_g1_i1
map00030	4.1.2.13	Pentose phosphate pathway	c21520_g1_i1
map00030	4.1.2.13	Pentose phosphate pathway	c4290_g1_i1
map00030	4.1.2.13	Pentose phosphate pathway	c45294_g1_i1
map00030	4.1.2.4	Pentose phosphate pathway	c21822_g1_i2
map00030	4.1.2.43	Pentose phosphate pathway	c14074_g1_i1
map00030	5.1.3.1	Pentose phosphate pathway	c24686_g1_i1
map00030	5.1.3.1	Pentose phosphate pathway	c41993_g1_i1
map00030	5.1.3.1	Pentose phosphate pathway	c44901_g1_i1
map00030	5.3.1.6	Pentose phosphate pathway	c24945_g1_i1
map00030	5.3.1.6	Pentose phosphate pathway	c37216_g1_i1
map00030	5.3.1.9	Pentose phosphate pathway	c16382_g1_i1
map00030	5.3.1.9	Pentose phosphate pathway	c26851_g1_i4
map00040	1.1.1.22	Pentose and glucuronate interconversions	c31283_g1_i1
map00040	1.1.1.22	Pentose and glucuronate interconversions	c31581_g1_i1
map00040	1.1.1.22	Pentose and glucuronate interconversions	c47332_g1_i1
map00040	2.7.7.9	Pentose and glucuronate interconversions	c25302_g1_i3
map00040	2.7.7.9	Pentose and glucuronate interconversions	c43194_g1_i1
map00040	5.1.3.1	Pentose and glucuronate interconversions	c24686_g1_i1
map00040	5.1.3.1	Pentose and glucuronate interconversions	c41993_g1_i1
map00040	5.1.3.1	Pentose and glucuronate interconversions	c44901_g1_i1
map00051	2.7.1.1	Fructose and mannose metabolism	c25888_g1_i1
map00051	2.7.1.105+3.1.3.46	Fructose and mannose metabolism	c18044_g1_i2
map00051	2.7.1.105+3.1.3.46	Fructose and mannose metabolism	c27340_g1_i2
map00051	2.7.1.11	Fructose and mannose metabolism	c19850_g1_i1
map00051	2.7.1.11	Fructose and mannose metabolism	c25605_g2_i1
map00051	2.7.1.11	Fructose and mannose metabolism	c40608_g1_i1
map00051	3.1.3.11	Fructose and mannose metabolism	c24596_g1_i1
map00051	4.1.2.13	Fructose and mannose metabolism	c19669_g1_i1
map00051	4.1.2.13	Fructose and mannose metabolism	c21520_g1_i1
map00051	4.1.2.13	Fructose and mannose metabolism	c4290_g1_i1
map00051	4.1.2.13	Fructose and mannose metabolism	c45294_g1_i1
map00051	4.2.1.47	Fructose and mannose metabolism	c5339_g1_i2
map00051	5.3.1.1	Fructose and mannose metabolism	c12320_g1_i1
map00051	5.3.1.1	Fructose and mannose metabolism	c24535_g1_i1
map00051	5.3.1.6	Fructose and mannose metabolism	c24945_g1_i1
map00051	5.3.1.6	Fructose and mannose metabolism	c37216_g1_i1
map00051	5.3.1.8	Fructose and mannose metabolism	c22735_g1_i2
map00051	5.4.2.8	Fructose and mannose metabolism	c11452_g1_i1
map00051	5.4.2.8	Fructose and mannose metabolism	c27205_g1_i2
map00052	2.7.1.1	Galactose metabolism	c25888_g1_i1
map00052	2.7.1.11	Galactose metabolism	c19850_g1_i1
map00052	2.7.1.11	Galactose metabolism	c25605_g2_i1
map00052	2.7.1.11	Galactose metabolism	c40608_g1_i1
map00052	2.7.1.6	Galactose metabolism	c19050_g1_i1
map00052	2.7.1.6	Galactose metabolism	c25322_g2_i1
map00052	2.7.7.12	Galactose metabolism	c23722_g1_i1
map00052	2.7.7.9	Galactose metabolism	c25302_g1_i3
map00052	2.7.7.9	Galactose metabolism	c43194_g1_i1
map00052	3.2.1.22	Galactose metabolism	c1779_g1_i1
map00052	3.2.1.22	Galactose metabolism	c20018_g1_i2
map00052	3.2.1.22	Galactose metabolism	c36701_g1_i1
map00052	3.2.1.22	Galactose metabolism	c42176_g1_i1
map00052	3.2.1.23	Galactose metabolism	c25381_g1_i1
map00052	3.2.1.23	Galactose metabolism	c51833_g1_i1
map00052	3.2.1.23	Galactose metabolism	c6608_g1_i1
map00052	3.2.1.23	Galactose metabolism	c8098_g1_i1
map00052	5.1.3.2	Galactose metabolism	c16929_g1_i1
map00052	5.1.3.2	Galactose metabolism	c25031_g1_i2
map00053	1.1.1.22	Ascorbate and aldarate metabolism	c31283_g1_i1
map00053	1.1.1.22	Ascorbate and aldarate metabolism	c31581_g1_i1
map00053	1.1.1.22	Ascorbate and aldarate metabolism	c47332_g1_i1
map00053	1.8.5.1	Ascorbate and aldarate metabolism	c23219_g1_i2
map00053	3.1.1.17	Ascorbate and aldarate metabolism	c25795_g1_i1
map00061	1.1.1.100+2.3.1.85+2.3.1.39+4.2.1.59+2.3.1.41+3.1.2.14	Fatty acid biosynthesis	c27393_g1_i1
map00061	6.4.1.2	Fatty acid biosynthesis	c13080_g1_i1
map00061	6.4.1.2	Fatty acid biosynthesis	c15893_g1_i1
map00062	2.3.1.199	Fatty acid elongation	c11393_g1_i1
map00062	2.3.1.199	Fatty acid elongation	c27060_g2_i2
map00062	2.3.1.199	Fatty acid elongation	c27433_g1_i1
map00062	2.3.1.199	Fatty acid elongation	c28460_g1_i1
map00062	2.3.1.199	Fatty acid elongation	c28572_g1_i1
map00062	2.3.1.199	Fatty acid elongation	c34535_g1_i1
map00062	2.3.1.199	Fatty acid elongation	c41012_g1_i1
map00062	2.3.1.199	Fatty acid elongation	c42615_g1_i1
map00062	2.3.1.199	Fatty acid elongation	c48156_g1_i1
map00062	3.1.2.22	Fatty acid elongation	c26750_g1_i4
map00062	4.2.1.134	Fatty acid elongation	c19666_g1_i1
map00062	4.2.1.134	Fatty acid elongation	c23678_g1_i2
map00062	4.2.1.134	Fatty acid elongation	c54238_g1_i1
map00062	4.2.1.17+1.1.1.211	Fatty acid elongation	c25033_g1_i1
map00062	4.2.1.17+1.1.1.35	Fatty acid elongation	c15714_g1_i1
map00062	4.2.1.17+1.1.1.35	Fatty acid elongation	c25033_g1_i1
map00062	4.2.1.17+1.1.1.35	Fatty acid elongation	c25625_g2_i2
map00071	1.1.1.1	Fatty acid degradation	c23362_g1_i2
map00071	1.3.3.6	Fatty acid degradation	c24253_g1_i1
map00071	1.3.3.6	Fatty acid degradation	c25678_g1_i2
map00071	4.2.1.17+1.1.1.211	Fatty acid degradation	c25033_g1_i1
map00071	4.2.1.17+1.1.1.35	Fatty acid degradation	c15714_g1_i1
map00071	4.2.1.17+1.1.1.35	Fatty acid degradation	c25033_g1_i1
map00071	4.2.1.17+1.1.1.35	Fatty acid degradation	c25625_g2_i2
map00071	5.1.2.3+4.2.1.17+1.1.1.35	Fatty acid degradation	c15714_g1_i1
map00072	2.3.3.10	Synthesis and degradation of ketone bodies	c15515_g1_i2
map00072	2.3.3.10	Synthesis and degradation of ketone bodies	c15515_g2_i1
map00072	2.8.3.5	Synthesis and degradation of ketone bodies	c25583_g3_i1
map00073	2.3.1.20	Cutin, suberine and wax biosynthesis	c13445_g1_i1
map00073	2.3.1.20	Cutin, suberine and wax biosynthesis	c30521_g1_i1
map00120	1.1.1.35	Primary bile acid biosynthesis	c15714_g1_i1
map00120	1.1.1.35	Primary bile acid biosynthesis	c25033_g1_i1
map00120	1.1.1.35	Primary bile acid biosynthesis	c25625_g2_i2
map00130	2.1.1.163	Ubiquinone and other terpenoid-quinone biosynthesis	c18650_g1_i1
map00130	2.1.1.222+2.1.1.64	Ubiquinone and other terpenoid-quinone biosynthesis	c20818_g1_i3
map00190	1.10.2.2	Oxidative phosphorylation	c19644_g1_i1
map00190	1.3.5.1	Oxidative phosphorylation	c22435_g1_i1
map00190	1.3.5.1	Oxidative phosphorylation	c23809_g1_i1
map00190	3.6.1.1	Oxidative phosphorylation	c21149_g1_i1
map00190	3.6.1.1	Oxidative phosphorylation	c2763_g1_i1
map00190	3.6.3.14	Oxidative phosphorylation	c20788_g1_i1
map00190	3.6.3.14	Oxidative phosphorylation	c21387_g1_i1
map00190	3.6.3.14	Oxidative phosphorylation	c21488_g1_i1
map00190	3.6.3.14	Oxidative phosphorylation	c23052_g1_i1
map00190	3.6.3.14	Oxidative phosphorylation	c31356_g1_i1
map00190	3.6.3.14	Oxidative phosphorylation	c3185_g1_i1
map00190	3.6.3.14	Oxidative phosphorylation	c37526_g1_i1
map00190	3.6.3.14	Oxidative phosphorylation	c48778_g1_i1
map00195	3.6.3.14	Photosynthesis	c20788_g1_i1
map00195	3.6.3.14	Photosynthesis	c21387_g1_i1
map00195	3.6.3.14	Photosynthesis	c21488_g1_i1
map00195	3.6.3.14	Photosynthesis	c23052_g1_i1
map00195	3.6.3.14	Photosynthesis	c31356_g1_i1
map00195	3.6.3.14	Photosynthesis	c3185_g1_i1
map00195	3.6.3.14	Photosynthesis	c37526_g1_i1
map00195	3.6.3.14	Photosynthesis	c48778_g1_i1
map00230	1.1.1.205	Purine metabolism	c19841_g1_i1
map00230	1.1.1.205	Purine metabolism	c24555_g1_i1
map00230	1.17.1.4	Purine metabolism	c26603_g1_i2
map00230	1.17.4.1	Purine metabolism	c11863_g1_i1
map00230	1.17.4.1	Purine metabolism	c13875_g1_i1
map00230	1.17.4.1	Purine metabolism	c13964_g1_i1
map00230	1.17.4.1	Purine metabolism	c15340_g1_i1
map00230	1.17.4.1	Purine metabolism	c17416_g1_i2
map00230	1.17.4.1	Purine metabolism	c21409_g1_i5
map00230	1.17.4.1	Purine metabolism	c3309_g1_i1
map00230	1.17.4.1	Purine metabolism	c44909_g1_i1
map00230	1.17.4.1	Purine metabolism	c9832_g1_i1
map00230	1.7.3.3	Purine metabolism	c26610_g1_i1
map00230	2.1.2.2	Purine metabolism	c22561_g1_i3
map00230	2.4.2.1	Purine metabolism	c26580_g1_i3
map00230	2.4.2.1	Purine metabolism	c40050_g1_i1
map00230	2.4.2.7	Purine metabolism	c22046_g1_i2
map00230	2.7.1.20	Purine metabolism	c25351_g2_i2
map00230	2.7.1.25	Purine metabolism	c26296_g1_i3
map00230	2.7.1.40	Purine metabolism	c27407_g1_i2
map00230	2.7.1.40	Purine metabolism	c59208_g1_i1
map00230	2.7.1.40	Purine metabolism	c6564_g1_i1
map00230	2.7.4.3	Purine metabolism	c23164_g1_i1
map00230	2.7.4.3	Purine metabolism	c23351_g1_i1
map00230	2.7.4.3	Purine metabolism	c24343_g1_i1
map00230	2.7.4.3	Purine metabolism	c38085_g1_i1
map00230	2.7.4.3	Purine metabolism	c54909_g1_i1
map00230	2.7.4.3	Purine metabolism	c5732_g1_i1
map00230	2.7.4.6	Purine metabolism	c10582_g1_i1
map00230	2.7.4.6	Purine metabolism	c17813_g1_i1
map00230	2.7.4.6	Purine metabolism	c18556_g1_i1
map00230	2.7.4.8	Purine metabolism	c19765_g1_i1
map00230	2.7.4.8	Purine metabolism	c26819_g2_i3
map00230	2.7.6.1	Purine metabolism	c24984_g1_i1
map00230	2.7.6.1	Purine metabolism	c26829_g2_i1
map00230	2.7.7.4	Purine metabolism	c26296_g1_i3
map00230	2.7.7.6	Purine metabolism	c11548_g1_i1
map00230	2.7.7.6	Purine metabolism	c13654_g1_i1
map00230	2.7.7.6	Purine metabolism	c13966_g1_i1
map00230	2.7.7.6	Purine metabolism	c15226_g1_i2
map00230	2.7.7.6	Purine metabolism	c15606_g1_i1
map00230	2.7.7.6	Purine metabolism	c16373_g1_i1
map00230	2.7.7.6	Purine metabolism	c16807_g1_i1
map00230	2.7.7.6	Purine metabolism	c17500_g1_i1
map00230	2.7.7.6	Purine metabolism	c20245_g1_i1
map00230	2.7.7.6	Purine metabolism	c20267_g1_i1
map00230	2.7.7.6	Purine metabolism	c20485_g1_i2
map00230	2.7.7.6	Purine metabolism	c22511_g1_i1
map00230	2.7.7.6	Purine metabolism	c23432_g1_i1
map00230	2.7.7.6	Purine metabolism	c23432_g2_i3
map00230	2.7.7.6	Purine metabolism	c23599_g1_i2
map00230	2.7.7.6	Purine metabolism	c23813_g1_i1
map00230	2.7.7.6	Purine metabolism	c23835_g1_i1
map00230	2.7.7.6	Purine metabolism	c24819_g1_i2
map00230	2.7.7.6	Purine metabolism	c27125_g1_i3
map00230	2.7.7.6	Purine metabolism	c27270_g1_i1
map00230	2.7.7.6	Purine metabolism	c31085_g1_i1
map00230	2.7.7.6	Purine metabolism	c31284_g1_i1
map00230	2.7.7.6	Purine metabolism	c31882_g1_i1
map00230	2.7.7.6	Purine metabolism	c32461_g1_i1
map00230	2.7.7.6	Purine metabolism	c36290_g1_i1
map00230	2.7.7.6	Purine metabolism	c40355_g1_i1
map00230	2.7.7.6	Purine metabolism	c40640_g1_i1
map00230	2.7.7.6	Purine metabolism	c45337_g1_i1
map00230	2.7.7.6	Purine metabolism	c45867_g1_i1
map00230	2.7.7.6	Purine metabolism	c48465_g1_i1
map00230	2.7.7.6	Purine metabolism	c51104_g1_i1
map00230	2.7.7.6	Purine metabolism	c54420_g1_i1
map00230	2.7.7.6	Purine metabolism	c60188_g1_i1
map00230	2.7.7.6	Purine metabolism	c60273_g1_i1
map00230	2.7.7.6	Purine metabolism	c767_g1_i1
map00230	2.7.7.6	Purine metabolism	c9357_g1_i1
map00230	2.7.7.7	Purine metabolism	c10403_g1_i1
map00230	2.7.7.7	Purine metabolism	c10603_g1_i1
map00230	2.7.7.7	Purine metabolism	c11005_g1_i1
map00230	2.7.7.7	Purine metabolism	c11160_g1_i1
map00230	2.7.7.7	Purine metabolism	c11397_g1_i1
map00230	2.7.7.7	Purine metabolism	c11421_g1_i1
map00230	2.7.7.7	Purine metabolism	c12732_g1_i1
map00230	2.7.7.7	Purine metabolism	c12997_g1_i1
map00230	2.7.7.7	Purine metabolism	c13370_g1_i1
map00230	2.7.7.7	Purine metabolism	c13509_g1_i1
map00230	2.7.7.7	Purine metabolism	c14022_g1_i1
map00230	2.7.7.7	Purine metabolism	c15219_g1_i1
map00230	2.7.7.7	Purine metabolism	c1548_g1_i1
map00230	2.7.7.7	Purine metabolism	c15718_g1_i1
map00230	2.7.7.7	Purine metabolism	c16383_g1_i1
map00230	2.7.7.7	Purine metabolism	c16387_g1_i1
map00230	2.7.7.7	Purine metabolism	c17074_g1_i1
map00230	2.7.7.7	Purine metabolism	c17335_g1_i1
map00230	2.7.7.7	Purine metabolism	c17875_g1_i1
map00230	2.7.7.7	Purine metabolism	c18535_g1_i1
map00230	2.7.7.7	Purine metabolism	c18600_g2_i1
map00230	2.7.7.7	Purine metabolism	c19113_g1_i1
map00230	2.7.7.7	Purine metabolism	c19143_g1_i1
map00230	2.7.7.7	Purine metabolism	c19794_g1_i1
map00230	2.7.7.7	Purine metabolism	c20002_g1_i2
map00230	2.7.7.7	Purine metabolism	c20747_g1_i1
map00230	2.7.7.7	Purine metabolism	c21701_g1_i1
map00230	2.7.7.7	Purine metabolism	c21753_g1_i3
map00230	2.7.7.7	Purine metabolism	c22142_g1_i1
map00230	2.7.7.7	Purine metabolism	c22379_g1_i1
map00230	2.7.7.7	Purine metabolism	c22379_g2_i1
map00230	2.7.7.7	Purine metabolism	c22379_g3_i1
map00230	2.7.7.7	Purine metabolism	c22749_g1_i1
map00230	2.7.7.7	Purine metabolism	c23610_g1_i2
map00230	2.7.7.7	Purine metabolism	c2390_g1_i1
map00230	2.7.7.7	Purine metabolism	c23964_g1_i1
map00230	2.7.7.7	Purine metabolism	c2411_g1_i1
map00230	2.7.7.7	Purine metabolism	c2520_g1_i1
map00230	2.7.7.7	Purine metabolism	c25339_g1_i1
map00230	2.7.7.7	Purine metabolism	c25471_g1_i1
map00230	2.7.7.7	Purine metabolism	c26169_g1_i1
map00230	2.7.7.7	Purine metabolism	c26653_g1_i1
map00230	2.7.7.7	Purine metabolism	c27334_g1_i2
map00230	2.7.7.7	Purine metabolism	c27486_g1_i1
map00230	2.7.7.7	Purine metabolism	c27906_g1_i1
map00230	2.7.7.7	Purine metabolism	c28202_g1_i1
map00230	2.7.7.7	Purine metabolism	c28313_g1_i1
map00230	2.7.7.7	Purine metabolism	c28679_g1_i1
map00230	2.7.7.7	Purine metabolism	c28807_g1_i1
map00230	2.7.7.7	Purine metabolism	c28847_g1_i1
map00230	2.7.7.7	Purine metabolism	c29140_g1_i1
map00230	2.7.7.7	Purine metabolism	c29554_g1_i1
map00230	2.7.7.7	Purine metabolism	c29634_g1_i1
map00230	2.7.7.7	Purine metabolism	c30484_g1_i1
map00230	2.7.7.7	Purine metabolism	c30546_g1_i1
map00230	2.7.7.7	Purine metabolism	c30855_g1_i1
map00230	2.7.7.7	Purine metabolism	c3164_g1_i1
map00230	2.7.7.7	Purine metabolism	c31884_g1_i1
map00230	2.7.7.7	Purine metabolism	c32098_g1_i1
map00230	2.7.7.7	Purine metabolism	c32140_g1_i1
map00230	2.7.7.7	Purine metabolism	c32218_g1_i1
map00230	2.7.7.7	Purine metabolism	c32397_g1_i1
map00230	2.7.7.7	Purine metabolism	c33018_g1_i1
map00230	2.7.7.7	Purine metabolism	c33029_g1_i1
map00230	2.7.7.7	Purine metabolism	c33070_g1_i1
map00230	2.7.7.7	Purine metabolism	c33195_g1_i1
map00230	2.7.7.7	Purine metabolism	c33324_g1_i1
map00230	2.7.7.7	Purine metabolism	c33547_g1_i1
map00230	2.7.7.7	Purine metabolism	c33612_g1_i1
map00230	2.7.7.7	Purine metabolism	c33883_g1_i1
map00230	2.7.7.7	Purine metabolism	c34125_g1_i1
map00230	2.7.7.7	Purine metabolism	c35094_g1_i1
map00230	2.7.7.7	Purine metabolism	c35171_g1_i1
map00230	2.7.7.7	Purine metabolism	c3544_g1_i1
map00230	2.7.7.7	Purine metabolism	c35593_g1_i1
map00230	2.7.7.7	Purine metabolism	c36040_g1_i1
map00230	2.7.7.7	Purine metabolism	c36432_g1_i1
map00230	2.7.7.7	Purine metabolism	c36805_g1_i1
map00230	2.7.7.7	Purine metabolism	c36887_g1_i1
map00230	2.7.7.7	Purine metabolism	c37045_g1_i1
map00230	2.7.7.7	Purine metabolism	c37247_g1_i1
map00230	2.7.7.7	Purine metabolism	c38179_g1_i1
map00230	2.7.7.7	Purine metabolism	c38215_g1_i1
map00230	2.7.7.7	Purine metabolism	c38493_g1_i1
map00230	2.7.7.7	Purine metabolism	c38865_g1_i1
map00230	2.7.7.7	Purine metabolism	c39258_g1_i1
map00230	2.7.7.7	Purine metabolism	c39919_g1_i1
map00230	2.7.7.7	Purine metabolism	c40815_g1_i1
map00230	2.7.7.7	Purine metabolism	c41547_g1_i1
map00230	2.7.7.7	Purine metabolism	c42416_g1_i1
map00230	2.7.7.7	Purine metabolism	c43359_g1_i1
map00230	2.7.7.7	Purine metabolism	c44224_g1_i1
map00230	2.7.7.7	Purine metabolism	c44271_g1_i1
map00230	2.7.7.7	Purine metabolism	c44709_g1_i1
map00230	2.7.7.7	Purine metabolism	c44989_g1_i1
map00230	2.7.7.7	Purine metabolism	c45791_g1_i1
map00230	2.7.7.7	Purine metabolism	c45843_g1_i1
map00230	2.7.7.7	Purine metabolism	c46169_g1_i1
map00230	2.7.7.7	Purine metabolism	c46252_g1_i1
map00230	2.7.7.7	Purine metabolism	c46348_g1_i1
map00230	2.7.7.7	Purine metabolism	c46593_g1_i1
map00230	2.7.7.7	Purine metabolism	c47076_g1_i1
map00230	2.7.7.7	Purine metabolism	c47343_g1_i1
map00230	2.7.7.7	Purine metabolism	c47528_g1_i1
map00230	2.7.7.7	Purine metabolism	c47613_g1_i1
map00230	2.7.7.7	Purine metabolism	c47728_g1_i1
map00230	2.7.7.7	Purine metabolism	c48126_g1_i1
map00230	2.7.7.7	Purine metabolism	c48216_g1_i1
map00230	2.7.7.7	Purine metabolism	c4887_g1_i1
map00230	2.7.7.7	Purine metabolism	c49088_g1_i1
map00230	2.7.7.7	Purine metabolism	c49125_g1_i1
map00230	2.7.7.7	Purine metabolism	c49740_g1_i1
map00230	2.7.7.7	Purine metabolism	c4991_g1_i1
map00230	2.7.7.7	Purine metabolism	c50087_g1_i1
map00230	2.7.7.7	Purine metabolism	c50330_g1_i1
map00230	2.7.7.7	Purine metabolism	c5093_g1_i1
map00230	2.7.7.7	Purine metabolism	c51366_g1_i1
map00230	2.7.7.7	Purine metabolism	c52420_g1_i1
map00230	2.7.7.7	Purine metabolism	c53495_g1_i1
map00230	2.7.7.7	Purine metabolism	c5355_g1_i1
map00230	2.7.7.7	Purine metabolism	c53590_g1_i1
map00230	2.7.7.7	Purine metabolism	c54147_g1_i1
map00230	2.7.7.7	Purine metabolism	c54692_g1_i1
map00230	2.7.7.7	Purine metabolism	c55020_g1_i1
map00230	2.7.7.7	Purine metabolism	c55227_g1_i1
map00230	2.7.7.7	Purine metabolism	c55387_g1_i1
map00230	2.7.7.7	Purine metabolism	c55419_g1_i1
map00230	2.7.7.7	Purine metabolism	c5635_g1_i1
map00230	2.7.7.7	Purine metabolism	c56615_g1_i1
map00230	2.7.7.7	Purine metabolism	c56744_g1_i1
map00230	2.7.7.7	Purine metabolism	c57986_g1_i1
map00230	2.7.7.7	Purine metabolism	c5855_g1_i1
map00230	2.7.7.7	Purine metabolism	c58677_g1_i1
map00230	2.7.7.7	Purine metabolism	c59491_g1_i1
map00230	2.7.7.7	Purine metabolism	c59939_g1_i1
map00230	2.7.7.7	Purine metabolism	c6145_g1_i1
map00230	2.7.7.7	Purine metabolism	c6359_g1_i1
map00230	2.7.7.7	Purine metabolism	c6827_g1_i1
map00230	2.7.7.7	Purine metabolism	c6902_g1_i1
map00230	2.7.7.7	Purine metabolism	c795_g1_i1
map00230	2.7.7.7	Purine metabolism	c8140_g1_i1
map00230	2.7.7.7	Purine metabolism	c8360_g1_i1
map00230	2.7.7.7	Purine metabolism	c8374_g1_i1
map00230	2.7.7.7	Purine metabolism	c8881_g1_i1
map00230	2.7.7.7	Purine metabolism	c9225_g1_i1
map00230	2.7.7.7	Purine metabolism	c9251_g1_i1
map00230	2.7.7.8	Purine metabolism	c20996_g1_i1
map00230	3.1.3.5	Purine metabolism	c21976_g1_i2
map00230	3.1.3.5	Purine metabolism	c23784_g2_i1
map00230	3.5.2.17	Purine metabolism	c19984_g1_i3
map00230	3.5.4.10+2.1.2.3	Purine metabolism	c25751_g1_i2
map00230	3.5.4.3	Purine metabolism	c22575_g1_i1
map00230	3.5.4.6	Purine metabolism	c23972_g4_i1
map00230	3.6.1.17	Purine metabolism	c13492_g1_i1
map00230	3.6.1.19	Purine metabolism	c23788_g1_i1
map00230	3.6.1.19	Purine metabolism	c41140_g1_i1
map00230	3.6.1.19	Purine metabolism	c57882_g1_i1
map00230	4.1.1.97	Purine metabolism	c19415_g1_i2
map00230	4.3.2.2	Purine metabolism	c24981_g2_i1
map00230	4.6.1.1	Purine metabolism	c22459_g1_i1
map00230	4.6.1.1	Purine metabolism	c25568_g1_i1
map00230	4.6.1.1	Purine metabolism	c8898_g1_i1
map00230	6.3.2.6	Purine metabolism	c23403_g1_i1
map00230	6.3.3.1	Purine metabolism	c15592_g1_i1
map00230	6.3.4.13	Purine metabolism	c11998_g1_i1
map00230	6.3.4.13	Purine metabolism	c15592_g1_i1
map00230	6.3.4.4	Purine metabolism	c21068_g1_i1
map00230	6.3.5.2	Purine metabolism	c26647_g5_i1
map00230	6.3.5.3	Purine metabolism	c12206_g1_i1
map00232	1.7.3.3	Caffeine metabolism	c26610_g1_i1
map00232	2.3.1.5	Caffeine metabolism	c22150_g1_i2
map00232	2.3.1.5	Caffeine metabolism	c22526_g1_i1
map00240	1.17.4.1	Pyrimidine metabolism	c11863_g1_i1
map00240	1.17.4.1	Pyrimidine metabolism	c13875_g1_i1
map00240	1.17.4.1	Pyrimidine metabolism	c13964_g1_i1
map00240	1.17.4.1	Pyrimidine metabolism	c15340_g1_i1
map00240	1.17.4.1	Pyrimidine metabolism	c17416_g1_i2
map00240	1.17.4.1	Pyrimidine metabolism	c21409_g1_i5
map00240	1.17.4.1	Pyrimidine metabolism	c3309_g1_i1
map00240	1.17.4.1	Pyrimidine metabolism	c44909_g1_i1
map00240	1.17.4.1	Pyrimidine metabolism	c9832_g1_i1
map00240	1.3.5.2	Pyrimidine metabolism	c21360_g1_i1
map00240	1.8.1.9	Pyrimidine metabolism	c22994_g1_i1
map00240	1.8.1.9	Pyrimidine metabolism	c26055_g2_i1
map00240	2.1.1.45	Pyrimidine metabolism	c30742_g1_i1
map00240	2.1.1.45	Pyrimidine metabolism	c8552_g1_i1
map00240	2.1.3.2	Pyrimidine metabolism	c42126_g1_i1
map00240	2.4.2.1	Pyrimidine metabolism	c26580_g1_i3
map00240	2.4.2.1	Pyrimidine metabolism	c40050_g1_i1
map00240	2.4.2.10	Pyrimidine metabolism	c22808_g1_i1
map00240	2.4.2.3	Pyrimidine metabolism	c26725_g1_i2
map00240	2.7.1.21	Pyrimidine metabolism	c1169_g1_i1
map00240	2.7.1.21	Pyrimidine metabolism	c1705_g1_i1
map00240	2.7.1.21	Pyrimidine metabolism	c23210_g1_i1
map00240	2.7.1.21	Pyrimidine metabolism	c27885_g1_i1
map00240	2.7.1.48	Pyrimidine metabolism	c24257_g1_i3
map00240	2.7.1.48	Pyrimidine metabolism	c25102_g1_i3
map00240	2.7.4.14	Pyrimidine metabolism	c24343_g1_i1
map00240	2.7.4.6	Pyrimidine metabolism	c10582_g1_i1
map00240	2.7.4.6	Pyrimidine metabolism	c17813_g1_i1
map00240	2.7.4.6	Pyrimidine metabolism	c18556_g1_i1
map00240	2.7.4.9	Pyrimidine metabolism	c19545_g1_i2
map00240	2.7.4.9	Pyrimidine metabolism	c48254_g1_i1
map00240	2.7.7.6	Pyrimidine metabolism	c11548_g1_i1
map00240	2.7.7.6	Pyrimidine metabolism	c13654_g1_i1
map00240	2.7.7.6	Pyrimidine metabolism	c13966_g1_i1
map00240	2.7.7.6	Pyrimidine metabolism	c15226_g1_i2
map00240	2.7.7.6	Pyrimidine metabolism	c15606_g1_i1
map00240	2.7.7.6	Pyrimidine metabolism	c16373_g1_i1
map00240	2.7.7.6	Pyrimidine metabolism	c16807_g1_i1
map00240	2.7.7.6	Pyrimidine metabolism	c17500_g1_i1
map00240	2.7.7.6	Pyrimidine metabolism	c20245_g1_i1
map00240	2.7.7.6	Pyrimidine metabolism	c20267_g1_i1
map00240	2.7.7.6	Pyrimidine metabolism	c20485_g1_i2
map00240	2.7.7.6	Pyrimidine metabolism	c22511_g1_i1
map00240	2.7.7.6	Pyrimidine metabolism	c23432_g1_i1
map00240	2.7.7.6	Pyrimidine metabolism	c23432_g2_i3
map00240	2.7.7.6	Pyrimidine metabolism	c23599_g1_i2
map00240	2.7.7.6	Pyrimidine metabolism	c23813_g1_i1
map00240	2.7.7.6	Pyrimidine metabolism	c23835_g1_i1
map00240	2.7.7.6	Pyrimidine metabolism	c24819_g1_i2
map00240	2.7.7.6	Pyrimidine metabolism	c27125_g1_i3
map00240	2.7.7.6	Pyrimidine metabolism	c27270_g1_i1
map00240	2.7.7.6	Pyrimidine metabolism	c31085_g1_i1
map00240	2.7.7.6	Pyrimidine metabolism	c31284_g1_i1
map00240	2.7.7.6	Pyrimidine metabolism	c31882_g1_i1
map00240	2.7.7.6	Pyrimidine metabolism	c32461_g1_i1
map00240	2.7.7.6	Pyrimidine metabolism	c36290_g1_i1
map00240	2.7.7.6	Pyrimidine metabolism	c40355_g1_i1
map00240	2.7.7.6	Pyrimidine metabolism	c40640_g1_i1
map00240	2.7.7.6	Pyrimidine metabolism	c45337_g1_i1
map00240	2.7.7.6	Pyrimidine metabolism	c45867_g1_i1
map00240	2.7.7.6	Pyrimidine metabolism	c48465_g1_i1
map00240	2.7.7.6	Pyrimidine metabolism	c51104_g1_i1
map00240	2.7.7.6	Pyrimidine metabolism	c54420_g1_i1
map00240	2.7.7.6	Pyrimidine metabolism	c60188_g1_i1
map00240	2.7.7.6	Pyrimidine metabolism	c60273_g1_i1
map00240	2.7.7.6	Pyrimidine metabolism	c767_g1_i1
map00240	2.7.7.6	Pyrimidine metabolism	c9357_g1_i1
map00240	2.7.7.7	Pyrimidine metabolism	c10403_g1_i1
map00240	2.7.7.7	Pyrimidine metabolism	c10603_g1_i1
map00240	2.7.7.7	Pyrimidine metabolism	c11005_g1_i1
map00240	2.7.7.7	Pyrimidine metabolism	c11160_g1_i1
map00240	2.7.7.7	Pyrimidine metabolism	c11397_g1_i1
map00240	2.7.7.7	Pyrimidine metabolism	c11421_g1_i1
map00240	2.7.7.7	Pyrimidine metabolism	c12732_g1_i1
map00240	2.7.7.7	Pyrimidine metabolism	c12997_g1_i1
map00240	2.7.7.7	Pyrimidine metabolism	c13370_g1_i1
map00240	2.7.7.7	Pyrimidine metabolism	c13509_g1_i1
map00240	2.7.7.7	Pyrimidine metabolism	c14022_g1_i1
map00240	2.7.7.7	Pyrimidine metabolism	c15219_g1_i1
map00240	2.7.7.7	Pyrimidine metabolism	c1548_g1_i1
map00240	2.7.7.7	Pyrimidine metabolism	c15718_g1_i1
map00240	2.7.7.7	Pyrimidine metabolism	c16383_g1_i1
map00240	2.7.7.7	Pyrimidine metabolism	c16387_g1_i1
map00240	2.7.7.7	Pyrimidine metabolism	c17074_g1_i1
map00240	2.7.7.7	Pyrimidine metabolism	c17335_g1_i1
map00240	2.7.7.7	Pyrimidine metabolism	c17875_g1_i1
map00240	2.7.7.7	Pyrimidine metabolism	c18535_g1_i1
map00240	2.7.7.7	Pyrimidine metabolism	c18600_g2_i1
map00240	2.7.7.7	Pyrimidine metabolism	c19113_g1_i1
map00240	2.7.7.7	Pyrimidine metabolism	c19143_g1_i1
map00240	2.7.7.7	Pyrimidine metabolism	c19794_g1_i1
map00240	2.7.7.7	Pyrimidine metabolism	c20002_g1_i2
map00240	2.7.7.7	Pyrimidine metabolism	c20747_g1_i1
map00240	2.7.7.7	Pyrimidine metabolism	c21701_g1_i1
map00240	2.7.7.7	Pyrimidine metabolism	c21753_g1_i3
map00240	2.7.7.7	Pyrimidine metabolism	c22142_g1_i1
map00240	2.7.7.7	Pyrimidine metabolism	c22379_g1_i1
map00240	2.7.7.7	Pyrimidine metabolism	c22379_g2_i1
map00240	2.7.7.7	Pyrimidine metabolism	c22379_g3_i1
map00240	2.7.7.7	Pyrimidine metabolism	c22749_g1_i1
map00240	2.7.7.7	Pyrimidine metabolism	c23610_g1_i2
map00240	2.7.7.7	Pyrimidine metabolism	c2390_g1_i1
map00240	2.7.7.7	Pyrimidine metabolism	c23964_g1_i1
map00240	2.7.7.7	Pyrimidine metabolism	c2411_g1_i1
map00240	2.7.7.7	Pyrimidine metabolism	c2520_g1_i1
map00240	2.7.7.7	Pyrimidine metabolism	c25339_g1_i1
map00240	2.7.7.7	Pyrimidine metabolism	c25471_g1_i1
map00240	2.7.7.7	Pyrimidine metabolism	c26169_g1_i1
map00240	2.7.7.7	Pyrimidine metabolism	c26653_g1_i1
map00240	2.7.7.7	Pyrimidine metabolism	c27334_g1_i2
map00240	2.7.7.7	Pyrimidine metabolism	c27486_g1_i1
map00240	2.7.7.7	Pyrimidine metabolism	c27906_g1_i1
map00240	2.7.7.7	Pyrimidine metabolism	c28202_g1_i1
map00240	2.7.7.7	Pyrimidine metabolism	c28313_g1_i1
map00240	2.7.7.7	Pyrimidine metabolism	c28679_g1_i1
map00240	2.7.7.7	Pyrimidine metabolism	c28807_g1_i1
map00240	2.7.7.7	Pyrimidine metabolism	c28847_g1_i1
map00240	2.7.7.7	Pyrimidine metabolism	c29140_g1_i1
map00240	2.7.7.7	Pyrimidine metabolism	c29554_g1_i1
map00240	2.7.7.7	Pyrimidine metabolism	c29634_g1_i1
map00240	2.7.7.7	Pyrimidine metabolism	c30484_g1_i1
map00240	2.7.7.7	Pyrimidine metabolism	c30546_g1_i1
map00240	2.7.7.7	Pyrimidine metabolism	c30855_g1_i1
map00240	2.7.7.7	Pyrimidine metabolism	c3164_g1_i1
map00240	2.7.7.7	Pyrimidine metabolism	c31884_g1_i1
map00240	2.7.7.7	Pyrimidine metabolism	c32098_g1_i1
map00240	2.7.7.7	Pyrimidine metabolism	c32140_g1_i1
map00240	2.7.7.7	Pyrimidine metabolism	c32218_g1_i1
map00240	2.7.7.7	Pyrimidine metabolism	c32397_g1_i1
map00240	2.7.7.7	Pyrimidine metabolism	c33018_g1_i1
map00240	2.7.7.7	Pyrimidine metabolism	c33029_g1_i1
map00240	2.7.7.7	Pyrimidine metabolism	c33070_g1_i1
map00240	2.7.7.7	Pyrimidine metabolism	c33195_g1_i1
map00240	2.7.7.7	Pyrimidine metabolism	c33324_g1_i1
map00240	2.7.7.7	Pyrimidine metabolism	c33547_g1_i1
map00240	2.7.7.7	Pyrimidine metabolism	c33612_g1_i1
map00240	2.7.7.7	Pyrimidine metabolism	c33883_g1_i1
map00240	2.7.7.7	Pyrimidine metabolism	c34125_g1_i1
map00240	2.7.7.7	Pyrimidine metabolism	c35094_g1_i1
map00240	2.7.7.7	Pyrimidine metabolism	c35171_g1_i1
map00240	2.7.7.7	Pyrimidine metabolism	c3544_g1_i1
map00240	2.7.7.7	Pyrimidine metabolism	c35593_g1_i1
map00240	2.7.7.7	Pyrimidine metabolism	c36040_g1_i1
map00240	2.7.7.7	Pyrimidine metabolism	c36432_g1_i1
map00240	2.7.7.7	Pyrimidine metabolism	c36805_g1_i1
map00240	2.7.7.7	Pyrimidine metabolism	c36887_g1_i1
map00240	2.7.7.7	Pyrimidine metabolism	c37045_g1_i1
map00240	2.7.7.7	Pyrimidine metabolism	c37247_g1_i1
map00240	2.7.7.7	Pyrimidine metabolism	c38179_g1_i1
map00240	2.7.7.7	Pyrimidine metabolism	c38215_g1_i1
map00240	2.7.7.7	Pyrimidine metabolism	c38493_g1_i1
map00240	2.7.7.7	Pyrimidine metabolism	c38865_g1_i1
map00240	2.7.7.7	Pyrimidine metabolism	c39258_g1_i1
map00240	2.7.7.7	Pyrimidine metabolism	c39919_g1_i1
map00240	2.7.7.7	Pyrimidine metabolism	c40815_g1_i1
map00240	2.7.7.7	Pyrimidine metabolism	c41547_g1_i1
map00240	2.7.7.7	Pyrimidine metabolism	c42416_g1_i1
map00240	2.7.7.7	Pyrimidine metabolism	c43359_g1_i1
map00240	2.7.7.7	Pyrimidine metabolism	c44224_g1_i1
map00240	2.7.7.7	Pyrimidine metabolism	c44271_g1_i1
map00240	2.7.7.7	Pyrimidine metabolism	c44709_g1_i1
map00240	2.7.7.7	Pyrimidine metabolism	c44989_g1_i1
map00240	2.7.7.7	Pyrimidine metabolism	c45791_g1_i1
map00240	2.7.7.7	Pyrimidine metabolism	c45843_g1_i1
map00240	2.7.7.7	Pyrimidine metabolism	c46169_g1_i1
map00240	2.7.7.7	Pyrimidine metabolism	c46252_g1_i1
map00240	2.7.7.7	Pyrimidine metabolism	c46348_g1_i1
map00240	2.7.7.7	Pyrimidine metabolism	c46593_g1_i1
map00240	2.7.7.7	Pyrimidine metabolism	c47076_g1_i1
map00240	2.7.7.7	Pyrimidine metabolism	c47343_g1_i1
map00240	2.7.7.7	Pyrimidine metabolism	c47528_g1_i1
map00240	2.7.7.7	Pyrimidine metabolism	c47613_g1_i1
map00240	2.7.7.7	Pyrimidine metabolism	c47728_g1_i1
map00240	2.7.7.7	Pyrimidine metabolism	c48126_g1_i1
map00240	2.7.7.7	Pyrimidine metabolism	c48216_g1_i1
map00240	2.7.7.7	Pyrimidine metabolism	c4887_g1_i1
map00240	2.7.7.7	Pyrimidine metabolism	c49088_g1_i1
map00240	2.7.7.7	Pyrimidine metabolism	c49125_g1_i1
map00240	2.7.7.7	Pyrimidine metabolism	c49740_g1_i1
map00240	2.7.7.7	Pyrimidine metabolism	c4991_g1_i1
map00240	2.7.7.7	Pyrimidine metabolism	c50087_g1_i1
map00240	2.7.7.7	Pyrimidine metabolism	c50330_g1_i1
map00240	2.7.7.7	Pyrimidine metabolism	c5093_g1_i1
map00240	2.7.7.7	Pyrimidine metabolism	c51366_g1_i1
map00240	2.7.7.7	Pyrimidine metabolism	c52420_g1_i1
map00240	2.7.7.7	Pyrimidine metabolism	c53495_g1_i1
map00240	2.7.7.7	Pyrimidine metabolism	c5355_g1_i1
map00240	2.7.7.7	Pyrimidine metabolism	c53590_g1_i1
map00240	2.7.7.7	Pyrimidine metabolism	c54147_g1_i1
map00240	2.7.7.7	Pyrimidine metabolism	c54692_g1_i1
map00240	2.7.7.7	Pyrimidine metabolism	c55020_g1_i1
map00240	2.7.7.7	Pyrimidine metabolism	c55227_g1_i1
map00240	2.7.7.7	Pyrimidine metabolism	c55387_g1_i1
map00240	2.7.7.7	Pyrimidine metabolism	c55419_g1_i1
map00240	2.7.7.7	Pyrimidine metabolism	c5635_g1_i1
map00240	2.7.7.7	Pyrimidine metabolism	c56615_g1_i1
map00240	2.7.7.7	Pyrimidine metabolism	c56744_g1_i1
map00240	2.7.7.7	Pyrimidine metabolism	c57986_g1_i1
map00240	2.7.7.7	Pyrimidine metabolism	c5855_g1_i1
map00240	2.7.7.7	Pyrimidine metabolism	c58677_g1_i1
map00240	2.7.7.7	Pyrimidine metabolism	c59491_g1_i1
map00240	2.7.7.7	Pyrimidine metabolism	c59939_g1_i1
map00240	2.7.7.7	Pyrimidine metabolism	c6145_g1_i1
map00240	2.7.7.7	Pyrimidine metabolism	c6359_g1_i1
map00240	2.7.7.7	Pyrimidine metabolism	c6827_g1_i1
map00240	2.7.7.7	Pyrimidine metabolism	c6902_g1_i1
map00240	2.7.7.7	Pyrimidine metabolism	c795_g1_i1
map00240	2.7.7.7	Pyrimidine metabolism	c8140_g1_i1
map00240	2.7.7.7	Pyrimidine metabolism	c8360_g1_i1
map00240	2.7.7.7	Pyrimidine metabolism	c8374_g1_i1
map00240	2.7.7.7	Pyrimidine metabolism	c8881_g1_i1
map00240	2.7.7.7	Pyrimidine metabolism	c9225_g1_i1
map00240	2.7.7.7	Pyrimidine metabolism	c9251_g1_i1
map00240	2.7.7.8	Pyrimidine metabolism	c20996_g1_i1
map00240	3.1.3.5	Pyrimidine metabolism	c21976_g1_i2
map00240	3.1.3.5	Pyrimidine metabolism	c23784_g2_i1
map00240	3.5.2.2	Pyrimidine metabolism	c19203_g1_i1
map00240	3.5.4.5	Pyrimidine metabolism	c25797_g1_i1
map00240	3.6.1.17	Pyrimidine metabolism	c13492_g1_i1
map00240	3.6.1.19	Pyrimidine metabolism	c23788_g1_i1
map00240	3.6.1.19	Pyrimidine metabolism	c41140_g1_i1
map00240	3.6.1.19	Pyrimidine metabolism	c57882_g1_i1
map00240	3.6.1.23	Pyrimidine metabolism	c21010_g1_i2
map00240	4.1.1.23	Pyrimidine metabolism	c22808_g1_i1
map00240	4.2.1.70	Pyrimidine metabolism	c22917_g1_i2
map00240	6.3.4.2	Pyrimidine metabolism	c1982_g1_i1
map00240	6.3.4.2	Pyrimidine metabolism	c27223_g1_i1
map00240	6.3.4.2	Pyrimidine metabolism	c30114_g1_i1
map00240	6.3.4.2	Pyrimidine metabolism	c49452_g1_i1
map00240	6.3.5.5	Pyrimidine metabolism	c53276_g1_i1
map00250	1.2.1.88	Alanine, aspartate and glutamate metabolism	c24584_g1_i1
map00250	1.4.1.14	Alanine, aspartate and glutamate metabolism	c27229_g1_i1
map00250	2.1.3.2	Alanine, aspartate and glutamate metabolism	c42126_g1_i1
map00250	2.6.1.1	Alanine, aspartate and glutamate metabolism	c25524_g1_i1
map00250	2.6.1.1	Alanine, aspartate and glutamate metabolism	c26106_g1_i2
map00250	2.6.1.16	Alanine, aspartate and glutamate metabolism	c11489_g1_i1
map00250	2.6.1.16	Alanine, aspartate and glutamate metabolism	c27380_g1_i3
map00250	2.6.1.19	Alanine, aspartate and glutamate metabolism	c24556_g1_i1
map00250	4.3.2.2	Alanine, aspartate and glutamate metabolism	c24981_g2_i1
map00250	6.3.1.1	Alanine, aspartate and glutamate metabolism	c3078_g1_i1
map00250	6.3.1.1	Alanine, aspartate and glutamate metabolism	c49456_g1_i1
map00250	6.3.1.2	Alanine, aspartate and glutamate metabolism	c24879_g1_i1
map00250	6.3.4.4	Alanine, aspartate and glutamate metabolism	c21068_g1_i1
map00250	6.3.5.4	Alanine, aspartate and glutamate metabolism	c27318_g2_i2
map00250	6.3.5.5	Alanine, aspartate and glutamate metabolism	c53276_g1_i1
map00253	6.4.1.2	Tetracycline biosynthesis	c13080_g1_i1
map00253	6.4.1.2	Tetracycline biosynthesis	c15893_g1_i1
map00254	6.4.1.2	Aflatoxin biosynthesis	c13080_g1_i1
map00254	6.4.1.2	Aflatoxin biosynthesis	c15893_g1_i1
map00260	1.1.1.1	Glycine, serine and threonine metabolism	c23362_g1_i2
map00260	1.2.1.8+1.1.99.1	Glycine, serine and threonine metabolism	c26742_g1_i1
map00260	1.4.4.2	Glycine, serine and threonine metabolism	c13025_g1_i1
map00260	1.4.4.2	Glycine, serine and threonine metabolism	c13025_g2_i1
map00260	1.4.4.2	Glycine, serine and threonine metabolism	c1303_g1_i1
map00260	1.4.4.2	Glycine, serine and threonine metabolism	c52302_g1_i1
map00260	1.8.1.4	Glycine, serine and threonine metabolism	c25444_g1_i1
map00260	2.1.2.1	Glycine, serine and threonine metabolism	c24960_g1_i2
map00260	2.1.2.10	Glycine, serine and threonine metabolism	c19305_g1_i1
map00260	2.1.2.10	Glycine, serine and threonine metabolism	c2034_g1_i1
map00260	2.1.2.10	Glycine, serine and threonine metabolism	c24307_g5_i1
map00260	2.1.2.10	Glycine, serine and threonine metabolism	c26904_g1_i2
map00260	2.3.1.37	Glycine, serine and threonine metabolism	c24893_g1_i1
map00260	2.6.1.52	Glycine, serine and threonine metabolism	c23190_g1_i1
map00260	3.1.3.3	Glycine, serine and threonine metabolism	c26110_g2_i1
map00260	4.3.1.19	Glycine, serine and threonine metabolism	c19636_g1_i4
map00260	5.4.2.11	Glycine, serine and threonine metabolism	c22497_g1_i1
map00270	1.1.1.37	Cysteine and methionine metabolism	c14071_g1_i1
map00270	1.1.1.37	Cysteine and methionine metabolism	c23601_g1_i1
map00270	1.13.11.20	Cysteine and methionine metabolism	c19866_g1_i1
map00270	1.13.11.54	Cysteine and methionine metabolism	c20940_g1_i3
map00270	2.1.1.37	Cysteine and methionine metabolism	c18347_g1_i1
map00270	2.1.1.37	Cysteine and methionine metabolism	c22802_g1_i1
map00270	2.1.1.37	Cysteine and methionine metabolism	c4677_g1_i1
map00270	2.5.1.16	Cysteine and methionine metabolism	c17589_g1_i1
map00270	2.5.1.16	Cysteine and methionine metabolism	c20554_g1_i1
map00270	2.5.1.22	Cysteine and methionine metabolism	c17589_g1_i1
map00270	2.5.1.6	Cysteine and methionine metabolism	c23888_g1_i1
map00270	2.5.1.6	Cysteine and methionine metabolism	c5812_g1_i1
map00270	2.5.1.6	Cysteine and methionine metabolism	c58730_g1_i1
map00270	2.6.1.1	Cysteine and methionine metabolism	c25524_g1_i1
map00270	2.6.1.1	Cysteine and methionine metabolism	c26106_g1_i2
map00270	3.3.1.1	Cysteine and methionine metabolism	c23659_g1_i1
map00270	3.3.1.1	Cysteine and methionine metabolism	c24351_g1_i2
map00270	4.1.1.50	Cysteine and methionine metabolism	c27009_g1_i1
map00270	4.2.1.109	Cysteine and methionine metabolism	c25824_g1_i1
map00270	4.4.1.8	Cysteine and methionine metabolism	c46768_g1_i1
map00270	5.3.1.23	Cysteine and methionine metabolism	c11950_g1_i1
map00270	5.3.1.23	Cysteine and methionine metabolism	c24946_g1_i1
map00270	5.3.1.23	Cysteine and methionine metabolism	c24961_g1_i1
map00270	5.3.1.23	Cysteine and methionine metabolism	c25864_g1_i1
map00280	1.2.1.27	Valine, leucine and isoleucine degradation	c27010_g1_i1
map00280	1.8.1.4	Valine, leucine and isoleucine degradation	c25444_g1_i1
map00280	2.3.1.168	Valine, leucine and isoleucine degradation	c46345_g1_i1
map00280	2.3.3.10	Valine, leucine and isoleucine degradation	c15515_g1_i2
map00280	2.3.3.10	Valine, leucine and isoleucine degradation	c15515_g2_i1
map00280	2.6.1.42	Valine, leucine and isoleucine degradation	c4212_g1_i1
map00280	2.8.3.5	Valine, leucine and isoleucine degradation	c25583_g3_i1
map00280	4.2.1.17	Valine, leucine and isoleucine degradation	c25033_g1_i1
map00280	4.2.1.17+1.1.1.35	Valine, leucine and isoleucine degradation	c15714_g1_i1
map00280	4.2.1.17+1.1.1.35	Valine, leucine and isoleucine degradation	c25033_g1_i1
map00280	4.2.1.17+1.1.1.35	Valine, leucine and isoleucine degradation	c25625_g2_i2
map00281	4.2.1.17	Geraniol degradation	c25033_g1_i1
map00281	4.2.1.17+1.1.1.35	Geraniol degradation	c15714_g1_i1
map00281	4.2.1.17+1.1.1.35	Geraniol degradation	c25033_g1_i1
map00281	4.2.1.17+1.1.1.35	Geraniol degradation	c25625_g2_i2
map00290	2.6.1.42	Valine, leucine and isoleucine biosynthesis	c4212_g1_i1
map00290	4.2.1.33	Valine, leucine and isoleucine biosynthesis	c24002_g1_i1
map00290	4.2.1.33	Valine, leucine and isoleucine biosynthesis	c26602_g1_i1
map00290	4.3.1.19	Valine, leucine and isoleucine biosynthesis	c19636_g1_i4
map00300	4.3.3.7	Lysine biosynthesis	c9975_g1_i1
map00310	1.14.11.4	Lysine degradation	c22319_g4_i1
map00310	1.2.4.2	Lysine degradation	c24334_g1_i4
map00310	1.2.4.2	Lysine degradation	c49732_g1_i1
map00310	1.2.4.2	Lysine degradation	c54335_g1_i1
map00310	1.2.4.2	Lysine degradation	c55176_g1_i1
map00310	2.1.1.43	Lysine degradation	c10009_g1_i1
map00310	2.1.1.43	Lysine degradation	c17679_g1_i1
map00310	2.1.1.43	Lysine degradation	c19002_g2_i1
map00310	2.1.1.43	Lysine degradation	c20025_g1_i1
map00310	2.1.1.43	Lysine degradation	c20802_g1_i1
map00310	2.1.1.43	Lysine degradation	c20802_g2_i1
map00310	2.1.1.43	Lysine degradation	c21459_g1_i2
map00310	2.1.1.43	Lysine degradation	c21775_g1_i1
map00310	2.1.1.43	Lysine degradation	c22827_g1_i1
map00310	2.1.1.43	Lysine degradation	c24322_g1_i1
map00310	2.1.1.43	Lysine degradation	c30397_g1_i1
map00310	2.1.1.43	Lysine degradation	c3775_g1_i1
map00310	2.1.1.43	Lysine degradation	c45113_g1_i1
map00310	2.1.1.43	Lysine degradation	c46448_g1_i1
map00310	2.1.1.43	Lysine degradation	c5869_g1_i1
map00310	2.1.1.43	Lysine degradation	c8809_g1_i1
map00310	2.1.1.43	Lysine degradation	c92_g1_i1
map00310	2.1.1.43	Lysine degradation	c9510_g1_i1
map00310	2.3.1.61	Lysine degradation	c26860_g1_i1
map00310	4.2.1.17	Lysine degradation	c25033_g1_i1
map00310	4.2.1.17+1.1.1.35	Lysine degradation	c15714_g1_i1
map00310	4.2.1.17+1.1.1.35	Lysine degradation	c25033_g1_i1
map00310	4.2.1.17+1.1.1.35	Lysine degradation	c25625_g2_i2
map00330	1.14.11.2	Arginine and proline metabolism	c14041_g1_i1
map00330	1.2.1.41	Arginine and proline metabolism	c27386_g2_i2
map00330	1.2.1.88	Arginine and proline metabolism	c24584_g1_i1
map00330	1.5.1.2	Arginine and proline metabolism	c17362_g1_i1
map00330	1.5.1.2	Arginine and proline metabolism	c21381_g1_i1
map00330	1.5.1.2	Arginine and proline metabolism	c55102_g1_i1
map00330	1.5.5.2	Arginine and proline metabolism	c17195_g1_i1
map00330	2.5.1.16	Arginine and proline metabolism	c17589_g1_i1
map00330	2.5.1.16	Arginine and proline metabolism	c20554_g1_i1
map00330	2.5.1.22	Arginine and proline metabolism	c17589_g1_i1
map00330	2.6.1.1	Arginine and proline metabolism	c25524_g1_i1
map00330	2.6.1.1	Arginine and proline metabolism	c26106_g1_i2
map00330	2.6.1.13	Arginine and proline metabolism	c24459_g1_i1
map00330	3.5.1.14	Arginine and proline metabolism	c20851_g1_i1
map00330	3.5.1.14	Arginine and proline metabolism	c21532_g1_i1
map00330	3.5.1.14	Arginine and proline metabolism	c23170_g1_i3
map00330	4.1.1.50	Arginine and proline metabolism	c27009_g1_i1
map00330	6.3.1.2	Arginine and proline metabolism	c24879_g1_i1
map00332	1.2.1.41	Carbapenem biosynthesis	c27386_g2_i2
map00350	1.1.1.1	Tyrosine metabolism	c23362_g1_i2
map00350	2.6.1.1	Tyrosine metabolism	c25524_g1_i1
map00350	2.6.1.1	Tyrosine metabolism	c26106_g1_i2
map00350	3.7.1.2	Tyrosine metabolism	c9694_g1_i1
map00360	2.6.1.1	Phenylalanine metabolism	c25524_g1_i1
map00360	2.6.1.1	Phenylalanine metabolism	c26106_g1_i2
map00360	4.2.1.17	Phenylalanine metabolism	c15714_g1_i1
map00360	4.2.1.17	Phenylalanine metabolism	c25033_g1_i1
map00360	4.2.1.17	Phenylalanine metabolism	c25625_g2_i2
map00360	4.3.1.24	Phenylalanine metabolism	c24157_g1_i2
map00362	4.2.1.17	Benzoate degradation	c15714_g1_i1
map00362	4.2.1.17	Benzoate degradation	c25033_g1_i1
map00362	4.2.1.17	Benzoate degradation	c25625_g2_i2
map00380	1.11.1.6	Tryptophan metabolism	c19140_g1_i1
map00380	1.11.1.6	Tryptophan metabolism	c19140_g2_i1
map00380	1.11.1.6	Tryptophan metabolism	c23754_g1_i1
map00380	1.11.1.6	Tryptophan metabolism	c7919_g1_i1
map00380	1.13.11.11	Tryptophan metabolism	c4258_g1_i1
map00380	1.13.11.11	Tryptophan metabolism	c54000_g1_i1
map00380	1.2.4.2	Tryptophan metabolism	c24334_g1_i4
map00380	1.2.4.2	Tryptophan metabolism	c49732_g1_i1
map00380	1.2.4.2	Tryptophan metabolism	c54335_g1_i1
map00380	1.2.4.2	Tryptophan metabolism	c55176_g1_i1
map00380	3.5.1.9	Tryptophan metabolism	c14158_g1_i1
map00380	4.2.1.17	Tryptophan metabolism	c25033_g1_i1
map00380	4.2.1.17+1.1.1.35	Tryptophan metabolism	c15714_g1_i1
map00380	4.2.1.17+1.1.1.35	Tryptophan metabolism	c25033_g1_i1
map00380	4.2.1.17+1.1.1.35	Tryptophan metabolism	c25625_g2_i2
map00400	2.6.1.1	Phenylalanine, tyrosine and tryptophan biosynthesis	c25524_g1_i1
map00400	2.6.1.1	Phenylalanine, tyrosine and tryptophan biosynthesis	c26106_g1_i2
map00401	2.6.1.1	Novobiocin biosynthesis	c25524_g1_i1
map00401	2.6.1.1	Novobiocin biosynthesis	c26106_g1_i2
map00410	1.2.1.18	beta-Alanine metabolism	c27010_g1_i1
map00410	2.5.1.16	beta-Alanine metabolism	c17589_g1_i1
map00410	2.5.1.16	beta-Alanine metabolism	c20554_g1_i1
map00410	2.5.1.22	beta-Alanine metabolism	c17589_g1_i1
map00410	2.6.1.19	beta-Alanine metabolism	c24556_g1_i1
map00410	3.5.2.2	beta-Alanine metabolism	c19203_g1_i1
map00410	4.1.1.9	beta-Alanine metabolism	c33938_g1_i1
map00410	4.2.1.17	beta-Alanine metabolism	c15714_g1_i1
map00410	4.2.1.17	beta-Alanine metabolism	c25033_g1_i1
map00410	4.2.1.17	beta-Alanine metabolism	c25625_g2_i2
map00430	1.13.11.20	Taurine and hypotaurine metabolism	c19866_g1_i1
map00430	2.3.2.2	Taurine and hypotaurine metabolism	c20407_g1_i1
map00430	2.3.2.2	Taurine and hypotaurine metabolism	c28425_g1_i1
map00430	2.3.2.2	Taurine and hypotaurine metabolism	c31680_g1_i1
map00430	2.3.2.2	Taurine and hypotaurine metabolism	c45002_g1_i1
map00430	2.3.2.2	Taurine and hypotaurine metabolism	c4864_g1_i1
map00430	2.3.2.2	Taurine and hypotaurine metabolism	c53779_g1_i1
map00430	2.3.2.2	Taurine and hypotaurine metabolism	c58429_g1_i1
map00450	1.8.1.9	Selenocompound metabolism	c22994_g1_i1
map00450	1.8.1.9	Selenocompound metabolism	c26055_g2_i1
map00450	2.7.7.4	Selenocompound metabolism	c26296_g1_i3
map00450	2.7.9.3	Selenocompound metabolism	c25796_g7_i2
map00450	2.7.9.3	Selenocompound metabolism	c26746_g1_i1
map00450	2.9.1.2	Selenocompound metabolism	c15044_g1_i1
map00450	2.9.1.2	Selenocompound metabolism	c38413_g1_i1
map00450	4.4.1.8	Selenocompound metabolism	c46768_g1_i1
map00450	6.1.1.10	Selenocompound metabolism	c14220_g1_i1
map00450	6.1.1.10	Selenocompound metabolism	c21268_g1_i1
map00450	6.1.1.10	Selenocompound metabolism	c25740_g1_i1
map00450	6.1.1.10	Selenocompound metabolism	c60154_g1_i1
map00460	2.1.2.1	Cyanoamino acid metabolism	c24960_g1_i2
map00460	2.3.2.2	Cyanoamino acid metabolism	c20407_g1_i1
map00460	2.3.2.2	Cyanoamino acid metabolism	c28425_g1_i1
map00460	2.3.2.2	Cyanoamino acid metabolism	c31680_g1_i1
map00460	2.3.2.2	Cyanoamino acid metabolism	c45002_g1_i1
map00460	2.3.2.2	Cyanoamino acid metabolism	c4864_g1_i1
map00460	2.3.2.2	Cyanoamino acid metabolism	c53779_g1_i1
map00460	2.3.2.2	Cyanoamino acid metabolism	c58429_g1_i1
map00460	6.3.1.1	Cyanoamino acid metabolism	c3078_g1_i1
map00460	6.3.1.1	Cyanoamino acid metabolism	c49456_g1_i1
map00473	5.1.1.1	D-Alanine metabolism	c25765_g1_i3
map00480	1.1.1.42	Glutathione metabolism	c25504_g1_i1
map00480	1.1.1.42	Glutathione metabolism	c26277_g1_i2
map00480	1.1.1.44	Glutathione metabolism	c25946_g1_i3
map00480	1.1.1.44	Glutathione metabolism	c44933_g1_i1
map00480	1.1.1.49	Glutathione metabolism	c23001_g1_i2
map00480	1.1.1.49	Glutathione metabolism	c35404_g1_i1
map00480	1.11.1.15	Glutathione metabolism	c19103_g1_i1
map00480	1.11.1.15	Glutathione metabolism	c20923_g1_i1
map00480	1.11.1.15	Glutathione metabolism	c22795_g1_i2
map00480	1.11.1.15	Glutathione metabolism	c25487_g1_i2
map00480	1.11.1.15	Glutathione metabolism	c26674_g2_i5
map00480	1.11.1.15	Glutathione metabolism	c38390_g1_i1
map00480	1.17.4.1	Glutathione metabolism	c11863_g1_i1
map00480	1.17.4.1	Glutathione metabolism	c13875_g1_i1
map00480	1.17.4.1	Glutathione metabolism	c13964_g1_i1
map00480	1.17.4.1	Glutathione metabolism	c15340_g1_i1
map00480	1.17.4.1	Glutathione metabolism	c17416_g1_i2
map00480	1.17.4.1	Glutathione metabolism	c21409_g1_i5
map00480	1.17.4.1	Glutathione metabolism	c3309_g1_i1
map00480	1.17.4.1	Glutathione metabolism	c44909_g1_i1
map00480	1.17.4.1	Glutathione metabolism	c9832_g1_i1
map00480	2.3.2.2+3.4.19.13	Glutathione metabolism	c20407_g1_i1
map00480	2.3.2.2+3.4.19.13	Glutathione metabolism	c28425_g1_i1
map00480	2.3.2.2+3.4.19.13	Glutathione metabolism	c31680_g1_i1
map00480	2.3.2.2+3.4.19.13	Glutathione metabolism	c45002_g1_i1
map00480	2.3.2.2+3.4.19.13	Glutathione metabolism	c4864_g1_i1
map00480	2.3.2.2+3.4.19.13	Glutathione metabolism	c53779_g1_i1
map00480	2.3.2.2+3.4.19.13	Glutathione metabolism	c58429_g1_i1
map00480	2.5.1.16	Glutathione metabolism	c17589_g1_i1
map00480	2.5.1.16	Glutathione metabolism	c20554_g1_i1
map00480	2.5.1.18+1.8.5.1	Glutathione metabolism	c23219_g1_i2
map00480	2.5.1.22	Glutathione metabolism	c17589_g1_i1
map00480	3.4.11.1	Glutathione metabolism	c24451_g1_i1
map00480	3.4.11.1	Glutathione metabolism	c26213_g1_i1
map00480	3.4.11.1	Glutathione metabolism	c26273_g1_i1
map00480	3.4.11.1	Glutathione metabolism	c28123_g1_i1
map00480	3.4.11.1	Glutathione metabolism	c38316_g1_i1
map00480	3.4.11.1	Glutathione metabolism	c44481_g1_i1
map00480	3.4.11.1	Glutathione metabolism	c48172_g1_i1
map00480	3.4.11.1	Glutathione metabolism	c49957_g1_i1
map00480	3.4.11.1	Glutathione metabolism	c59059_g1_i1
map00480	3.4.11.1	Glutathione metabolism	c59413_g1_i1
map00480	3.4.11.1	Glutathione metabolism	c5969_g1_i1
map00480	6.3.2.2	Glutathione metabolism	c26454_g1_i2
map00480	6.3.2.2	Glutathione metabolism	c49380_g1_i1
map00480	6.3.2.2	Glutathione metabolism	c53527_g1_i1
map00480	6.3.2.2	Glutathione metabolism	c54480_g1_i1
map00480	6.3.2.3	Glutathione metabolism	c26979_g1_i3
map00480	6.3.2.3	Glutathione metabolism	c8191_g1_i1
map00500	1.1.1.22	Starch and sucrose metabolism	c31283_g1_i1
map00500	1.1.1.22	Starch and sucrose metabolism	c31581_g1_i1
map00500	1.1.1.22	Starch and sucrose metabolism	c47332_g1_i1
map00500	2.4.1.1	Starch and sucrose metabolism	c27075_g1_i1
map00500	2.4.1.11	Starch and sucrose metabolism	c26620_g1_i3
map00500	2.4.1.18	Starch and sucrose metabolism	c26696_g1_i2
map00500	2.4.1.25+3.2.1.33	Starch and sucrose metabolism	c19237_g1_i1
map00500	2.4.1.25+3.2.1.33	Starch and sucrose metabolism	c26280_g1_i2
map00500	2.7.1.1	Starch and sucrose metabolism	c25888_g1_i1
map00500	2.7.7.9	Starch and sucrose metabolism	c25302_g1_i3
map00500	2.7.7.9	Starch and sucrose metabolism	c43194_g1_i1
map00500	3.2.1.1	Starch and sucrose metabolism	c17444_g1_i1
map00500	3.2.1.1	Starch and sucrose metabolism	c23143_g1_i1
map00500	3.2.1.28	Starch and sucrose metabolism	c19627_g1_i1
map00500	3.2.1.28	Starch and sucrose metabolism	c20683_g1_i1
map00500	3.2.1.28	Starch and sucrose metabolism	c24908_g1_i2
map00500	3.2.1.28	Starch and sucrose metabolism	c26555_g1_i1
map00500	3.2.1.28	Starch and sucrose metabolism	c27062_g1_i1
map00500	3.2.1.28	Starch and sucrose metabolism	c2866_g1_i1
map00500	3.2.1.28	Starch and sucrose metabolism	c45383_g1_i1
map00500	3.2.1.28	Starch and sucrose metabolism	c57090_g1_i1
map00500	5.3.1.9	Starch and sucrose metabolism	c16382_g1_i1
map00500	5.3.1.9	Starch and sucrose metabolism	c26851_g1_i4
map00510	2.4.1.142	N-Glycan biosynthesis	c26480_g4_i1
map00510	2.4.1.143	N-Glycan biosynthesis	c2475_g1_i1
map00510	2.4.1.143	N-Glycan biosynthesis	c29133_g1_i1
map00510	2.4.1.145	N-Glycan biosynthesis	c39740_g1_i1
map00510	2.4.1.256	N-Glycan biosynthesis	c21885_g1_i2
map00510	2.4.1.257+2.4.1.132	N-Glycan biosynthesis	c25935_g1_i1
map00510	2.4.1.258	N-Glycan biosynthesis	c24054_g1_i1
map00510	2.4.99.18	N-Glycan biosynthesis	c20001_g1_i1
map00510	2.4.99.18	N-Glycan biosynthesis	c24389_g1_i1
map00510	2.4.99.18	N-Glycan biosynthesis	c25041_g1_i1
map00510	2.4.99.18	N-Glycan biosynthesis	c25494_g1_i2
map00510	3.2.1.106	N-Glycan biosynthesis	c26581_g1_i2
map00511	3.2.1.23	Other glycan degradation	c25381_g1_i1
map00511	3.2.1.23	Other glycan degradation	c51833_g1_i1
map00511	3.2.1.23	Other glycan degradation	c6608_g1_i1
map00511	3.2.1.23	Other glycan degradation	c8098_g1_i1
map00511	3.2.1.25	Other glycan degradation	c25825_g1_i1
map00511	3.2.1.45	Other glycan degradation	c24659_g1_i2
map00511	3.2.1.51	Other glycan degradation	c20265_g1_i1
map00511	3.2.1.51	Other glycan degradation	c23347_g1_i1
map00511	3.2.1.52	Other glycan degradation	c17930_g1_i1
map00511	3.2.1.52	Other glycan degradation	c24362_g1_i1
map00511	3.2.1.52	Other glycan degradation	c35170_g1_i1
map00511	3.2.1.52	Other glycan degradation	c46430_g1_i1
map00511	3.2.1.96	Other glycan degradation	c17129_g1_i1
map00512	2.4.1.122	Mucin type O-Glycan biosynthesis	c20312_g1_i3
map00513	2.4.1.142	Various types of N-glycan biosynthesis	c26480_g4_i1
map00513	2.4.1.143	Various types of N-glycan biosynthesis	c2475_g1_i1
map00513	2.4.1.143	Various types of N-glycan biosynthesis	c29133_g1_i1
map00513	2.4.1.145	Various types of N-glycan biosynthesis	c39740_g1_i1
map00513	2.4.1.257+2.4.1.132	Various types of N-glycan biosynthesis	c25935_g1_i1
map00513	2.4.1.258	Various types of N-glycan biosynthesis	c24054_g1_i1
map00513	2.4.99.18	Various types of N-glycan biosynthesis	c20001_g1_i1
map00513	2.4.99.18	Various types of N-glycan biosynthesis	c24389_g1_i1
map00513	2.4.99.18	Various types of N-glycan biosynthesis	c25041_g1_i1
map00513	2.4.99.18	Various types of N-glycan biosynthesis	c25494_g1_i2
map00513	3.2.1.52	Various types of N-glycan biosynthesis	c17930_g1_i1
map00513	3.2.1.52	Various types of N-glycan biosynthesis	c24362_g1_i1
map00513	3.2.1.52	Various types of N-glycan biosynthesis	c35170_g1_i1
map00513	3.2.1.52	Various types of N-glycan biosynthesis	c46430_g1_i1
map00514	2.4.1.221	Other types of O-glycan biosynthesis	c16007_g1_i1
map00514	2.4.1.221	Other types of O-glycan biosynthesis	c20849_g1_i1
map00520	1.1.1.22	Amino sugar and nucleotide sugar metabolism	c31283_g1_i1
map00520	1.1.1.22	Amino sugar and nucleotide sugar metabolism	c31581_g1_i1
map00520	1.1.1.22	Amino sugar and nucleotide sugar metabolism	c47332_g1_i1
map00520	1.3.1.98	Amino sugar and nucleotide sugar metabolism	c5322_g1_i1
map00520	1.3.1.98	Amino sugar and nucleotide sugar metabolism	c7911_g1_i1
map00520	2.4.1.16	Amino sugar and nucleotide sugar metabolism	c41567_g1_i1
map00520	2.4.1.16	Amino sugar and nucleotide sugar metabolism	c52029_g1_i1
map00520	2.6.1.16	Amino sugar and nucleotide sugar metabolism	c11489_g1_i1
map00520	2.6.1.16	Amino sugar and nucleotide sugar metabolism	c27380_g1_i3
map00520	2.7.1.1	Amino sugar and nucleotide sugar metabolism	c25888_g1_i1
map00520	2.7.1.6	Amino sugar and nucleotide sugar metabolism	c19050_g1_i1
map00520	2.7.1.6	Amino sugar and nucleotide sugar metabolism	c25322_g2_i1
map00520	2.7.7.12	Amino sugar and nucleotide sugar metabolism	c23722_g1_i1
map00520	2.7.7.9	Amino sugar and nucleotide sugar metabolism	c25302_g1_i3
map00520	2.7.7.9	Amino sugar and nucleotide sugar metabolism	c43194_g1_i1
map00520	3.2.1.14	Amino sugar and nucleotide sugar metabolism	c19131_g1_i2
map00520	3.2.1.14	Amino sugar and nucleotide sugar metabolism	c22879_g1_i1
map00520	3.2.1.14	Amino sugar and nucleotide sugar metabolism	c23747_g1_i1
map00520	3.2.1.14	Amino sugar and nucleotide sugar metabolism	c31531_g1_i1
map00520	3.2.1.14	Amino sugar and nucleotide sugar metabolism	c8668_g1_i1
map00520	3.2.1.52	Amino sugar and nucleotide sugar metabolism	c17930_g1_i1
map00520	3.2.1.52	Amino sugar and nucleotide sugar metabolism	c24362_g1_i1
map00520	3.2.1.52	Amino sugar and nucleotide sugar metabolism	c35170_g1_i1
map00520	3.2.1.52	Amino sugar and nucleotide sugar metabolism	c46430_g1_i1
map00520	3.5.99.6	Amino sugar and nucleotide sugar metabolism	c10598_g1_i1
map00520	3.5.99.6	Amino sugar and nucleotide sugar metabolism	c24981_g3_i2
map00520	3.5.99.6	Amino sugar and nucleotide sugar metabolism	c610_g1_i2
map00520	4.2.1.47	Amino sugar and nucleotide sugar metabolism	c5339_g1_i2
map00520	5.1.3.2	Amino sugar and nucleotide sugar metabolism	c16929_g1_i1
map00520	5.1.3.2	Amino sugar and nucleotide sugar metabolism	c25031_g1_i2
map00520	5.3.1.8	Amino sugar and nucleotide sugar metabolism	c22735_g1_i2
map00520	5.3.1.9	Amino sugar and nucleotide sugar metabolism	c16382_g1_i1
map00520	5.3.1.9	Amino sugar and nucleotide sugar metabolism	c26851_g1_i4
map00520	5.4.2.10	Amino sugar and nucleotide sugar metabolism	c15591_g1_i1
map00520	5.4.2.10	Amino sugar and nucleotide sugar metabolism	c21334_g5_i2
map00520	5.4.2.10	Amino sugar and nucleotide sugar metabolism	c27067_g2_i2
map00520	5.4.2.10	Amino sugar and nucleotide sugar metabolism	c33787_g1_i1
map00520	5.4.2.10	Amino sugar and nucleotide sugar metabolism	c36611_g1_i1
map00520	5.4.2.10	Amino sugar and nucleotide sugar metabolism	c3975_g1_i1
map00520	5.4.2.8	Amino sugar and nucleotide sugar metabolism	c11452_g1_i1
map00520	5.4.2.8	Amino sugar and nucleotide sugar metabolism	c27205_g1_i2
map00521	2.7.1.1	Streptomycin biosynthesis	c25888_g1_i1
map00521	3.1.3.25	Streptomycin biosynthesis	c22900_g1_i1
map00521	3.1.3.25	Streptomycin biosynthesis	c24428_g1_i1
map00524	2.7.1.1	Butirosin and neomycin biosynthesis	c25888_g1_i1
map00531	3.2.1.23	Glycosaminoglycan degradation	c25381_g1_i1
map00531	3.2.1.23	Glycosaminoglycan degradation	c51833_g1_i1
map00531	3.2.1.23	Glycosaminoglycan degradation	c6608_g1_i1
map00531	3.2.1.23	Glycosaminoglycan degradation	c8098_g1_i1
map00531	3.2.1.35	Glycosaminoglycan degradation	c24244_g1_i2
map00531	3.2.1.50	Glycosaminoglycan degradation	c1445_g1_i1
map00531	3.2.1.50	Glycosaminoglycan degradation	c30229_g1_i1
map00531	3.2.1.52	Glycosaminoglycan degradation	c17930_g1_i1
map00531	3.2.1.52	Glycosaminoglycan degradation	c24362_g1_i1
map00531	3.2.1.52	Glycosaminoglycan degradation	c35170_g1_i1
map00531	3.2.1.52	Glycosaminoglycan degradation	c46430_g1_i1
map00532	2.4.2.26	Glycosaminoglycan biosynthesis - chondroitin sulfate / dermatan sulfate	c36394_g1_i1
map00534	2.4.1.223	Glycosaminoglycan biosynthesis - heparan sulfate / heparin	c2590_g1_i1
map00534	2.4.1.224+2.4.1.225	Glycosaminoglycan biosynthesis - heparan sulfate / heparin	c26406_g1_i1
map00534	2.4.2.26	Glycosaminoglycan biosynthesis - heparan sulfate / heparin	c36394_g1_i1
map00534	5.1.3.17	Glycosaminoglycan biosynthesis - heparan sulfate / heparin	c30837_g1_i1
map00534	5.1.3.17	Glycosaminoglycan biosynthesis - heparan sulfate / heparin	c49267_g1_i1
map00540	2.7.7.38	Lipopolysaccharide biosynthesis	c1296_g1_i1
map00550	1.3.1.98	Peptidoglycan biosynthesis	c5322_g1_i1
map00550	1.3.1.98	Peptidoglycan biosynthesis	c7911_g1_i1
map00550	2.4.1.227	Peptidoglycan biosynthesis	c21936_g1_i2
map00550	2.7.8.13	Peptidoglycan biosynthesis	c24858_g1_i1
map00561	2.3.1.15	Glycerolipid metabolism	c17407_g1_i1
map00561	2.3.1.15	Glycerolipid metabolism	c25148_g1_i3
map00561	2.3.1.20	Glycerolipid metabolism	c13445_g1_i1
map00561	2.3.1.20	Glycerolipid metabolism	c30521_g1_i1
map00561	2.3.1.51	Glycerolipid metabolism	c26386_g1_i2
map00561	2.3.1.51	Glycerolipid metabolism	c27088_g1_i1
map00561	2.7.1.107	Glycerolipid metabolism	c23202_g1_i1
map00561	2.7.1.107	Glycerolipid metabolism	c45451_g1_i1
map00561	2.7.1.107	Glycerolipid metabolism	c45733_g1_i1
map00561	2.7.1.30	Glycerolipid metabolism	c19593_g1_i1
map00561	2.7.1.30	Glycerolipid metabolism	c23427_g1_i1
map00561	2.7.1.30	Glycerolipid metabolism	c23513_g1_i1
map00561	3.1.1.3	Glycerolipid metabolism	c20705_g1_i1
map00561	3.1.1.3	Glycerolipid metabolism	c22890_g1_i2
map00561	3.1.1.3	Glycerolipid metabolism	c26803_g1_i1
map00561	3.1.3.4	Glycerolipid metabolism	c26743_g1_i2
map00561	3.2.1.22	Glycerolipid metabolism	c1779_g1_i1
map00561	3.2.1.22	Glycerolipid metabolism	c20018_g1_i2
map00561	3.2.1.22	Glycerolipid metabolism	c36701_g1_i1
map00561	3.2.1.22	Glycerolipid metabolism	c42176_g1_i1
map00562	1.2.1.18	Inositol phosphate metabolism	c27010_g1_i1
map00562	2.7.1.134+2.7.1.159	Inositol phosphate metabolism	c20557_g1_i2
map00562	2.7.1.158	Inositol phosphate metabolism	c26727_g1_i1
map00562	2.7.1.67	Inositol phosphate metabolism	c14992_g1_i1
map00562	2.7.1.67	Inositol phosphate metabolism	c23825_g1_i1
map00562	2.7.1.67	Inositol phosphate metabolism	c47798_g1_i1
map00562	2.7.8.11	Inositol phosphate metabolism	c23684_g1_i2
map00562	3.1.3.25	Inositol phosphate metabolism	c22900_g1_i1
map00562	3.1.3.25	Inositol phosphate metabolism	c24428_g1_i1
map00562	3.1.3.36	Inositol phosphate metabolism	c29743_g1_i1
map00562	3.1.4.11	Inositol phosphate metabolism	c13550_g1_i1
map00562	3.1.4.11	Inositol phosphate metabolism	c20593_g1_i1
map00562	3.1.4.11	Inositol phosphate metabolism	c3208_g1_i1
map00562	3.1.4.11	Inositol phosphate metabolism	c34738_g1_i1
map00562	3.1.4.11	Inositol phosphate metabolism	c48786_g1_i1
map00562	3.1.4.11	Inositol phosphate metabolism	c7591_g1_i1
map00562	5.3.1.1	Inositol phosphate metabolism	c12320_g1_i1
map00562	5.3.1.1	Inositol phosphate metabolism	c24535_g1_i1
map00563	2.4.1.198	Glycosylphosphatidylinositol(GPI)-anchor biosynthesis	c20290_g2_i1
map00563	2.4.1.198	Glycosylphosphatidylinositol(GPI)-anchor biosynthesis	c20493_g1_i1
map00563	2.4.1.198	Glycosylphosphatidylinositol(GPI)-anchor biosynthesis	c21603_g1_i1
map00563	2.4.1.198	Glycosylphosphatidylinositol(GPI)-anchor biosynthesis	c23545_g1_i1
map00564	1.1.1.8	Glycerophospholipid metabolism	c26148_g1_i1
map00564	1.1.1.94	Glycerophospholipid metabolism	c26148_g1_i1
map00564	1.1.1.94	Glycerophospholipid metabolism	c6249_g1_i1
map00564	1.1.5.3	Glycerophospholipid metabolism	c13432_g1_i1
map00564	1.1.5.3	Glycerophospholipid metabolism	c27256_g1_i1
map00564	2.3.1.15	Glycerophospholipid metabolism	c17407_g1_i1
map00564	2.3.1.15	Glycerophospholipid metabolism	c25148_g1_i3
map00564	2.3.1.51	Glycerophospholipid metabolism	c26386_g1_i2
map00564	2.3.1.51	Glycerophospholipid metabolism	c27088_g1_i1
map00564	2.7.1.107	Glycerophospholipid metabolism	c23202_g1_i1
map00564	2.7.1.107	Glycerophospholipid metabolism	c45451_g1_i1
map00564	2.7.1.107	Glycerophospholipid metabolism	c45733_g1_i1
map00564	2.7.1.32	Glycerophospholipid metabolism	c26940_g1_i2
map00564	2.7.1.32	Glycerophospholipid metabolism	c27427_g1_i2
map00564	2.7.7.41	Glycerophospholipid metabolism	c34000_g1_i1
map00564	2.7.8.11	Glycerophospholipid metabolism	c23684_g1_i2
map00564	3.1.1.32	Glycerophospholipid metabolism	c21225_g1_i2
map00564	3.1.1.4	Glycerophospholipid metabolism	c22483_g1_i1
map00564	3.1.1.4	Glycerophospholipid metabolism	c23436_g3_i4
map00564	3.1.1.4	Glycerophospholipid metabolism	c26823_g1_i1
map00564	3.1.3.4	Glycerophospholipid metabolism	c26743_g1_i2
map00564	3.1.4.4	Glycerophospholipid metabolism	c12625_g1_i1
map00564	3.1.4.4	Glycerophospholipid metabolism	c29294_g1_i1
map00564	3.1.4.4	Glycerophospholipid metabolism	c52514_g1_i1
map00564	4.1.1.65	Glycerophospholipid metabolism	c24602_g1_i1
map00565	2.5.1.26	Ether lipid metabolism	c5322_g1_i1
map00565	3.1.1.4	Ether lipid metabolism	c22483_g1_i1
map00565	3.1.1.4	Ether lipid metabolism	c23436_g3_i4
map00565	3.1.1.4	Ether lipid metabolism	c26823_g1_i1
map00565	3.1.1.47	Ether lipid metabolism	c17271_g1_i1
map00565	3.1.1.47	Ether lipid metabolism	c18156_g1_i1
map00565	3.1.3.4	Ether lipid metabolism	c26743_g1_i2
map00565	3.1.4.4	Ether lipid metabolism	c12625_g1_i1
map00565	3.1.4.4	Ether lipid metabolism	c29294_g1_i1
map00565	3.1.4.4	Ether lipid metabolism	c52514_g1_i1
map00590	3.1.1.4	Arachidonic acid metabolism	c22483_g1_i1
map00590	3.1.1.4	Arachidonic acid metabolism	c23436_g3_i4
map00590	3.1.1.4	Arachidonic acid metabolism	c26823_g1_i1
map00591	3.1.1.4	Linoleic acid metabolism	c22483_g1_i1
map00591	3.1.1.4	Linoleic acid metabolism	c23436_g3_i4
map00591	3.1.1.4	Linoleic acid metabolism	c26823_g1_i1
map00592	1.1.1.1	alpha-Linolenic acid metabolism	c23362_g1_i2
map00592	1.3.3.6	alpha-Linolenic acid metabolism	c24253_g1_i1
map00592	1.3.3.6	alpha-Linolenic acid metabolism	c25678_g1_i2
map00592	3.1.1.32	alpha-Linolenic acid metabolism	c21225_g1_i2
map00592	3.1.1.4	alpha-Linolenic acid metabolism	c22483_g1_i1
map00592	3.1.1.4	alpha-Linolenic acid metabolism	c23436_g3_i4
map00592	3.1.1.4	alpha-Linolenic acid metabolism	c26823_g1_i1
map00592	4.2.1.17	alpha-Linolenic acid metabolism	c15714_g1_i1
map00592	4.2.1.17	alpha-Linolenic acid metabolism	c25033_g1_i1
map00592	4.2.1.17	alpha-Linolenic acid metabolism	c25625_g2_i2
map00600	2.4.1.80	Sphingolipid metabolism	c19835_g1_i2
map00600	3.1.3.4	Sphingolipid metabolism	c26743_g1_i2
map00600	3.2.1.22	Sphingolipid metabolism	c1779_g1_i1
map00600	3.2.1.22	Sphingolipid metabolism	c20018_g1_i2
map00600	3.2.1.22	Sphingolipid metabolism	c36701_g1_i1
map00600	3.2.1.22	Sphingolipid metabolism	c42176_g1_i1
map00600	3.2.1.23	Sphingolipid metabolism	c25381_g1_i1
map00600	3.2.1.23	Sphingolipid metabolism	c51833_g1_i1
map00600	3.2.1.23	Sphingolipid metabolism	c6608_g1_i1
map00600	3.2.1.23	Sphingolipid metabolism	c8098_g1_i1
map00600	3.2.1.45	Sphingolipid metabolism	c24659_g1_i2
map00600	3.5.1.23	Sphingolipid metabolism	c21122_g2_i1
map00603	3.2.1.22	Glycosphingolipid biosynthesis - globo series	c1779_g1_i1
map00603	3.2.1.22	Glycosphingolipid biosynthesis - globo series	c20018_g1_i2
map00603	3.2.1.22	Glycosphingolipid biosynthesis - globo series	c36701_g1_i1
map00603	3.2.1.22	Glycosphingolipid biosynthesis - globo series	c42176_g1_i1
map00603	3.2.1.52	Glycosphingolipid biosynthesis - globo series	c17930_g1_i1
map00603	3.2.1.52	Glycosphingolipid biosynthesis - globo series	c24362_g1_i1
map00603	3.2.1.52	Glycosphingolipid biosynthesis - globo series	c35170_g1_i1
map00603	3.2.1.52	Glycosphingolipid biosynthesis - globo series	c46430_g1_i1
map00604	3.2.1.23	Glycosphingolipid biosynthesis - ganglio series	c25381_g1_i1
map00604	3.2.1.23	Glycosphingolipid biosynthesis - ganglio series	c51833_g1_i1
map00604	3.2.1.23	Glycosphingolipid biosynthesis - ganglio series	c6608_g1_i1
map00604	3.2.1.23	Glycosphingolipid biosynthesis - ganglio series	c8098_g1_i1
map00604	3.2.1.52	Glycosphingolipid biosynthesis - ganglio series	c17930_g1_i1
map00604	3.2.1.52	Glycosphingolipid biosynthesis - ganglio series	c24362_g1_i1
map00604	3.2.1.52	Glycosphingolipid biosynthesis - ganglio series	c35170_g1_i1
map00604	3.2.1.52	Glycosphingolipid biosynthesis - ganglio series	c46430_g1_i1
map00620	1.1.1.37	Pyruvate metabolism	c14071_g1_i1
map00620	1.1.1.37	Pyruvate metabolism	c23601_g1_i1
map00620	1.1.1.38	Pyruvate metabolism	c26591_g1_i2
map00620	1.2.4.1	Pyruvate metabolism	c23646_g1_i1
map00620	1.2.4.1	Pyruvate metabolism	c23868_g1_i1
map00620	1.2.4.1	Pyruvate metabolism	c43517_g1_i1
map00620	1.2.4.1	Pyruvate metabolism	c46705_g1_i1
map00620	1.8.1.4	Pyruvate metabolism	c25444_g1_i1
map00620	2.3.1.12	Pyruvate metabolism	c21678_g1_i1
map00620	2.7.1.40	Pyruvate metabolism	c27407_g1_i2
map00620	2.7.1.40	Pyruvate metabolism	c59208_g1_i1
map00620	2.7.1.40	Pyruvate metabolism	c6564_g1_i1
map00620	2.7.9.1	Pyruvate metabolism	c42804_g1_i1
map00620	3.1.2.6	Pyruvate metabolism	c25222_g1_i1
map00620	3.6.1.7	Pyruvate metabolism	c19584_g1_i1
map00620	4.1.1.32	Pyruvate metabolism	c23637_g1_i2
map00620	4.2.1.2	Pyruvate metabolism	c25187_g1_i1
map00620	4.4.1.5	Pyruvate metabolism	c24649_g1_i2
map00620	6.2.1.1	Pyruvate metabolism	c23912_g1_i1
map00620	6.4.1.1	Pyruvate metabolism	c27411_g1_i1
map00620	6.4.1.2	Pyruvate metabolism	c13080_g1_i1
map00620	6.4.1.2	Pyruvate metabolism	c15893_g1_i1
map00623	1.1.1.35	Toluene degradation	c15714_g1_i1
map00623	1.1.1.35	Toluene degradation	c25033_g1_i1
map00623	1.1.1.35	Toluene degradation	c25625_g2_i2
map00625	1.1.1.1	Chloroalkane and chloroalkene degradation	c23362_g1_i2
map00626	1.1.1.1	Naphthalene degradation	c23362_g1_i2
map00627	3.1.3.1	Aminobenzoate degradation	c36984_g1_i1
map00627	3.1.3.1	Aminobenzoate degradation	c43278_g1_i1
map00627	3.1.3.2	Aminobenzoate degradation	c15683_g1_i1
map00627	3.1.3.2	Aminobenzoate degradation	c19185_g1_i3
map00627	3.6.1.7	Aminobenzoate degradation	c19584_g1_i1
map00627	4.2.1.17	Aminobenzoate degradation	c15714_g1_i1
map00627	4.2.1.17	Aminobenzoate degradation	c25033_g1_i1
map00627	4.2.1.17	Aminobenzoate degradation	c25625_g2_i2
map00630	1.1.1.37	Glyoxylate and dicarboxylate metabolism	c14071_g1_i1
map00630	1.1.1.37	Glyoxylate and dicarboxylate metabolism	c23601_g1_i1
map00630	1.11.1.6	Glyoxylate and dicarboxylate metabolism	c19140_g1_i1
map00630	1.11.1.6	Glyoxylate and dicarboxylate metabolism	c19140_g2_i1
map00630	1.11.1.6	Glyoxylate and dicarboxylate metabolism	c23754_g1_i1
map00630	1.11.1.6	Glyoxylate and dicarboxylate metabolism	c7919_g1_i1
map00630	2.1.2.1	Glyoxylate and dicarboxylate metabolism	c24960_g1_i2
map00630	3.5.1.9	Glyoxylate and dicarboxylate metabolism	c14158_g1_i1
map00630	4.2.1.3	Glyoxylate and dicarboxylate metabolism	c26602_g1_i1
map00630	5.3.1.22	Glyoxylate and dicarboxylate metabolism	c23191_g4_i1
map00630	6.3.1.2	Glyoxylate and dicarboxylate metabolism	c24879_g1_i1
map00633	2.3.1.5	Nitrotoluene degradation	c22150_g1_i2
map00633	2.3.1.5	Nitrotoluene degradation	c22526_g1_i1
map00640	1.2.1.18+1.2.1.27	Propanoate metabolism	c27010_g1_i1
map00640	2.6.1.19	Propanoate metabolism	c24556_g1_i1
map00640	4.1.1.9	Propanoate metabolism	c33938_g1_i1
map00640	4.2.1.17	Propanoate metabolism	c15714_g1_i1
map00640	4.2.1.17	Propanoate metabolism	c25033_g1_i1
map00640	4.2.1.17	Propanoate metabolism	c25625_g2_i2
map00640	6.2.1.1	Propanoate metabolism	c23912_g1_i1
map00640	6.2.1.5	Propanoate metabolism	c22765_g1_i1
map00640	6.2.1.5	Propanoate metabolism	c23400_g2_i3
map00640	6.2.1.5	Propanoate metabolism	c25248_g2_i4
map00640	6.2.1.5	Propanoate metabolism	c25725_g1_i1
map00640	6.2.1.5	Propanoate metabolism	c27186_g1_i1
map00640	6.4.1.2	Propanoate metabolism	c13080_g1_i1
map00640	6.4.1.2	Propanoate metabolism	c15893_g1_i1
map00643	3.7.1.2	Styrene degradation	c9694_g1_i1
map00650	1.3.5.1	Butanoate metabolism	c22435_g1_i1
map00650	1.3.5.1	Butanoate metabolism	c23809_g1_i1
map00650	2.3.3.10	Butanoate metabolism	c15515_g1_i2
map00650	2.3.3.10	Butanoate metabolism	c15515_g2_i1
map00650	2.6.1.19	Butanoate metabolism	c24556_g1_i1
map00650	2.8.3.5	Butanoate metabolism	c25583_g3_i1
map00650	4.2.1.17	Butanoate metabolism	c25033_g1_i1
map00650	4.2.1.17+1.1.1.35	Butanoate metabolism	c15714_g1_i1
map00650	4.2.1.17+1.1.1.35	Butanoate metabolism	c25033_g1_i1
map00650	4.2.1.17+1.1.1.35	Butanoate metabolism	c25625_g2_i2
map00650	5.1.2.3+4.2.1.17+1.1.1.35	Butanoate metabolism	c15714_g1_i1
map00660	6.2.1.5	C5-Branched dibasic acid metabolism	c22765_g1_i1
map00660	6.2.1.5	C5-Branched dibasic acid metabolism	c23400_g2_i3
map00660	6.2.1.5	C5-Branched dibasic acid metabolism	c25248_g2_i4
map00660	6.2.1.5	C5-Branched dibasic acid metabolism	c25725_g1_i1
map00660	6.2.1.5	C5-Branched dibasic acid metabolism	c27186_g1_i1
map00670	1.5.1.3	One carbon pool by folate	c22006_g1_i2
map00670	1.5.1.5+3.5.4.9	One carbon pool by folate	c22476_g2_i2
map00670	2.1.1.45	One carbon pool by folate	c30742_g1_i1
map00670	2.1.1.45	One carbon pool by folate	c8552_g1_i1
map00670	2.1.2.1	One carbon pool by folate	c24960_g1_i2
map00670	2.1.2.10	One carbon pool by folate	c19305_g1_i1
map00670	2.1.2.10	One carbon pool by folate	c2034_g1_i1
map00670	2.1.2.10	One carbon pool by folate	c24307_g5_i1
map00670	2.1.2.10	One carbon pool by folate	c26904_g1_i2
map00670	2.1.2.2	One carbon pool by folate	c22561_g1_i3
map00670	2.1.2.3	One carbon pool by folate	c25751_g1_i2
map00670	2.1.2.9	One carbon pool by folate	c20944_g1_i1
map00670	2.1.2.9	One carbon pool by folate	c22561_g1_i3
map00670	6.3.4.3	One carbon pool by folate	c54953_g1_i1
map00680	1.1.1.284	Methane metabolism	c23362_g1_i2
map00680	1.1.1.37	Methane metabolism	c14071_g1_i1
map00680	1.1.1.37	Methane metabolism	c23601_g1_i1
map00680	2.1.2.1	Methane metabolism	c24960_g1_i2
map00680	2.6.1.52	Methane metabolism	c23190_g1_i1
map00680	2.7.1.11	Methane metabolism	c19850_g1_i1
map00680	2.7.1.11	Methane metabolism	c25605_g2_i1
map00680	2.7.1.11	Methane metabolism	c40608_g1_i1
map00680	3.1.2.12	Methane metabolism	c25738_g1_i1
map00680	3.1.3.11	Methane metabolism	c24596_g1_i1
map00680	3.1.3.3	Methane metabolism	c26110_g2_i1
map00680	4.1.2.13	Methane metabolism	c19669_g1_i1
map00680	4.1.2.13	Methane metabolism	c21520_g1_i1
map00680	4.1.2.13	Methane metabolism	c4290_g1_i1
map00680	4.1.2.13	Methane metabolism	c45294_g1_i1
map00680	4.2.1.11	Methane metabolism	c22422_g1_i1
map00680	4.2.1.11	Methane metabolism	c3501_g1_i1
map00680	4.2.1.11	Methane metabolism	c47794_g1_i1
map00680	4.2.1.147+4.1.2.43	Methane metabolism	c14074_g1_i1
map00680	5.4.2.11	Methane metabolism	c22497_g1_i1
map00680	6.2.1.1	Methane metabolism	c23912_g1_i1
map00710	1.1.1.37	Carbon fixation in photosynthetic organisms	c14071_g1_i1
map00710	1.1.1.37	Carbon fixation in photosynthetic organisms	c23601_g1_i1
map00710	1.2.1.12	Carbon fixation in photosynthetic organisms	c17424_g1_i1
map00710	2.6.1.1	Carbon fixation in photosynthetic organisms	c25524_g1_i1
map00710	2.6.1.1	Carbon fixation in photosynthetic organisms	c26106_g1_i2
map00710	2.7.2.3	Carbon fixation in photosynthetic organisms	c24528_g1_i1
map00710	2.7.2.3	Carbon fixation in photosynthetic organisms	c31518_g1_i1
map00710	2.7.2.3	Carbon fixation in photosynthetic organisms	c44699_g1_i1
map00710	2.7.9.1	Carbon fixation in photosynthetic organisms	c42804_g1_i1
map00710	3.1.3.11	Carbon fixation in photosynthetic organisms	c24596_g1_i1
map00710	4.1.2.13	Carbon fixation in photosynthetic organisms	c19669_g1_i1
map00710	4.1.2.13	Carbon fixation in photosynthetic organisms	c21520_g1_i1
map00710	4.1.2.13	Carbon fixation in photosynthetic organisms	c4290_g1_i1
map00710	4.1.2.13	Carbon fixation in photosynthetic organisms	c45294_g1_i1
map00710	5.1.3.1	Carbon fixation in photosynthetic organisms	c24686_g1_i1
map00710	5.1.3.1	Carbon fixation in photosynthetic organisms	c41993_g1_i1
map00710	5.1.3.1	Carbon fixation in photosynthetic organisms	c44901_g1_i1
map00710	5.3.1.1	Carbon fixation in photosynthetic organisms	c12320_g1_i1
map00710	5.3.1.1	Carbon fixation in photosynthetic organisms	c24535_g1_i1
map00710	5.3.1.6	Carbon fixation in photosynthetic organisms	c24945_g1_i1
map00710	5.3.1.6	Carbon fixation in photosynthetic organisms	c37216_g1_i1
map00720	1.1.1.37	Carbon fixation pathways in prokaryotes	c14071_g1_i1
map00720	1.1.1.37	Carbon fixation pathways in prokaryotes	c23601_g1_i1
map00720	1.1.1.42	Carbon fixation pathways in prokaryotes	c25504_g1_i1
map00720	1.1.1.42	Carbon fixation pathways in prokaryotes	c26277_g1_i2
map00720	1.3.5.1	Carbon fixation pathways in prokaryotes	c22435_g1_i1
map00720	1.3.5.1	Carbon fixation pathways in prokaryotes	c23809_g1_i1
map00720	1.5.1.5+3.5.4.9	Carbon fixation pathways in prokaryotes	c22476_g2_i2
map00720	2.3.3.8	Carbon fixation pathways in prokaryotes	c23400_g2_i3
map00720	2.7.9.1	Carbon fixation pathways in prokaryotes	c42804_g1_i1
map00720	4.2.1.17	Carbon fixation pathways in prokaryotes	c25033_g1_i1
map00720	4.2.1.17+1.1.1.35	Carbon fixation pathways in prokaryotes	c15714_g1_i1
map00720	4.2.1.17+1.1.1.35	Carbon fixation pathways in prokaryotes	c25033_g1_i1
map00720	4.2.1.17+1.1.1.35	Carbon fixation pathways in prokaryotes	c25625_g2_i2
map00720	4.2.1.2	Carbon fixation pathways in prokaryotes	c25187_g1_i1
map00720	4.2.1.3	Carbon fixation pathways in prokaryotes	c26602_g1_i1
map00720	6.2.1.1	Carbon fixation pathways in prokaryotes	c23912_g1_i1
map00720	6.2.1.5	Carbon fixation pathways in prokaryotes	c22765_g1_i1
map00720	6.2.1.5	Carbon fixation pathways in prokaryotes	c23400_g2_i3
map00720	6.2.1.5	Carbon fixation pathways in prokaryotes	c25248_g2_i4
map00720	6.2.1.5	Carbon fixation pathways in prokaryotes	c25725_g1_i1
map00720	6.2.1.5	Carbon fixation pathways in prokaryotes	c27186_g1_i1
map00720	6.3.4.3	Carbon fixation pathways in prokaryotes	c54953_g1_i1
map00720	6.4.1.1	Carbon fixation pathways in prokaryotes	c27411_g1_i1
map00720	6.4.1.2	Carbon fixation pathways in prokaryotes	c13080_g1_i1
map00720	6.4.1.2	Carbon fixation pathways in prokaryotes	c15893_g1_i1
map00730	2.2.1.7	Thiamine metabolism	c19885_g1_i1
map00730	2.2.1.7	Thiamine metabolism	c56559_g1_i1
map00730	2.2.1.7	Thiamine metabolism	c56726_g1_i1
map00730	2.2.1.7	Thiamine metabolism	c8440_g1_i1
map00730	2.7.6.2	Thiamine metabolism	c15951_g1_i1
map00730	2.8.1.7	Thiamine metabolism	c25479_g1_i1
map00740	2.7.1.26	Riboflavin metabolism	c22096_g1_i1
map00740	3.1.3.2	Riboflavin metabolism	c15683_g1_i1
map00740	3.1.3.2	Riboflavin metabolism	c19185_g1_i3
map00750	1.4.3.5	Vitamin B6 metabolism	c22702_g1_i1
map00750	2.6.1.52	Vitamin B6 metabolism	c23190_g1_i1
map00750	2.7.1.35	Vitamin B6 metabolism	c25814_g2_i1
map00760	1.6.1.2	Nicotinate and nicotinamide metabolism	c27437_g2_i4
map00760	2.4.2.1	Nicotinate and nicotinamide metabolism	c26580_g1_i3
map00760	2.4.2.1	Nicotinate and nicotinamide metabolism	c40050_g1_i1
map00760	2.7.1.173+2.7.1.22	Nicotinate and nicotinamide metabolism	c25722_g1_i2
map00760	2.7.1.23	Nicotinate and nicotinamide metabolism	c16819_g1_i2
map00760	2.7.1.23	Nicotinate and nicotinamide metabolism	c20588_g1_i1
map00760	2.7.1.23	Nicotinate and nicotinamide metabolism	c23903_g1_i2
map00760	2.7.7.18	Nicotinate and nicotinamide metabolism	c20466_g1_i1
map00760	3.1.3.5	Nicotinate and nicotinamide metabolism	c21976_g1_i2
map00760	3.1.3.5	Nicotinate and nicotinamide metabolism	c23784_g2_i1
map00760	6.3.1.5	Nicotinate and nicotinamide metabolism	c20632_g1_i1
map00760	6.3.4.21	Nicotinate and nicotinamide metabolism	c23046_g1_i2
map00770	2.6.1.42	Pantothenate and CoA biosynthesis	c4212_g1_i1
map00770	2.7.1.24	Pantothenate and CoA biosynthesis	c13665_g1_i1
map00770	2.7.1.24	Pantothenate and CoA biosynthesis	c23717_g1_i1
map00770	2.7.1.33	Pantothenate and CoA biosynthesis	c23080_g1_i1
map00770	2.7.8.7	Pantothenate and CoA biosynthesis	c18278_g1_i1
map00770	3.5.2.2	Pantothenate and CoA biosynthesis	c19203_g1_i1
map00770	6.3.2.5	Pantothenate and CoA biosynthesis	c25427_g1_i1
map00780	1.1.1.100+4.2.1.59+2.3.1.41	Biotin metabolism	c27393_g1_i1
map00780	6.3.4.15	Biotin metabolism	c48508_g1_i1
map00785	2.3.1.181	Lipoic acid metabolism	c19550_g1_i1
map00785	2.3.1.181	Lipoic acid metabolism	c25141_g1_i1
map00785	2.8.1.8	Lipoic acid metabolism	c25292_g1_i1
map00790	1.5.1.3	Folate biosynthesis	c22006_g1_i2
map00790	2.8.1.12	Folate biosynthesis	c21821_g2_i1
map00790	3.1.3.1	Folate biosynthesis	c36984_g1_i1
map00790	3.1.3.1	Folate biosynthesis	c43278_g1_i1
map00790	3.4.19.9	Folate biosynthesis	c22852_g1_i2
map00790	3.5.4.16	Folate biosynthesis	c24925_g1_i1
map00790	3.5.4.16	Folate biosynthesis	c44074_g1_i1
map00790	4.1.99.18	Folate biosynthesis	c13466_g1_i1
map00790	4.1.99.18	Folate biosynthesis	c15386_g1_i1
map00790	4.2.3.12	Folate biosynthesis	c16284_g1_i1
map00790	6.3.2.17	Folate biosynthesis	c22557_g1_i2
map00830	1.1.1.1	Retinol metabolism	c23362_g1_i2
map00860	1.16.3.1	Porphyrin and chlorophyll metabolism	c19477_g1_i1
map00860	1.3.3.3	Porphyrin and chlorophyll metabolism	c25044_g1_i1
map00860	1.3.3.4	Porphyrin and chlorophyll metabolism	c24144_g1_i2
map00860	2.3.1.37	Porphyrin and chlorophyll metabolism	c24893_g1_i1
map00860	2.5.1.61	Porphyrin and chlorophyll metabolism	c16951_g1_i2
map00860	2.5.1.61	Porphyrin and chlorophyll metabolism	c3453_g1_i1
map00860	4.1.1.37	Porphyrin and chlorophyll metabolism	c20627_g1_i1
map00860	4.2.1.75	Porphyrin and chlorophyll metabolism	c18665_g1_i1
map00860	4.4.1.17	Porphyrin and chlorophyll metabolism	c24947_g2_i2
map00860	4.99.1.1	Porphyrin and chlorophyll metabolism	c24494_g1_i1
map00860	6.1.1.17	Porphyrin and chlorophyll metabolism	c19371_g1_i1
map00860	6.1.1.17	Porphyrin and chlorophyll metabolism	c26748_g1_i1
map00900	1.1.1.34	Terpenoid backbone biosynthesis	c24788_g1_i1
map00900	1.1.1.34	Terpenoid backbone biosynthesis	c40720_g1_i1
map00900	2.1.1.100	Terpenoid backbone biosynthesis	c23100_g1_i1
map00900	2.2.1.7	Terpenoid backbone biosynthesis	c19885_g1_i1
map00900	2.2.1.7	Terpenoid backbone biosynthesis	c56559_g1_i1
map00900	2.2.1.7	Terpenoid backbone biosynthesis	c56726_g1_i1
map00900	2.2.1.7	Terpenoid backbone biosynthesis	c8440_g1_i1
map00900	2.3.3.10	Terpenoid backbone biosynthesis	c15515_g1_i2
map00900	2.3.3.10	Terpenoid backbone biosynthesis	c15515_g2_i1
map00900	2.5.1.58	Terpenoid backbone biosynthesis	c20334_g1_i2
map00900	2.7.1.36	Terpenoid backbone biosynthesis	c19050_g1_i1
map00900	2.7.4.2	Terpenoid backbone biosynthesis	c20260_g1_i1
map00900	2.7.7.60	Terpenoid backbone biosynthesis	c35567_g1_i1
map00900	3.4.24.84	Terpenoid backbone biosynthesis	c25741_g1_i1
map00900	3.4.24.84	Terpenoid backbone biosynthesis	c28030_g1_i1
map00900	3.4.24.84	Terpenoid backbone biosynthesis	c36126_g1_i1
map00900	3.4.24.84	Terpenoid backbone biosynthesis	c48432_g1_i1
map00900	4.1.1.33	Terpenoid backbone biosynthesis	c26700_g2_i1
map00900	4.1.1.33	Terpenoid backbone biosynthesis	c46304_g1_i1
map00900	5.3.3.2	Terpenoid backbone biosynthesis	c22628_g1_i1
map00903	4.2.1.17	Limonene and pinene degradation	c15714_g1_i1
map00903	4.2.1.17	Limonene and pinene degradation	c25033_g1_i1
map00903	4.2.1.17	Limonene and pinene degradation	c25625_g2_i2
map00908	2.5.1.75	Zeatin biosynthesis	c24153_g1_i1
map00910	1.4.1.14	Nitrogen metabolism	c27229_g1_i1
map00910	4.2.1.1	Nitrogen metabolism	c11887_g1_i1
map00910	4.2.1.1	Nitrogen metabolism	c17382_g1_i1
map00910	4.2.1.1	Nitrogen metabolism	c24030_g1_i1
map00910	4.2.1.1	Nitrogen metabolism	c27015_g1_i1
map00910	6.3.1.2	Nitrogen metabolism	c24879_g1_i1
map00920	2.7.1.25	Sulfur metabolism	c26296_g1_i3
map00920	2.7.7.4	Sulfur metabolism	c26296_g1_i3
map00930	3.1.1.17	Caprolactam degradation	c25795_g1_i1
map00930	4.2.1.17	Caprolactam degradation	c25033_g1_i1
map00930	4.2.1.17+1.1.1.35	Caprolactam degradation	c15714_g1_i1
map00930	4.2.1.17+1.1.1.35	Caprolactam degradation	c25033_g1_i1
map00930	4.2.1.17+1.1.1.35	Caprolactam degradation	c25625_g2_i2
map00940	4.3.1.24	Phenylpropanoid biosynthesis	c24157_g1_i2
map00950	2.6.1.1	Isoquinoline alkaloid biosynthesis	c25524_g1_i1
map00950	2.6.1.1	Isoquinoline alkaloid biosynthesis	c26106_g1_i2
map00960	2.6.1.1	Tropane, piperidine and pyridine alkaloid biosynthesis	c25524_g1_i1
map00960	2.6.1.1	Tropane, piperidine and pyridine alkaloid biosynthesis	c26106_g1_i2
map00966	2.6.1.42	Glucosinolate biosynthesis	c4212_g1_i1
map00970	2.1.2.9	Aminoacyl-tRNA biosynthesis	c20944_g1_i1
map00970	2.1.2.9	Aminoacyl-tRNA biosynthesis	c22561_g1_i3
map00970	2.9.1.2	Aminoacyl-tRNA biosynthesis	c15044_g1_i1
map00970	2.9.1.2	Aminoacyl-tRNA biosynthesis	c38413_g1_i1
map00970	6.1.1.1	Aminoacyl-tRNA biosynthesis	c21326_g1_i1
map00970	6.1.1.1	Aminoacyl-tRNA biosynthesis	c27049_g1_i2
map00970	6.1.1.10	Aminoacyl-tRNA biosynthesis	c14220_g1_i1
map00970	6.1.1.10	Aminoacyl-tRNA biosynthesis	c21268_g1_i1
map00970	6.1.1.10	Aminoacyl-tRNA biosynthesis	c25740_g1_i1
map00970	6.1.1.10	Aminoacyl-tRNA biosynthesis	c60154_g1_i1
map00970	6.1.1.11	Aminoacyl-tRNA biosynthesis	c19014_g1_i1
map00970	6.1.1.11	Aminoacyl-tRNA biosynthesis	c21325_g1_i1
map00970	6.1.1.11	Aminoacyl-tRNA biosynthesis	c23092_g2_i2
map00970	6.1.1.11	Aminoacyl-tRNA biosynthesis	c28944_g1_i1
map00970	6.1.1.14	Aminoacyl-tRNA biosynthesis	c25270_g1_i1
map00970	6.1.1.14	Aminoacyl-tRNA biosynthesis	c26707_g1_i1
map00970	6.1.1.14	Aminoacyl-tRNA biosynthesis	c47241_g1_i1
map00970	6.1.1.14	Aminoacyl-tRNA biosynthesis	c48209_g1_i1
map00970	6.1.1.15	Aminoacyl-tRNA biosynthesis	c15641_g1_i1
map00970	6.1.1.15	Aminoacyl-tRNA biosynthesis	c38201_g1_i1
map00970	6.1.1.15	Aminoacyl-tRNA biosynthesis	c48358_g1_i1
map00970	6.1.1.16	Aminoacyl-tRNA biosynthesis	c33624_g1_i1
map00970	6.1.1.16	Aminoacyl-tRNA biosynthesis	c5373_g1_i1
map00970	6.1.1.17	Aminoacyl-tRNA biosynthesis	c19371_g1_i1
map00970	6.1.1.17	Aminoacyl-tRNA biosynthesis	c26748_g1_i1
map00970	6.1.1.18	Aminoacyl-tRNA biosynthesis	c26748_g1_i1
map00970	6.1.1.18	Aminoacyl-tRNA biosynthesis	c26748_g2_i1
map00970	6.1.1.19	Aminoacyl-tRNA biosynthesis	c23115_g1_i3
map00970	6.1.1.19	Aminoacyl-tRNA biosynthesis	c25933_g1_i2
map00970	6.1.1.2	Aminoacyl-tRNA biosynthesis	c24347_g1_i1
map00970	6.1.1.2	Aminoacyl-tRNA biosynthesis	c25096_g1_i1
map00970	6.1.1.2	Aminoacyl-tRNA biosynthesis	c52781_g1_i1
map00970	6.1.1.2	Aminoacyl-tRNA biosynthesis	c53721_g1_i1
map00970	6.1.1.2	Aminoacyl-tRNA biosynthesis	c59841_g1_i1
map00970	6.1.1.20	Aminoacyl-tRNA biosynthesis	c21683_g1_i1
map00970	6.1.1.20	Aminoacyl-tRNA biosynthesis	c24005_g1_i1
map00970	6.1.1.20	Aminoacyl-tRNA biosynthesis	c32372_g1_i1
map00970	6.1.1.20	Aminoacyl-tRNA biosynthesis	c3798_g1_i1
map00970	6.1.1.20	Aminoacyl-tRNA biosynthesis	c45789_g1_i1
map00970	6.1.1.21	Aminoacyl-tRNA biosynthesis	c24980_g2_i1
map00970	6.1.1.22	Aminoacyl-tRNA biosynthesis	c12633_g1_i1
map00970	6.1.1.22	Aminoacyl-tRNA biosynthesis	c16883_g1_i1
map00970	6.1.1.22	Aminoacyl-tRNA biosynthesis	c23932_g1_i2
map00970	6.1.1.22	Aminoacyl-tRNA biosynthesis	c9638_g1_i1
map00970	6.1.1.3	Aminoacyl-tRNA biosynthesis	c20770_g1_i1
map00970	6.1.1.3	Aminoacyl-tRNA biosynthesis	c22281_g1_i1
map00970	6.1.1.3	Aminoacyl-tRNA biosynthesis	c24210_g1_i2
map00970	6.1.1.3	Aminoacyl-tRNA biosynthesis	c24696_g1_i1
map00970	6.1.1.3	Aminoacyl-tRNA biosynthesis	c48719_g1_i1
map00970	6.1.1.4	Aminoacyl-tRNA biosynthesis	c17343_g1_i1
map00970	6.1.1.4	Aminoacyl-tRNA biosynthesis	c19179_g1_i1
map00970	6.1.1.4	Aminoacyl-tRNA biosynthesis	c35348_g1_i1
map00970	6.1.1.5	Aminoacyl-tRNA biosynthesis	c14878_g1_i1
map00970	6.1.1.5	Aminoacyl-tRNA biosynthesis	c15125_g1_i1
map00970	6.1.1.5	Aminoacyl-tRNA biosynthesis	c26950_g1_i1
map00970	6.1.1.6	Aminoacyl-tRNA biosynthesis	c23849_g1_i2
map00970	6.1.1.6	Aminoacyl-tRNA biosynthesis	c8357_g2_i1
map00970	6.1.1.7	Aminoacyl-tRNA biosynthesis	c23666_g1_i2
map00970	6.1.1.7	Aminoacyl-tRNA biosynthesis	c26796_g1_i1
map00970	6.1.1.7	Aminoacyl-tRNA biosynthesis	c32323_g1_i1
map00970	6.1.1.7	Aminoacyl-tRNA biosynthesis	c47223_g1_i1
map00970	6.1.1.7	Aminoacyl-tRNA biosynthesis	c52694_g1_i1
map00970	6.1.1.7	Aminoacyl-tRNA biosynthesis	c8263_g1_i1
map00970	6.1.1.9	Aminoacyl-tRNA biosynthesis	c10581_g1_i1
map00970	6.1.1.9	Aminoacyl-tRNA biosynthesis	c14408_g1_i1
map00970	6.1.1.9	Aminoacyl-tRNA biosynthesis	c17479_g1_i1
map00970	6.1.1.9	Aminoacyl-tRNA biosynthesis	c21228_g1_i1
map00970	6.1.1.9	Aminoacyl-tRNA biosynthesis	c27138_g1_i3
map00970	6.1.1.9	Aminoacyl-tRNA biosynthesis	c27665_g1_i1
map00970	6.1.1.9	Aminoacyl-tRNA biosynthesis	c51058_g1_i1
map00970	6.1.1.9	Aminoacyl-tRNA biosynthesis	c54044_g1_i1
map00970	6.3.5.7	Aminoacyl-tRNA biosynthesis	c16846_g1_i2
map00970	6.3.5.7	Aminoacyl-tRNA biosynthesis	c18141_g1_i1
map00970	6.3.5.7	Aminoacyl-tRNA biosynthesis	c24154_g1_i1
map00970	6.3.5.7	Aminoacyl-tRNA biosynthesis	c30532_g1_i1
map00970	6.3.5.7	Aminoacyl-tRNA biosynthesis	c34798_g1_i1
map00970	6.3.5.7	Aminoacyl-tRNA biosynthesis	c4154_g1_i1
map00970	6.3.5.7	Aminoacyl-tRNA biosynthesis	c45899_g1_i1
map00980	1.1.1.1	Metabolism of xenobiotics by cytochrome P450	c23362_g1_i2
map00980	2.5.1.18	Metabolism of xenobiotics by cytochrome P450	c23219_g1_i2
map00980	3.3.2.9	Metabolism of xenobiotics by cytochrome P450	c23502_g1_i1
map00982	1.1.1.1	Drug metabolism - cytochrome P450	c23362_g1_i2
map00982	2.5.1.18	Drug metabolism - cytochrome P450	c23219_g1_i2
map00983	1.1.1.205	Drug metabolism - other enzymes	c19841_g1_i1
map00983	1.1.1.205	Drug metabolism - other enzymes	c24555_g1_i1
map00983	2.3.1.5	Drug metabolism - other enzymes	c22150_g1_i2
map00983	2.3.1.5	Drug metabolism - other enzymes	c22526_g1_i1
map00983	2.4.2.10	Drug metabolism - other enzymes	c22808_g1_i1
map00983	2.4.2.3	Drug metabolism - other enzymes	c26725_g1_i2
map00983	2.7.1.21	Drug metabolism - other enzymes	c1169_g1_i1
map00983	2.7.1.21	Drug metabolism - other enzymes	c1705_g1_i1
map00983	2.7.1.21	Drug metabolism - other enzymes	c23210_g1_i1
map00983	2.7.1.21	Drug metabolism - other enzymes	c27885_g1_i1
map00983	2.7.1.48	Drug metabolism - other enzymes	c24257_g1_i3
map00983	2.7.1.48	Drug metabolism - other enzymes	c25102_g1_i3
map00983	3.5.2.2	Drug metabolism - other enzymes	c19203_g1_i1
map00983	3.5.4.5	Drug metabolism - other enzymes	c25797_g1_i1
map00983	3.6.1.19	Drug metabolism - other enzymes	c23788_g1_i1
map00983	3.6.1.19	Drug metabolism - other enzymes	c41140_g1_i1
map00983	3.6.1.19	Drug metabolism - other enzymes	c57882_g1_i1
map00983	6.3.5.2	Drug metabolism - other enzymes	c26647_g5_i1
