# Supplementary material for: Insight into the Salivary Gland Transcriptome of Lygus lineolaris (Palisot de Beauvois)
Source: PLoS One. 2016 Jan 20;11(1):e0147197. doi: 10.1371/journal.pone.0147197 (PMC4720363; doi:10.1371/journal.pone.0147197)
Supplement: S5 Table — (XLSX) [file pone.0147197.s006.xlsx]

## Sheet: Pfam
TPB_SG1 Transcript ID	PfamID	Pfam Domain Description
c2_g1_i1	PF00643	B-box zinc finger
c10_g1_i1	PF14227	gag-polypeptide of LTR copia-type
c20_g1_i1	PF00118	TCP-1/cpn60 chaperonin family
c31_g1_i1	PF07728	AAA domain (dynein-related subfamily)
c49_g1_i1	PF01172	Shwachman-Bodian-Diamond syndrome (SBDS) protein
c58_g1_i1	PF00076	RNA recognition motif. (a.k.a. RRM, RBD, or RNP domain)
c63_g1_i1	PF02198	Sterile alpha motif (SAM)/Pointed domain
c74_g1_i1	PF01757	Acyltransferase family
c82_g1_i1	PF00086	Thyroglobulin type-1 repeat
c85_g1_i1	PF00078	Reverse transcriptase (RNA-dependent DNA polymerase)
c92_g1_i1	PF05033	Pre-SET motif
c107_g1_i1	PF00078	Reverse transcriptase (RNA-dependent DNA polymerase)
c129_g1_i1	PF02204	Vacuolar sorting protein 9 (VPS9) domain
c131_g1_i1	PF03911	Sec61beta family
c133_g1_i1	PF06703	Microsomal signal peptidase 25 kDa subunit (SPC25)
c135_g1_i1	PF13465	Zinc-finger double domain
c137_g1_i1	PF00400	WD domain, G-beta repeat
c139_g1_i1	PF05585	Putative peptidase (DUF1758)
c159_g1_i1	PF07841	DM4/DM12 family
c170_g1_i1	PF00685	Sulfotransferase domain
c174_g1_i1	PF03441	FAD binding domain of DNA photolyase
c175_g1_i1	PF13894	C2H2-type zinc finger
c176_g1_i1	PF00083	Sugar (and other) transporter
c178_g1_i1	PF05971	Protein of unknown function (DUF890)
c190_g1_i1	PF05380	Pao retrotransposon peptidase
c194_g1_i1	PF00443	Ubiquitin carboxyl-terminal hydrolase
c197_g1_i1	PF07714	Protein tyrosine kinase
c202_g1_i1	PF01753	MYND finger
c208_g1_i1	PF00168	C2 domain
c221_g1_i1	PF00041	Fibronectin type III domain
c239_g1_i1	PF12796	Ankyrin repeats (3 copies)
c248_g1_i1	PF14648	FAM91 C-terminus
c262_g1_i1	PF03441	FAD binding domain of DNA photolyase
c269_g1_i1	PF00628	PHD-finger
c273_g1_i1	PF03062	MBOAT, membrane-bound O-acyltransferase family
c276_g1_i1	PF04096	Nucleoporin autopeptidase
c282_g1_i1	PF03372	Endonuclease/Exonuclease/phosphatase family
c290_g1_i1	PF00077	Retroviral aspartyl protease
c298_g1_i1	PF04750	FAR-17a/AIG1-like protein
c301_g1_i1	PF01247	Ribosomal protein L35Ae
c308_g1_i1	PF01044	Vinculin family
c312_g1_i1	PF00062	C-type lysozyme/alpha-lactalbumin family
c321_g1_i1	PF04468	PSP1 C-terminal conserved region
c324_g1_i1	PF05029	Timeless protein C terminal region
c338_g1_i1	PF01191	RNA polymerase Rpb5, C-terminal domain
c338_g1_i1	PF03871	RNA polymerase Rpb5, N-terminal domain
c343_g1_i1	PF00227	Proteasome subunit
c343_g1_i1	PF10584	Proteasome subunit A N-terminal signature
c348_g1_i1	PF13894	C2H2-type zinc finger
c356_g1_i1	PF10457	Cholesterol-capturing domain
c364_g1_i1	PF13465	Zinc-finger double domain
c380_g1_i1	PF00621	RhoGEF domain
c386_g1_i1	PF03083	Sugar efflux transporter for intercellular exchange
c404_g1_i1	PF07500	Transcription factor S-II (TFIIS), central domain
c430_g1_i1	PF00595	PDZ domain (Also known as DHR or GLGF)
c436_g1_i1	PF00642	Zinc finger C-x8-C-x5-C-x3-H type (and similar)
c443_g1_i1	PF00096	Zinc finger, C2H2 type
c454_g1_i1	PF02146	Sir2 family
c457_g1_i1	PF00078	Reverse transcriptase (RNA-dependent DNA polymerase)
c463_g1_i1	PF06524	NOA36 protein
c466_g1_i1	PF03016	Exostosin family
c467_g1_i1	PF00227	Proteasome subunit
c475_g1_i1	PF04178	Got1/Sft2-like family
c496_g1_i1	PF00293	NUDIX domain
c496_g1_i1	PF05026	Dcp2, box A domain
c503_g1_i1	PF00023	Ankyrin repeat
c503_g1_i1	PF12796	Ankyrin repeats (3 copies)
c504_g1_i1	PF13923	Zinc finger, C3HC4 type (RING finger)
c510_g1_i1	PF00685	Sulfotransferase domain
c521_g1_i1	PF00240	Ubiquitin family
c523_g1_i1	PF13465	Zinc-finger double domain
c524_g1_i1	PF12697	Alpha/beta hydrolase family
c536_g1_i1	PF00253	Ribosomal protein S14p/S29e
c537_g1_i1	PF00078	Reverse transcriptase (RNA-dependent DNA polymerase)
c541_g1_i1	PF00784	MyTH4 domain
c546_g1_i1	PF00665	Integrase core domain
c549_g1_i1	PF15189	Domain of unknown function (DUF4582)
c557_g1_i1	PF03071	GNT-I family
c562_g1_i1	PF02037	SAP domain
c564_g1_i1	PF00514	Armadillo/beta-catenin-like repeat
c564_g2_i1	PF01749	Importin beta binding domain
c569_g1_i1	PF09730	Microtubule-associated protein Bicaudal-D
c581_g1_i1	PF00173	Cytochrome b5-like Heme/Steroid binding domain
c585_g1_i1	PF05380	Pao retrotransposon peptidase
c588_g1_i1	PF04676	Protein similar to CwfJ C-terminus 2
c591_g1_i1	PF00628	PHD-finger
c592_g1_i1	PF00168	C2 domain
c596_g1_i1	PF06031	SERTA motif
c597_g1_i1	PF09445	RNA cap guanine-N2 methyltransferase
c598_g1_i2	PF00028	Cadherin domain
c604_g1_i1	PF06702	Protein of unknown function (DUF1193)
c608_g1_i1	PF00227	Proteasome subunit
c610_g1_i2	PF01182	Glucosamine-6-phosphate isomerases/6-phosphogluconolactonase
c615_g1_i1	PF00784	MyTH4 domain
c617_g1_i1	PF01412	Putative GTPase activating protein for Arf
c626_g1_i1	PF00200	Disintegrin
c627_g1_i1	PF01775	Ribosomal L18ae/LX protein domain
c652_g1_i1	PF01431	Peptidase family M13
c652_g1_i1	PF05649	Peptidase family M13
c659_g1_i1	PF01074	Glycosyl hydrolases family 38 N-terminal domain
c659_g1_i1	PF09261	Alpha mannosidase, middle domain
c667_g1_i1	PF04437	RINT-1 / TIP-1 family
c669_g1_i1	PF00626	Gelsolin repeat
c669_g1_i1	PF04815	Sec23/Sec24 helical domain
c672_g1_i1	PF00096	Zinc finger, C2H2 type
c672_g1_i1	PF13894	C2H2-type zinc finger
c675_g1_i1	PF01068	ATP dependent DNA ligase domain
c675_g1_i1	PF04679	ATP dependent DNA ligase C terminal region
c679_g1_i1	PF05185	PRMT5 arginine-N-methyltransferase
c684_g1_i1	PF00595	PDZ domain (Also known as DHR or GLGF)
c688_g1_i1	PF04053	Coatomer WD associated region
c699_g1_i1	PF00053	Laminin EGF-like (Domains III and V)
c714_g1_i1	PF00692	dUTPase
c726_g1_i1	PF01603	Protein phosphatase 2A regulatory B subunit (B56 family)
c742_g1_i1	PF02944	BESS motif
c743_g1_i2	PF00089	Trypsin
c753_g1_i1	PF07679	Immunoglobulin I-set domain
c756_g1_i1	PF00130	Phorbol esters/diacylglycerol binding domain (C1 domain)
c767_g1_i1	PF00562	RNA polymerase Rpb2, domain 6
c774_g1_i1	PF00071	Ras family
c785_g1_i1	PF10545	Alcohol dehydrogenase transcription factor Myb/SANT-like
c795_g1_i1	PF07727	Reverse transcriptase (RNA-dependent DNA polymerase)
c800_g1_i1	PF01557	Fumarylacetoacetate (FAA) hydrolase family
c806_g1_i1	PF03501	Plectin/S10 domain
c811_g1_i1	PF10474	Protein of unknown function C-terminus (DUF2451)
c813_g1_i1	PF02141	DENN (AEX-3) domain
c813_g1_i1	PF03456	uDENN domain
c815_g1_i1	PF00665	Integrase core domain
c817_g1_i1	PF01762	Galactosyltransferase
c818_g1_i1	PF00454	Phosphatidylinositol 3- and 4-kinase
c820_g1_i1	PF00583	Acetyltransferase (GNAT) family
c826_g1_i1	PF13639	Ring finger domain
c830_g1_i1	PF03836	RasGAP C-terminus
c833_g1_i1	PF00665	Integrase core domain
c837_g1_i1	PF00628	PHD-finger
c849_g1_i1	PF01062	Bestrophin, RFP-TM, chloride channel
c852_g1_i1	PF00415	Regulator of chromosome condensation (RCC1) repeat
c852_g1_i1	PF13540	Regulator of chromosome condensation (RCC1) repeat
c859_g1_i1	PF01431	Peptidase family M13
c860_g1_i1	PF00443	Ubiquitin carboxyl-terminal hydrolase
c860_g1_i1	PF02148	Zn-finger in ubiquitin-hydrolases and other protein
c862_g1_i1	PF04573	Signal peptidase subunit
c869_g1_i1	PF00017	SH2 domain
c869_g1_i1	PF00018	SH3 domain
c869_g2_i1	PF14604	Variant SH3 domain
c878_g1_i1	PF00615	Regulator of G protein signaling domain
c878_g1_i1	PF08833	Axin beta-catenin binding domain
c881_g1_i1	PF08926	Domain of unknown function (DUF1908)
c885_g1_i1	PF00008	EGF-like domain
c885_g1_i1	PF07645	Calcium-binding EGF domain
c891_g1_i1	PF06859	Bicoid-interacting protein 3 (Bin3)
c892_g1_i1	PF00134	Cyclin, N-terminal domain
c895_g1_i1	PF00515	Tetratricopeptide repeat
c895_g1_i1	PF13414	TPR repeat
c899_g1_i1	PF02157	Mannose-6-phosphate receptor
c901_g1_i1	PF06701	Mib_herc2
c908_g1_i1	PF00083	Sugar (and other) transporter
c910_g1_i1	PF00176	SNF2 family N-terminal domain
c910_g2_i1	PF00176	SNF2 family N-terminal domain
c913_g1_i1	PF00400	WD domain, G-beta repeat
c924_g1_i1	PF13855	Leucine rich repeat
c926_g1_i1	PF01410	Fibrillar collagen C-terminal domain
c929_g1_i1	PF09814	HECT-like Ubiquitin-conjugating enzyme (E2)-binding
c934_g1_i1	PF04437	RINT-1 / TIP-1 family
c938_g1_i1	PF08238	Sel1 repeat
c939_g1_i1	PF00057	Low-density lipoprotein receptor domain class A
c944_g1_i1	PF00055	Laminin N-terminal (Domain VI)
c944_g1_i1	PF03238	ESAG protein
c949_g1_i1	PF00665	Integrase core domain
c952_g1_i1	PF11717	RNA binding activity-knot of a chromodomain
c964_g1_i1	PF08597	Translation initiation factor eIF3 subunit
c967_g1_i1	PF00078	Reverse transcriptase (RNA-dependent DNA polymerase)
c982_g1_i1	PF04511	Der1-like family
c983_g1_i1	PF13837	Myb/SANT-like DNA-binding domain
c987_g1_i1	PF12796	Ankyrin repeats (3 copies)
c989_g1_i1	PF13907	Domain of unknown function (DUF4208)
c1004_g1_i1	PF00096	Zinc finger, C2H2 type
c1012_g1_i1	PF00096	Zinc finger, C2H2 type
c1014_g1_i1	PF07177	Neuralized
c1019_g1_i1	PF00057	Low-density lipoprotein receptor domain class A
c1024_g1_i1	PF00271	Helicase conserved C-terminal domain
c1024_g1_i1	PF04408	Helicase associated domain (HA2)
c1042_g1_i2	PF00053	Laminin EGF-like (Domains III and V)
c1045_g1_i1	PF05380	Pao retrotransposon peptidase
c1051_g1_i1	PF05699	hAT family C-terminal dimerisation region
c1054_g1_i1	PF11987	Translation-initiation factor 2
c1055_g1_i1	PF13359	DDE superfamily endonuclease
c1055_g1_i1	PF13613	Helix-turn-helix of DDE superfamily endonuclease
c1061_g1_i1	PF00096	Zinc finger, C2H2 type
c1061_g1_i1	PF13465	Zinc-finger double domain
c1063_g1_i1	PF01058	NADH ubiquinone oxidoreductase, 20 Kd subunit
c1067_g1_i1	PF01541	GIY-YIG catalytic domain
c1076_g1_i1	PF00069	Protein kinase domain
c1089_g1_i1	PF00487	Fatty acid desaturase
c1092_g1_i1	PF00459	Inositol monophosphatase family
c1094_g1_i1	PF02845	CUE domain
c1095_g1_i1	PF00041	Fibronectin type III domain
c1103_g1_i1	PF00179	Ubiquitin-conjugating enzyme
c1133_g1_i1	PF05585	Putative peptidase (DUF1758)
c1138_g1_i1	PF00078	Reverse transcriptase (RNA-dependent DNA polymerase)
c1144_g1_i1	PF03205	Molybdopterin guanine dinucleotide synthesis protein B
c1159_g1_i1	PF02463	RecF/RecN/SMC N terminal domain
c1160_g1_i1	PF00995	Sec1 family
c1165_g1_i1	PF00648	Calpain family cysteine protease
c1165_g1_i1	PF01067	Calpain large subunit, domain III
c1168_g1_i1	PF00096	Zinc finger, C2H2 type
c1168_g1_i1	PF13894	C2H2-type zinc finger
c1169_g1_i1	PF00265	Thymidine kinase
c1181_g1_i1	PF00089	Trypsin
c1185_g1_i1	PF14604	Variant SH3 domain
c1191_g1_i2	PF03153	Transcription factor IIA, alpha/beta subunit
c1196_g1_i1	PF01602	Adaptin N terminal region
c1206_g1_i1	PF01423	LSM domain
c1233_g1_i1	PF07064	RIC1
c1235_g1_i1	PF01391	Collagen triple helix repeat (20 copies)
c1238_g1_i1	PF10996	Beta-Casp domain
c1245_g1_i1	PF03114	BAR domain
c1246_g1_i1	PF13418	Galactose oxidase, central domain
c1248_g1_i1	PF13704	Glycosyl transferase family 2
c1257_g1_i1	PF05686	Glycosyl transferase family 90
c1282_g1_i1	PF04515	Plasma-membrane choline transporter
c1289_g1_i1	PF01388	ARID/BRIGHT DNA binding domain
c1293_g1_i1	PF00568	WH1 domain
c1294_g1_i1	PF13873	Myb/SANT-like DNA-binding domain
c1296_g1_i1	PF02348	Cytidylyltransferase
c1299_g1_i1	PF05199	GMC oxidoreductase
c1300_g1_i1	PF00112	Papain family cysteine protease
c1300_g1_i1	PF08246	Cathepsin propeptide inhibitor domain (I29)
c1303_g1_i1	PF02347	Glycine cleavage system P-protein
c1305_g1_i1	PF02383	SacI homology domain
c1307_g1_i1	PF00041	Fibronectin type III domain
c1308_g1_i1	PF10508	Proteasome non-ATPase 26S subunit
c1312_g1_i1	PF00400	WD domain, G-beta repeat
c1327_g1_i1	PF01416	tRNA pseudouridine synthase
c1340_g1_i1	PF13650	Aspartyl protease
c1345_g1_i1	PF00096	Zinc finger, C2H2 type
c1345_g1_i1	PF13909	C2H2-type zinc-finger domain
c1350_g1_i1	PF04857	CAF1 family ribonuclease
c1377_g1_i1	PF12796	Ankyrin repeats (3 copies)
c1377_g1_i1	PF13637	Ankyrin repeats (many copies)
c1381_g1_i1	PF02463	RecF/RecN/SMC N terminal domain
c1394_g1_i1	PF02171	Piwi domain
c1404_g1_i1	PF00503	G-protein alpha subunit
c1413_g1_i1	PF00069	Protein kinase domain
c1427_g1_i1	PF00083	Sugar (and other) transporter
c1441_g1_i1	PF05922	Peptidase inhibitor I9
c1444_g1_i1	PF00276	Ribosomal protein L23
c1445_g1_i1	PF12972	Alpha-N-acetylglucosaminidase (NAGLU) C-terminal domain
c1457_g1_i1	PF00227	Proteasome subunit
c1459_g1_i1	PF00096	Zinc finger, C2H2 type
c1465_g1_i1	PF00083	Sugar (and other) transporter
c1479_g1_i1	PF01157	Ribosomal protein L21e
c1480_g1_i1	PF00435	Spectrin repeat
c1485_g1_i1	PF00400	WD domain, G-beta repeat
c1492_g1_i1	PF00071	Ras family
c1497_g1_i1	PF03134	TB2/DP1, HVA22 family
c1499_g1_i2	PF00075	RNase H
c1516_g1_i1	PF00096	Zinc finger, C2H2 type
c1517_g1_i1	PF06818	Fez1
c1522_g1_i1	PF00656	Caspase domain
c1524_g1_i1	PF00441	Acyl-CoA dehydrogenase, C-terminal domain
c1543_g1_i1	PF00225	Kinesin motor domain
c1548_g1_i1	PF08490	Domain of unknown function (DUF1744)
c1561_g1_i1	PF02037	SAP domain
c1567_g1_i1	PF09790	Hyccin
c1570_g1_i1	PF02671	Paired amphipathic helix repeat
c1580_g1_i1	PF00083	Sugar (and other) transporter
c1581_g1_i1	PF07034	Origin recognition complex (ORC) subunit 3 N-terminus
c1591_g1_i1	PF00581	Rhodanese-like domain
c1592_g1_i2	PF00096	Zinc finger, C2H2 type
c1592_g1_i2	PF13894	C2H2-type zinc finger
c1594_g1_i1	PF00249	Myb-like DNA-binding domain
c1594_g1_i1	PF00569	Zinc finger, ZZ type
c1597_g1_i1	PF04153	NOT2 / NOT3 / NOT5 family
c1609_g1_i1	PF00078	Reverse transcriptase (RNA-dependent DNA polymerase)
c1626_g1_i1	PF00078	Reverse transcriptase (RNA-dependent DNA polymerase)
c1632_g1_i1	PF00665	Integrase core domain
c1639_g1_i1	PF05197	TRIC channel
c1664_g1_i1	PF01980	Uncharacterised protein family UPF0066
c1673_g1_i1	PF13246	Putative hydrolase of sodium-potassium ATPase alpha subunit
c1682_g1_i1	PF00333	Ribosomal protein S5, N-terminal domain
c1682_g1_i1	PF03719	Ribosomal protein S5, C-terminal domain
c1689_g1_i1	PF12796	Ankyrin repeats (3 copies)
c1691_g1_i1	PF02518	Histidine kinase-, DNA gyrase B-, and HSP90-like ATPase
c1692_g1_i1	PF13893	RNA recognition motif. (a.k.a. RRM, RBD, or RNP domain)
c1695_g1_i1	PF09247	TATA box-binding protein binding
c1704_g1_i1	PF01431	Peptidase family M13
c1705_g1_i1	PF00265	Thymidine kinase
c1711_g1_i1	PF03435	Saccharopine dehydrogenase
c1721_g1_i1	PF12796	Ankyrin repeats (3 copies)
c1724_g1_i1	PF00071	Ras family
c1734_g1_i2	PF05585	Putative peptidase (DUF1758)
c1740_g1_i1	PF00868	Transglutaminase family
c1750_g1_i1	PF00589	Phage integrase family
c1752_g1_i1	PF00225	Kinesin motor domain
c1755_g1_i1	PF14952	Putative treble-clef, zinc-finger, Zn-binding
c1761_g1_i1	PF03098	Animal haem peroxidase
c1774_g1_i1	PF04218	CENP-B N-terminal DNA-binding domain
c1779_g1_i1	PF02065	Melibiase
c1785_g1_i1	PF05485	THAP domain
c1803_g1_i1	PF08953	Domain of unknown function (DUF1899)
c1806_g1_i1	PF00372	Hemocyanin, copper containing domain
c1806_g1_i1	PF03722	Hemocyanin, all-alpha domain
c1807_g1_i1	PF03359	Guanylate-kinase-associated protein (GKAP) protein
c1815_g1_i1	PF08640	U3 small nucleolar RNA-associated protein 6
c1816_g1_i1	PF01467	Cytidylyltransferase
c1825_g1_i1	PF00780	CNH domain
c1834_g1_i1	PF00595	PDZ domain (Also known as DHR or GLGF)
c1876_g1_i1	PF00060	Ligand-gated ion channel
c1876_g2_i1	PF00060	Ligand-gated ion channel
c1876_g2_i1	PF00497	Bacterial extracellular solute-binding proteins, family 3
c1890_g1_i1	PF14630	Origin recognition complex (ORC) subunit 5 C-terminus
c1900_g1_i1	PF00373	FERM central domain
c1900_g1_i1	PF09379	FERM N-terminal domain
c1900_g1_i1	PF09380	FERM C-terminal PH-like domain
c1902_g1_i1	PF00149	Calcineurin-like phosphoesterase
c1905_g1_i1	PF00089	Trypsin
c1913_g1_i1	PF00478	IMP dehydrogenase / GMP reductase domain
c1938_g1_i1	PF02798	Glutathione S-transferase, N-terminal domain
c1940_g1_i1	PF04006	Mpp10 protein
c1980_g1_i1	PF00078	Reverse transcriptase (RNA-dependent DNA polymerase)
c1982_g1_i1	PF06418	CTP synthase N-terminus
c1987_g1_i1	PF13465	Zinc-finger double domain
c2014_g1_i1	PF02138	Beige/BEACH domain
c2034_g1_i1	PF08669	Glycine cleavage T-protein C-terminal barrel domain
c2060_g1_i1	PF09128	Regulator of G protein signalling-like domain
c2072_g1_i1	PF00005	ABC transporter
c2076_g1_i1	PF05380	Pao retrotransposon peptidase
c2089_g1_i1	PF00975	Thioesterase domain
c2102_g1_i1	PF02301	HORMA domain
c2103_g1_i1	PF00057	Low-density lipoprotein receptor domain class A
c2109_g1_i1	PF00067	Cytochrome P450
c2113_g1_i1	PF00201	UDP-glucoronosyl and UDP-glucosyl transferase
c2133_g1_i1	PF00096	Zinc finger, C2H2 type
c2133_g1_i1	PF13465	Zinc-finger double domain
c2133_g1_i1	PF13909	C2H2-type zinc-finger domain
c2136_g1_i1	PF01398	JAB1/Mov34/MPN/PAD-1 ubiquitin protease
c2136_g1_i1	PF08969	USP8 dimerisation domain
c2143_g1_i1	PF02535	ZIP Zinc transporter
c2158_g1_i1	PF00665	Integrase core domain
c2173_g1_i1	PF00665	Integrase core domain
c2182_g1_i1	PF15113	TMEM117 protein family
c2183_g1_i1	PF13855	Leucine rich repeat
c2211_g1_i1	PF05236	Transcription initiation factor TFIID component TAF4 family
c2216_g1_i1	PF01593	Flavin containing amine oxidoreductase
c2218_g1_i1	PF00078	Reverse transcriptase (RNA-dependent DNA polymerase)
c2224_g1_i1	PF01347	Lipoprotein amino terminal region
c2232_g1_i1	PF00439	Bromodomain
c2242_g1_i1	PF00641	Zn-finger in Ran binding protein and others
c2247_g1_i1	PF10033	Autophagy-related protein 13
c2262_g1_i1	PF13465	Zinc-finger double domain
c2262_g1_i1	PF13909	C2H2-type zinc-finger domain
c2265_g1_i1	PF06413	Neugrin
c2267_g1_i1	PF00071	Ras family
c2282_g1_i1	PF05577	Serine carboxypeptidase S28
c2284_g1_i1	PF00078	Reverse transcriptase (RNA-dependent DNA polymerase)
c2291_g1_i1	PF00735	Septin
c2297_g1_i1	PF00226	DnaJ domain
c2306_g1_i1	PF01280	Ribosomal protein L19e
c2315_g1_i1	PF01062	Bestrophin, RFP-TM, chloride channel
c2317_g1_i1	PF00629	MAM domain
c2323_g1_i1	PF00069	Protein kinase domain
c2324_g1_i1	PF00005	ABC transporter
c2330_g1_i1	PF00685	Sulfotransferase domain
c2350_g1_i1	PF14826	FACT complex subunit SPT16 N-terminal lobe domain
c2390_g1_i1	PF03175	DNA polymerase type B, organellar and viral
c2399_g1_i1	PF00028	Cadherin domain
c2406_g1_i1	PF04083	Partial alpha/beta-hydrolase lipase region
c2410_g1_i1	PF13465	Zinc-finger double domain
c2411_g1_i1	PF13976	GAG-pre-integrase domain
c2457_g1_i1	PF13894	C2H2-type zinc finger
c2468_g1_i1	PF05485	THAP domain
c2475_g1_i1	PF05060	N-acetylglucosaminyltransferase II (MGAT2)
c2492_g1_i1	PF01777	Ribosomal L27e protein family
c2493_g1_i1	PF00270	DEAD/DEAH box helicase
c2493_g1_i1	PF00271	Helicase conserved C-terminal domain
c2497_g1_i1	PF00098	Zinc knuckle
c2499_g1_i1	PF01199	Ribosomal protein L34e
c2501_g1_i1	PF00071	Ras family
c2519_g2_i1	PF14529	Endonuclease-reverse transcriptase
c2520_g1_i1	PF00665	Integrase core domain
c2520_g1_i1	PF13976	GAG-pre-integrase domain
c2528_g1_i1	PF00568	WH1 domain
c2545_g1_i1	PF14161	Centrosome-associated N terminus
c2549_g1_i1	PF10545	Alcohol dehydrogenase transcription factor Myb/SANT-like
c2554_g1_i1	PF00135	Carboxylesterase family
c2558_g1_i1	PF00560	Leucine Rich Repeat
c2565_g1_i1	PF06747	CHCH domain
c2575_g1_i1	PF00078	Reverse transcriptase (RNA-dependent DNA polymerase)
c2590_g1_i1	PF03016	Exostosin family
c2609_g1_i1	PF07679	Immunoglobulin I-set domain
c2612_g1_i1	PF10937	Protein of unknown function (DUF2638)
c2636_g1_i1	PF10192	Rhodopsin-like GPCR transmembrane domain
c2650_g1_i2	PF14719	Phosphotyrosine interaction domain (PTB/PID)
c2656_g1_i1	PF05050	Methyltransferase FkbM domain
c2661_g1_i1	PF07716	Basic region leucine zipper
c2684_g1_i1	PF12125	D domain of beta-TrCP
c2684_g1_i1	PF12937	F-box-like
c2690_g1_i1	PF00096	Zinc finger, C2H2 type
c2690_g1_i1	PF13894	C2H2-type zinc finger
c2693_g1_i1	PF01907	Ribosomal protein L37e
c2716_g1_i1	PF05485	THAP domain
c2735_g1_i1	PF00227	Proteasome subunit
c2744_g1_i1	PF00270	DEAD/DEAH box helicase
c2754_g1_i1	PF02498	BRO family, N-terminal domain
c2763_g1_i1	PF00719	Inorganic pyrophosphatase
c2777_g1_i2	PF00568	WH1 domain
c2785_g1_i1	PF00431	CUB domain
c2790_g1_i1	PF00179	Ubiquitin-conjugating enzyme
c2791_g1_i1	PF00057	Low-density lipoprotein receptor domain class A
c2808_g1_i1	PF13086	AAA domain
c2812_g1_i1	PF04500	FLYWCH zinc finger domain
c2816_g1_i1	PF00651	BTB/POZ domain
c2817_g1_i1	PF01545	Cation efflux family
c2822_g1_i1	PF03016	Exostosin family
c2847_g1_i2	PF02949	7tm Odorant receptor
c2850_g1_i1	PF11838	ERAP1-like C-terminal domain
c2866_g1_i1	PF01204	Trehalase
c2872_g1_i1	PF00328	Histidine phosphatase superfamily (branch 2)
c2884_g1_i1	PF05380	Pao retrotransposon peptidase
c2884_g2_i1	PF05380	Pao retrotransposon peptidase
c2887_g1_i1	PF00146	NADH dehydrogenase
c2899_g1_i1	PF08347	N-terminal CTNNB1 binding
c2957_g1_i1	PF13919	Asx homology domain
c2963_g1_i1	PF01575	MaoC like domain
c2964_g1_i1	PF03839	Translocation protein Sec62
c2968_g1_i1	PF12796	Ankyrin repeats (3 copies)
c2980_g1_i1	PF00137	ATP synthase subunit C
c2987_g1_i1	PF03372	Endonuclease/Exonuclease/phosphatase family
c2991_g1_i1	PF05529	B-cell receptor-associated protein 31-like
c2995_g1_i1	PF13920	Zinc finger, C3HC4 type (RING finger)
c2999_g1_i1	PF00096	Zinc finger, C2H2 type
c3005_g1_i1	PF13424	Tetratricopeptide repeat
c3012_g1_i1	PF13465	Zinc-finger double domain
c3057_g1_i2	PF05485	THAP domain
c3076_g1_i1	PF13465	Zinc-finger double domain
c3078_g1_i1	PF03590	Aspartate-ammonia ligase
c3083_g1_i1	PF00328	Histidine phosphatase superfamily (branch 2)
c3097_g1_i1	PF00808	Histone-like transcription factor (CBF/NF-Y) and archaeal histone
c3109_g1_i1	PF00665	Integrase core domain
c3109_g1_i1	PF09337	His(2)-Cys(2) zinc finger
c3118_g1_i2	PF00005	ABC transporter
c3127_g1_i1	PF00060	Ligand-gated ion channel
c3131_g1_i1	PF13873	Myb/SANT-like DNA-binding domain
c3132_g1_i1	PF00618	RasGEF N-terminal motif
c3140_g1_i1	PF05485	THAP domain
c3145_g1_i1	PF00096	Zinc finger, C2H2 type
c3145_g1_i1	PF13465	Zinc-finger double domain
c3145_g1_i1	PF13894	C2H2-type zinc finger
c3147_g1_i1	PF00083	Sugar (and other) transporter
c3151_g1_i1	PF07714	Protein tyrosine kinase
c3155_g1_i1	PF03145	Seven in absentia protein family
c3160_g1_i1	PF05485	THAP domain
c3164_g1_i1	PF07727	Reverse transcriptase (RNA-dependent DNA polymerase)
c3174_g1_i1	PF00270	DEAD/DEAH box helicase
c3177_g1_i1	PF04826	Armadillo-like
c3184_g1_i1	PF07731	Multicopper oxidase
c3185_g1_i1	PF00006	ATP synthase alpha/beta family, nucleotide-binding domain
c3191_g1_i1	PF09316	C-myb, C-terminal
c3192_g1_i1	PF00855	PWWP domain
c3196_g1_i1	PF02338	OTU-like cysteine protease
c3197_g1_i1	PF00046	Homeobox domain
c3208_g1_i1	PF00168	C2 domain
c3208_g1_i1	PF00387	Phosphatidylinositol-specific phospholipase C, Y domain
c3209_g1_i1	PF05964	F/Y-rich N-terminus
c3211_g1_i1	PF07856	Mediator of CRAC channel activity
c3215_g1_i1	PF02755	RPEL repeat
c3216_g1_i1	PF00293	NUDIX domain
c3216_g1_i1	PF05026	Dcp2, box A domain
c3218_g1_i1	PF00076	RNA recognition motif. (a.k.a. RRM, RBD, or RNP domain)
c3223_g1_i1	PF01907	Ribosomal protein L37e
c3227_g1_i1	PF01412	Putative GTPase activating protein for Arf
c3239_g1_i1	PF00227	Proteasome subunit
c3240_g1_i1	PF08954	Domain of unknown function (DUF1900)
c3242_g1_i1	PF00067	Cytochrome P450
c3245_g1_i2	PF07810	TMC domain
c3247_g1_i1	PF00348	Polyprenyl synthetase
c3248_g1_i1	PF07973	Threonyl and Alanyl tRNA synthetase second additional domain
c3251_g1_i1	PF00078	Reverse transcriptase (RNA-dependent DNA polymerase)
c3255_g1_i1	PF00046	Homeobox domain
c3269_g1_i1	PF00004	ATPase family associated with various cellular activities (AAA)
c3272_g1_i1	PF00135	Carboxylesterase family
c3283_g1_i1	PF00078	Reverse transcriptase (RNA-dependent DNA polymerase)
c3289_g1_i1	PF00041	Fibronectin type III domain
c3289_g1_i1	PF07679	Immunoglobulin I-set domain
c3297_g1_i1	PF01529	DHHC palmitoyltransferase
c3301_g1_i1	PF13465	Zinc-finger double domain
c3305_g1_i1	PF01248	Ribosomal protein L7Ae/L30e/S12e/Gadd45 family
c3309_g1_i1	PF02867	Ribonucleotide reductase, barrel domain
c3310_g1_i1	PF00085	Thioredoxin
c3312_g1_i1	PF00093	von Willebrand factor type C domain
c3312_g1_i1	PF02822	Antistasin family
c3318_g1_i1	PF01158	Ribosomal protein L36e
c3327_g1_i1	PF10545	Alcohol dehydrogenase transcription factor Myb/SANT-like
c3334_g1_i1	PF00075	RNase H
c3335_g1_i1	PF13465	Zinc-finger double domain
c3338_g1_i1	PF06702	Protein of unknown function (DUF1193)
c3347_g1_i1	PF01529	DHHC palmitoyltransferase
c3376_g1_i1	PF00096	Zinc finger, C2H2 type
c3376_g1_i1	PF13465	Zinc-finger double domain
c3380_g1_i1	PF00071	Ras family
c3380_g1_i1	PF07525	SOCS box
c3382_g1_i1	PF04468	PSP1 C-terminal conserved region
c3388_g1_i2	PF13465	Zinc-finger double domain
c3389_g1_i1	PF00412	LIM domain
c3392_g1_i1	PF00041	Fibronectin type III domain
c3397_g1_i1	PF12874	Zinc-finger of C2H2 type
c3397_g1_i1	PF13894	C2H2-type zinc finger
c3399_g1_i1	PF01094	Receptor family ligand binding region
c3411_g1_i1	PF00063	Myosin head (motor domain)
c3412_g1_i1	PF00248	Aldo/keto reductase family
c3426_g1_i1	PF07787	Protein of unknown function (DUF1625)
c3432_g1_i1	PF00069	Protein kinase domain
c3434_g1_i1	PF00566	Rab-GTPase-TBC domain
c3435_g1_i1	PF04072	Leucine carboxyl methyltransferase
c3440_g1_i1	PF14529	Endonuclease-reverse transcriptase
c3452_g1_i1	PF10277	Frag1/DRAM/Sfk1 family
c3453_g1_i1	PF01379	Porphobilinogen deaminase, dipyromethane cofactor binding domain
c3459_g1_i1	PF02146	Sir2 family
c3472_g1_i1	PF00063	Myosin head (motor domain)
c3472_g1_i1	PF00612	IQ calmodulin-binding motif
c3473_g1_i1	PF13405	EF-hand domain
c3478_g1_i1	PF12796	Ankyrin repeats (3 copies)
c3482_g1_i1	PF00665	Integrase core domain
c3485_g1_i1	PF00493	MCM2/3/5 family
c3491_g1_i2	PF15072	Domain of unknown function (DUF4539)
c3494_g1_i1	PF14953	Domain of unknown function (DUF4504)
c3495_g1_i2	PF01926	50S ribosome-binding GTPase
c3501_g1_i1	PF00113	Enolase, C-terminal TIM barrel domain
c3501_g1_i1	PF03952	Enolase, N-terminal domain
c3502_g1_i1	PF01294	Ribosomal protein L13e
c3503_g1_i1	PF00050	Kazal-type serine protease inhibitor domain
c3519_g1_i1	PF01490	Transmembrane amino acid transporter protein
c3521_g1_i1	PF00828	Ribosomal protein L18e/L15
c3523_g1_i1	PF00248	Aldo/keto reductase family
c3524_g1_i1	PF01694	Rhomboid family
c3524_g1_i1	PF13499	EF-hand domain pair
c3527_g1_i1	PF00083	Sugar (and other) transporter
c3538_g1_i1	PF00698	Acyl transferase domain
c3541_g1_i1	PF00957	Synaptobrevin
c3544_g1_i1	PF00665	Integrase core domain
c3544_g1_i1	PF13976	GAG-pre-integrase domain
c3547_g1_i1	PF13870	Domain of unknown function (DUF4201)
c3551_g1_i1	PF03227	Gamma interferon inducible lysosomal thiol reductase (GILT)
c3552_g1_i1	PF00589	Phage integrase family
c3561_g1_i1	PF00089	Trypsin
c3569_g1_i2	PF00250	Fork head domain
c3574_g1_i1	PF15388	Protein Family FAM117
c3582_g1_i1	PF00622	SPRY domain
c3583_g1_i1	PF08153	NGP1NT (NUC091) domain
c3584_g1_i1	PF00096	Zinc finger, C2H2 type
c3584_g1_i1	PF13465	Zinc-finger double domain
c3588_g1_i1	PF01145	SPFH domain / Band 7 family
c3602_g1_i1	PF04500	FLYWCH zinc finger domain
c3602_g1_i1	PF10551	MULE transposase domain
c3607_g1_i1	PF00400	WD domain, G-beta repeat
c3608_g1_i1	PF04750	FAR-17a/AIG1-like protein
c3611_g1_i1	PF00320	GATA zinc finger
c3628_g1_i1	PF09337	His(2)-Cys(2) zinc finger
c3629_g1_i1	PF00168	C2 domain
c3631_g1_i1	PF07776	Zinc-finger associated domain (zf-AD)
c3634_g1_i1	PF03564	Protein of unknown function (DUF1759)
c3635_g1_i1	PF00078	Reverse transcriptase (RNA-dependent DNA polymerase)
c3635_g1_i1	PF00665	Integrase core domain
c3639_g1_i1	PF08337	Plexin cytoplasmic RasGAP domain
c3658_g1_i1	PF00041	Fibronectin type III domain
c3670_g1_i1	PF01370	NAD dependent epimerase/dehydratase family
c3676_g1_i2	PF00060	Ligand-gated ion channel
c3678_g1_i1	PF02383	SacI homology domain
c3689_g1_i1	PF02170	PAZ domain
c3689_g1_i1	PF08699	Domain of unknown function (DUF1785)
c3691_g1_i1	PF12796	Ankyrin repeats (3 copies)
c3698_g1_i1	PF00665	Integrase core domain
c3700_g1_i1	PF00828	Ribosomal protein L18e/L15
c3702_g1_i1	PF04130	Spc97 / Spc98 family
c3705_g1_i2	PF00078	Reverse transcriptase (RNA-dependent DNA polymerase)
c3712_g1_i1	PF10545	Alcohol dehydrogenase transcription factor Myb/SANT-like
c3714_g1_i1	PF00027	Cyclic nucleotide-binding domain
c3714_g1_i1	PF00520	Ion transport protein
c3727_g1_i1	PF01119	DNA mismatch repair protein, C-terminal domain
c3729_g1_i1	PF07728	AAA domain (dynein-related subfamily)
c3741_g1_i1	PF00810	ER lumen protein retaining receptor
c3747_g1_i1	PF00888	Cullin family
c3750_g1_i1	PF00083	Sugar (and other) transporter
c3765_g1_i1	PF11531	Coactivator-associated arginine methyltransferase 1 N terminal
c3767_g1_i1	PF03366	YEATS family
c3770_g1_i1	PF01130	CD36 family
c3775_g1_i1	PF08123	Histone methylation protein DOT1
c3777_g1_i1	PF02958	Ecdysteroid kinase
c3786_g1_i1	PF06017	Myosin tail
c3798_g1_i1	PF03483	B3/4 domain
c3804_g1_i1	PF00225	Kinesin motor domain
c3807_g1_i1	PF00595	PDZ domain (Also known as DHR or GLGF)
c3814_g1_i1	PF01167	Tub family
c3815_g1_i1	PF01779	Ribosomal L29e protein family
c3817_g1_i1	PF00018	SH3 domain
c3820_g1_i1	PF04923	Ninjurin
c3823_g1_i1	PF12796	Ankyrin repeats (3 copies)
c3830_g1_i1	PF05679	Chondroitin N-acetylgalactosaminyltransferase
c3835_g1_i1	PF12698	ABC-2 family transporter protein
c3841_g1_i1	PF00651	BTB/POZ domain
c3844_g1_i1	PF00152	tRNA synthetases class II (D, K and N)
c3844_g1_i1	PF01336	OB-fold nucleic acid binding domain
c3850_g1_i1	PF04427	Brix domain
c3852_g1_i1	PF00651	BTB/POZ domain
c3865_g1_i1	PF03131	bZIP Maf transcription factor
c3874_g1_i1	PF00078	Reverse transcriptase (RNA-dependent DNA polymerase)
c3875_g1_i1	PF00651	BTB/POZ domain
c3878_g1_i1	PF00233	3'5'-cyclic nucleotide phosphodiesterase
c3880_g1_i1	PF10266	Hereditary spastic paraplegia protein strumpellin
c3893_g1_i1	PF04034	Domain of unknown function (DUF367)
c3932_g1_i1	PF14604	Variant SH3 domain
c3932_g2_i1	PF00620	RhoGAP domain
c3938_g1_i1	PF00098	Zinc knuckle
c3939_g1_i1	PF00096	Zinc finger, C2H2 type
c3939_g1_i1	PF13894	C2H2-type zinc finger
c3945_g1_i1	PF00641	Zn-finger in Ran binding protein and others
c3949_g1_i1	PF00454	Phosphatidylinositol 3- and 4-kinase
c3952_g1_i1	PF00339	Arrestin (or S-antigen), N-terminal domain
c3954_g1_i1	PF00467	KOW motif
c3975_g1_i1	PF02878	Phosphoglucomutase/phosphomannomutase, alpha/beta/alpha domain I
c3976_g1_i1	PF05030	SSXT protein (N-terminal region)
c3980_g1_i1	PF00069	Protein kinase domain
c3986_g1_i1	PF00078	Reverse transcriptase (RNA-dependent DNA polymerase)
c3989_g1_i1	PF00125	Core histone H2A/H2B/H3/H4
c3991_g1_i1	PF05351	GMP-PDE, delta subunit
c3992_g1_i1	PF04729	ASF1 like histone chaperone
c4010_g1_i1	PF07776	Zinc-finger associated domain (zf-AD)
c4017_g1_i1	PF00752	XPG N-terminal domain
c4019_g1_i1	PF00347	Ribosomal protein L6
c4022_g1_i1	PF00096	Zinc finger, C2H2 type
c4039_g1_i1	PF00861	Ribosomal L18p/L5e family
c4039_g1_i1	PF14204	Ribosomal L18 C-terminal region
c4053_g1_i1	PF01593	Flavin containing amine oxidoreductase
c4058_g1_i1	PF03165	MH1 domain
c4058_g1_i1	PF03166	MH2 domain
c4072_g1_i1	PF00488	MutS domain V
c4080_g1_i1	PF14538	Raptor N-terminal CASPase like domain
c4088_g1_i1	PF00063	Myosin head (motor domain)
c4098_g1_i1	PF01607	Chitin binding Peritrophin-A domain
c4099_g1_i1	PF00410	Ribosomal protein S8
c4114_g1_i1	PF02238	Cytochrome c oxidase subunit VIIa
c4115_g1_i1	PF01086	Clathrin light chain
c4118_g1_i1	PF00167	Fibroblast growth factor
c4119_g1_i1	PF00096	Zinc finger, C2H2 type
c4119_g1_i1	PF00098	Zinc knuckle
c4128_g1_i1	PF03637	Mob1/phocein family
c4135_g1_i1	PF13621	Cupin-like domain
c4143_g1_i1	PF13873	Myb/SANT-like DNA-binding domain
c4149_g1_i1	PF00350	Dynamin family
c4151_g1_i1	PF09588	YqaJ-like viral recombinase domain
c4152_g1_i1	PF02363	Cysteine rich repeat
c4154_g1_i1	PF01425	Amidase
c4160_g1_i1	PF00169	PH domain
c4160_g1_i1	PF11878	Domain of unknown function (DUF3398)
c4177_g1_i1	PF14225	Cell morphogenesis C-terminal
c4200_g1_i1	PF00335	Tetraspanin family
c4207_g1_i2	PF00097	Zinc finger, C3HC4 type (RING finger)
c4207_g1_i2	PF06803	Protein of unknown function (DUF1232)
c4212_g1_i1	PF01063	Aminotransferase class IV
c4231_g1_i1	PF00201	UDP-glucoronosyl and UDP-glucosyl transferase
c4239_g1_i1	PF00089	Trypsin
c4242_g2_i1	PF00078	Reverse transcriptase (RNA-dependent DNA polymerase)
c4257_g1_i1	PF00566	Rab-GTPase-TBC domain
c4257_g1_i1	PF00581	Rhodanese-like domain
c4258_g1_i1	PF03301	Tryptophan 2,3-dioxygenase
c4260_g1_i1	PF00164	Ribosomal protein S12/S23
c4265_g1_i1	PF00100	Zona pellucida-like domain
c4274_g1_i1	PF00077	Retroviral aspartyl protease
c4279_g1_i1	PF10226	Uncharacterized conserved proteins (DUF2216)
c4290_g1_i1	PF00274	Fructose-bisphosphate aldolase class-I
c4307_g1_i1	PF14227	gag-polypeptide of LTR copia-type
c4316_g1_i1	PF05053	Menin
c4319_g1_i1	PF00096	Zinc finger, C2H2 type
c4319_g1_i1	PF13894	C2H2-type zinc finger
c4320_g1_i1	PF00270	DEAD/DEAH box helicase
c4333_g1_i1	PF00664	ABC transporter transmembrane region
c4342_g1_i1	PF05129	Transcription elongation factor Elf1 like
c4353_g1_i1	PF01286	XPA protein N-terminal
c4353_g1_i1	PF05181	XPA protein C-terminus
c4364_g1_i1	PF00095	WAP-type (Whey Acidic Protein) 'four-disulfide core'
c4402_g1_i1	PF05781	MRVI1 protein
c4423_g1_i1	PF11573	Mediator complex subunit 23
c4429_g1_i1	PF00078	Reverse transcriptase (RNA-dependent DNA polymerase)
c4432_g1_i1	PF00078	Reverse transcriptase (RNA-dependent DNA polymerase)
c4437_g1_i1	PF00225	Kinesin motor domain
c4439_g1_i1	PF00078	Reverse transcriptase (RNA-dependent DNA polymerase)
c4439_g1_i1	PF05380	Pao retrotransposon peptidase
c4439_g1_i1	PF05585	Putative peptidase (DUF1758)
c4450_g1_i1	PF05380	Pao retrotransposon peptidase
c4455_g1_i1	PF02837	Glycosyl hydrolases family 2, sugar binding domain
c4458_g1_i1	PF00083	Sugar (and other) transporter
c4480_g1_i1	PF00023	Ankyrin repeat
c4480_g1_i1	PF12796	Ankyrin repeats (3 copies)
c4519_g1_i1	PF07776	Zinc-finger associated domain (zf-AD)
c4521_g1_i1	PF00238	Ribosomal protein L14p/L23e
c4523_g1_i1	PF00557	Metallopeptidase family M24
c4528_g1_i1	PF02268	Transcription initiation factor IIA, gamma subunit, helical domain
c4528_g1_i1	PF02751	Transcription initiation factor IIA, gamma subunit
c4537_g1_i1	PF00281	Ribosomal protein L5
c4537_g1_i1	PF00673	ribosomal L5P family C-terminus
c4540_g1_i1	PF00297	Ribosomal protein L3
c4548_g1_i1	PF00170	bZIP transcription factor
c4567_g1_i1	PF04851	Type III restriction enzyme, res subunit
c4572_g1_i1	PF10491	NLS-binding and DNA-binding and dimerisation domains of Nrf1
c4581_g1_i1	PF00153	Mitochondrial carrier protein
c4582_g1_i1	PF09379	FERM N-terminal domain
c4596_g1_i1	PF14465	NFRKB Winged Helix-like
c4632_g1_i1	PF04810	Sec23/Sec24 zinc finger
c4632_g1_i1	PF04811	Sec23/Sec24 trunk domain
c4633_g1_i1	PF05485	THAP domain
c4637_g1_i1	PF00078	Reverse transcriptase (RNA-dependent DNA polymerase)
c4641_g1_i1	PF13903	PMP-22/EMP/MP20/Claudin tight junction
c4667_g1_i1	PF00089	Trypsin
c4677_g1_i1	PF12047	Cytosine specific DNA methyltransferase replication foci domain
c4678_g1_i1	PF02463	RecF/RecN/SMC N terminal domain
c4681_g1_i1	PF07993	Male sterility protein
c4682_g1_i1	PF00063	Myosin head (motor domain)
c4685_g1_i1	PF00134	Cyclin, N-terminal domain
c4694_g1_i1	PF00564	PB1 domain
c4700_g1_i1	PF00069	Protein kinase domain
c4710_g1_i1	PF05225	helix-turn-helix, Psq domain
c4721_g1_i2	PF00002	7 transmembrane receptor (Secretin family)
c4732_g1_i1	PF07679	Immunoglobulin I-set domain
c4755_g1_i1	PF01490	Transmembrane amino acid transporter protein
c4755_g2_i1	PF01490	Transmembrane amino acid transporter protein
c4758_g1_i2	PF00752	XPG N-terminal domain
c4763_g1_i1	PF07714	Protein tyrosine kinase
c4779_g1_i1	PF13465	Zinc-finger double domain
c4812_g1_i1	PF00397	WW domain
c4815_g1_i1	PF08954	Domain of unknown function (DUF1900)
c4825_g1_i1	PF04515	Plasma-membrane choline transporter
c4833_g1_i1	PF01012	Electron transfer flavoprotein domain
c4835_g1_i1	PF11069	Protein of unknown function (DUF2870)
c4842_g1_i1	PF00970	Oxidoreductase FAD-binding domain
c4842_g1_i1	PF09791	Oxidoreductase-like protein, N-terminal
c4852_g1_i1	PF03564	Protein of unknown function (DUF1759)
c4852_g2_i1	PF03564	Protein of unknown function (DUF1759)
c4858_g1_i1	PF00004	ATPase family associated with various cellular activities (AAA)
c4859_g1_i1	PF14228	Cell morphogenesis central region
c4864_g1_i1	PF01019	Gamma-glutamyltranspeptidase
c4869_g1_i1	PF05620	Protein of unknown function (DUF788)
c4870_g1_i1	PF00096	Zinc finger, C2H2 type
c4870_g1_i1	PF13894	C2H2-type zinc finger
c4887_g1_i1	PF07727	Reverse transcriptase (RNA-dependent DNA polymerase)
c4890_g1_i1	PF00058	Low-density lipoprotein receptor repeat class B
c4894_g1_i2	PF07714	Protein tyrosine kinase
c4894_g1_i2	PF14843	Growth factor receptor domain IV
c4897_g1_i1	PF01381	Helix-turn-helix
c4898_g1_i1	PF09794	Transport protein Avl9
c4914_g1_i1	PF01044	Vinculin family
c4917_g1_i1	PF01608	I/LWEQ domain
c4924_g1_i1	PF00441	Acyl-CoA dehydrogenase, C-terminal domain
c4930_g1_i1	PF00665	Integrase core domain
c4930_g1_i1	PF09337	His(2)-Cys(2) zinc finger
c4934_g1_i1	PF00298	Ribosomal protein L11, RNA binding domain
c4934_g1_i1	PF03946	Ribosomal protein L11, N-terminal domain
c4956_g1_i1	PF00400	WD domain, G-beta repeat
c4990_g1_i1	PF01697	Glycosyltransferase family 92
c4996_g1_i1	PF00379	Insect cuticle protein
c5001_g1_i1	PF00111	2Fe-2S iron-sulfur cluster binding domain
c5005_g1_i1	PF13465	Zinc-finger double domain
c5022_g1_i1	PF13909	C2H2-type zinc-finger domain
c5034_g1_i1	PF00078	Reverse transcriptase (RNA-dependent DNA polymerase)
c5043_g1_i1	PF06585	Haemolymph juvenile hormone binding protein (JHBP)
c5046_g1_i1	PF08953	Domain of unknown function (DUF1899)
c5055_g1_i1	PF00412	LIM domain
c5071_g1_i1	PF08675	RNA binding domain
c5074_g1_i1	PF01490	Transmembrane amino acid transporter protein
c5083_g1_i1	PF00732	GMC oxidoreductase
c5091_g1_i1	PF00366	Ribosomal protein S17
c5093_g1_i1	PF07727	Reverse transcriptase (RNA-dependent DNA polymerase)
c5096_g1_i1	PF00059	Lectin C-type domain
c5115_g1_i1	PF01074	Glycosyl hydrolases family 38 N-terminal domain
c5128_g1_i1	PF00017	SH2 domain
c5128_g1_i1	PF07714	Protein tyrosine kinase
c5130_g1_i1	PF00643	B-box zinc finger
c5138_g1_i1	PF07690	Major Facilitator Superfamily
c5148_g1_i1	PF00096	Zinc finger, C2H2 type
c5148_g1_i1	PF13909	C2H2-type zinc-finger domain
c5187_g1_i1	PF10220	Uncharacterized conserved protein (DUF2146)
c5206_g1_i1	PF13646	HEAT repeats
c5211_g1_i1	PF14520	Helix-hairpin-helix domain
c5221_g1_i1	PF00041	Fibronectin type III domain
c5233_g1_i2	PF12938	M domain of GW182
c5234_g1_i2	PF00096	Zinc finger, C2H2 type
c5239_g1_i1	PF03547	Membrane transport protein
c5247_g1_i1	PF03114	BAR domain
c5252_g1_i1	PF13385	Concanavalin A-like lectin/glucanases superfamily
c5264_g1_i1	PF00076	RNA recognition motif. (a.k.a. RRM, RBD, or RNP domain)
c5268_g1_i1	PF15309	ALMS motif
c5270_g1_i1	PF01694	Rhomboid family
c5275_g1_i1	PF13412	Winged helix-turn-helix DNA-binding
c5276_g1_i1	PF13465	Zinc-finger double domain
c5278_g1_i1	PF13465	Zinc-finger double domain
c5295_g1_i1	PF00665	Integrase core domain
c5297_g1_i1	PF00093	von Willebrand factor type C domain
c5313_g1_i1	PF10545	Alcohol dehydrogenase transcription factor Myb/SANT-like
c5316_g1_i1	PF00026	Eukaryotic aspartyl protease
c5322_g1_i1	PF01565	FAD binding domain
c5339_g1_i2	PF01370	NAD dependent epimerase/dehydratase family
c5352_g1_i1	PF01770	Reduced folate carrier
c5355_g1_i1	PF07727	Reverse transcriptase (RNA-dependent DNA polymerase)
c5356_g1_i1	PF05210	Sprouty protein (Spry)
c5359_g1_i1	PF00428	60s Acidic ribosomal protein
c5360_g1_i1	PF07779	10 TM Acyl Transferase domain found in Cas1p
c5372_g1_i1	PF00271	Helicase conserved C-terminal domain
c5373_g1_i1	PF01406	tRNA synthetases class I (C) catalytic domain
c5374_g1_i1	PF00226	DnaJ domain
c5380_g1_i1	PF00078	Reverse transcriptase (RNA-dependent DNA polymerase)
c5384_g1_i1	PF02463	RecF/RecN/SMC N terminal domain
c5420_g1_i1	PF08640	U3 small nucleolar RNA-associated protein 6
c5425_g1_i1	PF00698	Acyl transferase domain
c5432_g1_i1	PF02958	Ecdysteroid kinase
c5433_g1_i1	PF00780	CNH domain
c5434_g1_i1	PF13465	Zinc-finger double domain
c5453_g1_i1	PF00201	UDP-glucoronosyl and UDP-glucosyl transferase
c5458_g1_i1	PF08685	GON domain
c5459_g1_i1	PF01822	WSC domain
c5473_g1_i1	PF05649	Peptidase family M13
c5477_g1_i1	PF00852	Glycosyltransferase family 10 (fucosyltransferase)
c5478_g1_i1	PF00069	Protein kinase domain
c5479_g1_i1	PF00589	Phage integrase family
c5496_g1_i1	PF00163	Ribosomal protein S4/S9 N-terminal domain
c5519_g1_i1	PF01284	Membrane-associating domain
c5524_g1_i1	PF00194	Eukaryotic-type carbonic anhydrase
c5537_g1_i1	PF01275	Myelin proteolipid protein (PLP or lipophilin)
c5540_g1_i1	PF00044	Glyceraldehyde 3-phosphate dehydrogenase, NAD binding domain
c5540_g1_i1	PF02800	Glyceraldehyde 3-phosphate dehydrogenase, C-terminal domain
c5541_g1_i1	PF00168	C2 domain
c5541_g1_i1	PF00397	WW domain
c5543_g1_i2	PF05053	Menin
c5545_g1_i1	PF00307	Calponin homology (CH) domain
c5545_g1_i1	PF02187	Growth-Arrest-Specific Protein 2 Domain
c5556_g1_i1	PF07904	Chromatin modification-related protein EAF7
c5556_g1_i1	PF08449	UAA transporter family
c5563_g1_i1	PF00077	Retroviral aspartyl protease
c5568_g1_i1	PF13637	Ankyrin repeats (many copies)
c5569_g1_i1	PF00595	PDZ domain (Also known as DHR or GLGF)
c5573_g1_i1	PF00665	Integrase core domain
c5573_g1_i1	PF09337	His(2)-Cys(2) zinc finger
c5577_g1_i1	PF01593	Flavin containing amine oxidoreductase
c5587_g1_i1	PF00927	Transglutaminase family, C-terminal ig like domain
c5594_g1_i1	PF00351	Biopterin-dependent aromatic amino acid hydroxylase
c5599_g1_i1	PF00096	Zinc finger, C2H2 type
c5599_g1_i1	PF13894	C2H2-type zinc finger
c5603_g1_i1	PF07690	Major Facilitator Superfamily
c5608_g1_i1	PF06377	Adipokinetic hormone
c5612_g1_i1	PF01062	Bestrophin, RFP-TM, chloride channel
c5621_g1_i1	PF00112	Papain family cysteine protease
c5621_g1_i1	PF08127	Peptidase family C1 propeptide
c5630_g1_i1	PF13873	Myb/SANT-like DNA-binding domain
c5634_g1_i1	PF00454	Phosphatidylinositol 3- and 4-kinase
c5635_g1_i1	PF07727	Reverse transcriptase (RNA-dependent DNA polymerase)
c5636_g1_i1	PF00018	SH3 domain
c5636_g1_i1	PF00097	Zinc finger, C3HC4 type (RING finger)
c5640_g1_i1	PF01663	Type I phosphodiesterase / nucleotide pyrophosphatase
c5643_g1_i1	PF00176	SNF2 family N-terminal domain
c5655_g1_i1	PF00287	Sodium / potassium ATPase beta chain
c5661_g1_i1	PF00125	Core histone H2A/H2B/H3/H4
c5670_g1_i2	PF00856	SET domain
c5681_g1_i1	PF11838	ERAP1-like C-terminal domain
c5689_g1_i1	PF00491	Arginase family
c5694_g1_i1	PF12756	C2H2 type zinc-finger (2 copies)
c5694_g1_i1	PF13465	Zinc-finger double domain
c5694_g1_i1	PF13894	C2H2-type zinc finger
c5694_g1_i1	PF13912	C2H2-type zinc finger
c5697_g1_i1	PF01399	PCI domain
c5698_g1_i1	PF10304	Domain of unknown function (DUF2411)
c5703_g1_i1	PF03803	Scramblase
c5711_g1_i1	PF15492	Neuroblastoma-amplified sequence, N terminal
c5715_g1_i1	PF12796	Ankyrin repeats (3 copies)
c5719_g1_i1	PF13465	Zinc-finger double domain
c5719_g1_i1	PF13894	C2H2-type zinc finger
c5732_g1_i1	PF00406	Adenylate kinase
c5732_g1_i1	PF05191	Adenylate kinase, active site lid
c5737_g1_i1	PF00086	Thyroglobulin type-1 repeat
c5737_g1_i1	PF10591	Secreted protein acidic and rich in cysteine Ca binding region
c5752_g1_i1	PF00017	SH2 domain
c5752_g1_i1	PF00018	SH3 domain
c5758_g1_i1	PF01803	LIM-domain binding protein
c5787_g1_i1	PF07686	Immunoglobulin V-set domain
c5787_g1_i1	PF08205	CD80-like C2-set immunoglobulin domain
c5787_g1_i1	PF13895	Immunoglobulin domain
c5790_g1_i1	PF00041	Fibronectin type III domain
c5792_g1_i1	PF13347	MFS/sugar transport protein
c5800_g1_i1	PF04218	CENP-B N-terminal DNA-binding domain
c5803_g1_i1	PF00063	Myosin head (motor domain)
c5803_g1_i1	PF02736	Myosin N-terminal SH3-like domain
c5810_g1_i1	PF03446	NAD binding domain of 6-phosphogluconate dehydrogenase
c5812_g1_i1	PF00438	S-adenosylmethionine synthetase, N-terminal domain
c5812_g1_i1	PF02772	S-adenosylmethionine synthetase, central domain
c5812_g1_i1	PF02773	S-adenosylmethionine synthetase, C-terminal domain
c5813_g1_i1	PF01490	Transmembrane amino acid transporter protein
c5818_g1_i1	PF04377	Arginine-tRNA-protein transferase, C terminus
c5824_g1_i1	PF00078	Reverse transcriptase (RNA-dependent DNA polymerase)
c5842_g1_i1	PF02985	HEAT repeat
c5842_g1_i1	PF13513	HEAT-like repeat
c5851_g1_i1	PF00246	Zinc carboxypeptidase
c5855_g1_i1	PF00817	impB/mucB/samB family
c5856_g1_i1	PF01233	Myristoyl-CoA:protein N-myristoyltransferase, N-terminal domain
c5856_g1_i1	PF02799	Myristoyl-CoA:protein N-myristoyltransferase, C-terminal domain
c5869_g1_i1	PF00856	SET domain
c5869_g1_i1	PF05033	Pre-SET motif
c5873_g1_i1	PF00248	Aldo/keto reductase family
c5877_g1_i1	PF00008	EGF-like domain
c5887_g1_i1	PF00017	SH2 domain
c5890_g1_i1	PF07555	beta-N-acetylglucosaminidase
c5895_g1_i1	PF03732	Retrotransposon gag protein
c5938_g1_i1	PF02469	Fasciclin domain
c5939_g1_i1	PF00416	Ribosomal protein S13/S18
c5944_g1_i1	PF03901	Alg9-like mannosyltransferase family
c5947_g1_i1	PF06957	Coatomer (COPI) alpha subunit C-terminus
c5958_g1_i1	PF00078	Reverse transcriptase (RNA-dependent DNA polymerase)
c5969_g1_i1	PF00883	Cytosol aminopeptidase family, catalytic domain
c5973_g1_i1	PF03134	TB2/DP1, HVA22 family
c5977_g1_i1	PF14529	Endonuclease-reverse transcriptase
c5983_g1_i2	PF01553	Acyltransferase
c6002_g1_i1	PF03357	Snf7
c6011_g1_i1	PF09359	VTC domain
c6033_g1_i1	PF14631	Fanconi anaemia protein FancD2 nuclease
c6044_g1_i1	PF03441	FAD binding domain of DNA photolyase
c6046_g1_i1	PF04500	FLYWCH zinc finger domain
c6054_g1_i1	PF00067	Cytochrome P450
c6060_g1_i1	PF09816	RNA polymerase II transcription elongation factor
c6062_g1_i1	PF01607	Chitin binding Peritrophin-A domain
c6065_g1_i1	PF00665	Integrase core domain
c6067_g1_i1	PF00812	Ephrin
c6069_g1_i1	PF04500	FLYWCH zinc finger domain
c6088_g1_i1	PF01603	Protein phosphatase 2A regulatory B subunit (B56 family)
c6093_g1_i1	PF08337	Plexin cytoplasmic RasGAP domain
c6093_g2_i1	PF08337	Plexin cytoplasmic RasGAP domain
c6095_g1_i1	PF00078	Reverse transcriptase (RNA-dependent DNA polymerase)
c6118_g1_i1	PF05185	PRMT5 arginine-N-methyltransferase
c6122_g1_i1	PF04031	Las1-like
c6128_g1_i1	PF02671	Paired amphipathic helix repeat
c6130_g1_i1	PF03847	Transcription initiation factor TFIID subunit A
c6137_g1_i1	PF00575	S1 RNA binding domain
c6137_g1_i1	PF03876	SHS2 domain found in N terminus of Rpb7p/Rpc25p/MJ0397
c6145_g1_i1	PF07727	Reverse transcriptase (RNA-dependent DNA polymerase)
c6146_g1_i1	PF00610	Domain found in Dishevelled, Egl-10, and Pleckstrin (DEP)
c6149_g1_i1	PF01244	Membrane dipeptidase (Peptidase family M19)
c6151_g1_i1	PF07690	Major Facilitator Superfamily
c6169_g1_i1	PF00732	GMC oxidoreductase
c6175_g1_i1	PF01607	Chitin binding Peritrophin-A domain
c6176_g1_i1	PF13465	Zinc-finger double domain
c6183_g1_i1	PF00125	Core histone H2A/H2B/H3/H4
c6188_g1_i1	PF00125	Core histone H2A/H2B/H3/H4
c6194_g1_i1	PF03372	Endonuclease/Exonuclease/phosphatase family
c6204_g1_i1	PF01403	Sema domain
c6204_g1_i1	PF01437	Plexin repeat
c6205_g1_i1	PF01683	EB module
c6221_g1_i1	PF08423	Rad51
c6236_g1_i1	PF00053	Laminin EGF-like (Domains III and V)
c6245_g1_i1	PF13909	C2H2-type zinc-finger domain
c6249_g1_i1	PF01210	NAD-dependent glycerol-3-phosphate dehydrogenase N-terminus
c6251_g1_i1	PF00567	Tudor domain
c6254_g1_i2	PF04790	Sarcoglycan complex subunit protein
c6263_g1_i1	PF13465	Zinc-finger double domain
c6301_g1_i2	PF02174	PTB domain (IRS-1 type)
c6302_g1_i1	PF14941	Transcriptional regulator, Out at first
c6311_g1_i1	PF00646	F-box domain
c6325_g1_i1	PF01416	tRNA pseudouridine synthase
c6330_g1_i1	PF01130	CD36 family
c6340_g1_i1	PF10545	Alcohol dehydrogenase transcription factor Myb/SANT-like
c6351_g1_i1	PF00651	BTB/POZ domain
c6359_g1_i1	PF07727	Reverse transcriptase (RNA-dependent DNA polymerase)
c6365_g1_i1	PF13307	Helicase C-terminal domain
c6367_g1_i1	PF15311	Hydrolethalus syndrome protein 1 C-terminus
c6384_g1_i1	PF10545	Alcohol dehydrogenase transcription factor Myb/SANT-like
c6403_g1_i1	PF00665	Integrase core domain
c6410_g1_i1	PF05649	Peptidase family M13
c6414_g1_i1	PF00152	tRNA synthetases class II (D, K and N)
c6414_g1_i1	PF01336	OB-fold nucleic acid binding domain
c6418_g1_i1	PF01399	PCI domain
c6418_g1_i1	PF10602	26S proteasome subunit RPN7
c6425_g1_i1	PF13540	Regulator of chromosome condensation (RCC1) repeat
c6430_g1_i1	PF02121	Phosphatidylinositol transfer protein
c6463_g1_i1	PF12624	N-terminal region of Chorein, a TM vesicle-mediated sorter
c6473_g1_i1	PF01733	Nucleoside transporter
c6488_g1_i1	PF00097	Zinc finger, C3HC4 type (RING finger)
c6488_g1_i1	PF00643	B-box zinc finger
c6488_g1_i1	PF01436	NHL repeat
c6490_g1_i1	PF00194	Eukaryotic-type carbonic anhydrase
c6498_g1_i1	PF05958	tRNA (Uracil-5-)-methyltransferase
c6502_g1_i1	PF00078	Reverse transcriptase (RNA-dependent DNA polymerase)
c6505_g1_i1	PF00057	Low-density lipoprotein receptor domain class A
c6505_g1_i1	PF00431	CUB domain
c6508_g1_i1	PF00069	Protein kinase domain
c6508_g1_i1	PF00433	Protein kinase C terminal domain
c6510_g1_i1	PF00201	UDP-glucoronosyl and UDP-glucosyl transferase
c6520_g1_i1	PF00096	Zinc finger, C2H2 type
c6523_g1_i1	PF00168	C2 domain
c6530_g1_i1	PF00171	Aldehyde dehydrogenase family
c6542_g1_i1	PF00400	WD domain, G-beta repeat
c6547_g1_i1	PF00069	Protein kinase domain
c6549_g1_i1	PF00078	Reverse transcriptase (RNA-dependent DNA polymerase)
c6549_g1_i1	PF14529	Endonuclease-reverse transcriptase
c6551_g1_i1	PF13465	Zinc-finger double domain
c6562_g1_i1	PF14956	Domain of unknown function (DUF4505)
c6563_g1_i1	PF12456	Inositol phosphatase
c6564_g1_i1	PF00224	Pyruvate kinase, barrel domain
c6570_g1_i1	PF10545	Alcohol dehydrogenase transcription factor Myb/SANT-like
c6573_g1_i1	PF00023	Ankyrin repeat
c6573_g1_i1	PF12796	Ankyrin repeats (3 copies)
c6590_g1_i1	PF00050	Kazal-type serine protease inhibitor domain
c6591_g1_i1	PF01437	Plexin repeat
c6591_g1_i1	PF01833	IPT/TIG domain
c6591_g1_i1	PF08337	Plexin cytoplasmic RasGAP domain
c6602_g1_i1	PF07776	Zinc-finger associated domain (zf-AD)
c6603_g1_i1	PF06582	Repeat of unknown function (DUF1136)
c6603_g1_i1	PF07679	Immunoglobulin I-set domain
c6604_g1_i1	PF00098	Zinc knuckle
c6605_g1_i1	PF04376	Arginine-tRNA-protein transferase, N terminus
c6608_g1_i1	PF00703	Glycosyl hydrolases family 2
c6608_g1_i1	PF02836	Glycosyl hydrolases family 2, TIM barrel domain
c6608_g1_i1	PF02837	Glycosyl hydrolases family 2, sugar binding domain
c6632_g1_i1	PF03901	Alg9-like mannosyltransferase family
c6635_g1_i1	PF00053	Laminin EGF-like (Domains III and V)
c6636_g1_i1	PF01569	PAP2 superfamily
c6645_g1_i1	PF07517	SecA DEAD-like domain
c6646_g1_i1	PF13001	Proteasome stabiliser
c6655_g1_i1	PF00244	14-3-3 protein
c6663_g1_i1	PF12796	Ankyrin repeats (3 copies)
c6668_g1_i1	PF00005	ABC transporter
c6669_g1_i1	PF00246	Zinc carboxypeptidase
c6680_g1_i1	PF00784	MyTH4 domain
c6681_g1_i2	PF00619	Caspase recruitment domain
c6681_g1_i2	PF00656	Caspase domain
c6694_g1_i1	PF10237	Probable N6-adenine methyltransferase
c6704_g1_i1	PF14259	RNA recognition motif (a.k.a. RRM, RBD, or RNP domain)
c6707_g1_i1	PF12145	Eukaryotic Mediator 12 subunit domain
c6708_g1_i1	PF04500	FLYWCH zinc finger domain
c6714_g1_i1	PF00786	P21-Rho-binding domain
c6714_g1_i1	PF07653	Variant SH3 domain
c6714_g1_i1	PF07714	Protein tyrosine kinase
c6736_g1_i1	PF15299	Amyotrophic lateral sclerosis 2 chromosomal region candidate gene 8
c6741_g1_i3	PF00355	Rieske [2Fe-2S] domain
c6741_g1_i3	PF07992	Pyridine nucleotide-disulphide oxidoreductase
c6756_g1_i1	PF02892	BED zinc finger
c6761_g1_i1a	PF07919	Gryzun, putative trafficking through Golgi
c6762_g1_i1	PF00096	Zinc finger, C2H2 type
c6762_g1_i1	PF13894	C2H2-type zinc finger
c6763_g1_i1	PF00270	DEAD/DEAH box helicase
c6764_g1_i1	PF00620	RhoGAP domain
c6773_g1_i1	PF01244	Membrane dipeptidase (Peptidase family M19)
c6777_g1_i1	PF03137	Organic Anion Transporter Polypeptide (OATP) family
c6780_g1_i1	PF01239	Protein prenyltransferase alpha subunit repeat
c6789_g2_i1	PF00179	Ubiquitin-conjugating enzyme
c6792_g1_i1	PF00855	PWWP domain
c6794_g1_i1	PF00122	E1-E2 ATPase
c6802_g1_i1	PF00022	Actin
c6816_g1_i1	PF05485	THAP domain
c6818_g1_i1	PF00063	Myosin head (motor domain)
c6824_g1_i1	PF04857	CAF1 family ribonuclease
c6837_g1_i1	PF00096	Zinc finger, C2H2 type
c6838_g1_i1	PF00400	WD domain, G-beta repeat
c6839_g1_i1	PF00109	Beta-ketoacyl synthase, N-terminal domain
c6842_g1_i1	PF00105	Zinc finger, C4 type (two domains)
c6845_g1_i1	PF00705	Proliferating cell nuclear antigen, N-terminal domain
c6845_g1_i1	PF02747	Proliferating cell nuclear antigen, C-terminal domain
c6856_g1_i1	PF00169	PH domain
c6856_g1_i1	PF01237	Oxysterol-binding protein
c6866_g1_i1	PF13923	Zinc finger, C3HC4 type (RING finger)
c6879_g1_i2	PF07716	Basic region leucine zipper
c6883_g1_i1	PF06470	SMC proteins Flexible Hinge Domain
c6885_g1_i1	PF02257	RFX DNA-binding domain
c6889_g1_i1	PF01602	Adaptin N terminal region
c6890_g1_i1	PF04388	Hamartin protein
c6893_g1_i1	PF13465	Zinc-finger double domain
c6899_g1_i1	PF01426	BAH domain
c6902_g1_i1	PF00665	Integrase core domain
c6902_g1_i1	PF07727	Reverse transcriptase (RNA-dependent DNA polymerase)
c6926_g1_i1	PF02210	Laminin G domain
c6926_g1_i1	PF12661	Human growth factor-like EGF
c6931_g1_i1	PF00135	Carboxylesterase family
c6936_g1_i1	PF04712	Radial spokehead-like protein
c6942_g1_i1	PF00078	Reverse transcriptase (RNA-dependent DNA polymerase)
c6943_g1_i1	PF14227	gag-polypeptide of LTR copia-type
c6948_g1_i1	PF00651	BTB/POZ domain
c6949_g1_i1	PF00096	Zinc finger, C2H2 type
c6959_g1_i1	PF00385	Chromo (CHRromatin Organisation MOdifier) domain
c6960_g1_i1	PF00104	Ligand-binding domain of nuclear hormone receptor
c6960_g1_i1	PF00105	Zinc finger, C4 type (two domains)
c6961_g1_i1	PF00665	Integrase core domain
c6965_g1_i1	PF00096	Zinc finger, C2H2 type
c6965_g1_i1	PF13894	C2H2-type zinc finger
c6965_g2_i1	PF00096	Zinc finger, C2H2 type
c6965_g2_i1	PF13894	C2H2-type zinc finger
c6966_g1_i1	PF00615	Regulator of G protein signaling domain
c6966_g1_i1	PF02196	Raf-like Ras-binding domain
c6968_g1_i1	PF01780	Ribosomal L37ae protein family
c6985_g1_i2	PF00246	Zinc carboxypeptidase
c6985_g1_i2	PF02244	Carboxypeptidase activation peptide
c6991_g1_i1	PF13001	Proteasome stabiliser
c6992_g1_i1	PF00505	HMG (high mobility group) box
c7008_g1_i1	PF01778	Ribosomal L28e protein family
c7031_g1_i1	PF07474	G2F domain
c7031_g1_i1	PF07645	Calcium-binding EGF domain
c7059_g1_i1	PF13465	Zinc-finger double domain
c7059_g1_i1	PF13894	C2H2-type zinc finger
c7059_g1_i1	PF13909	C2H2-type zinc-finger domain
c7065_g1_i1	PF00400	WD domain, G-beta repeat
c7066_g1_i1	PF03901	Alg9-like mannosyltransferase family
c7068_g1_i1	PF14227	gag-polypeptide of LTR copia-type
c7071_g1_i1	PF00076	RNA recognition motif. (a.k.a. RRM, RBD, or RNP domain)
c7074_g1_i1	PF13716	Divergent CRAL/TRIO domain
c7076_g1_i1	PF00014	Kunitz/Bovine pancreatic trypsin inhibitor domain
c7076_g1_i1	PF00090	Thrombospondin type 1 domain
c7080_g1_i1	PF00665	Integrase core domain
c7080_g1_i1	PF05380	Pao retrotransposon peptidase
c7084_g1_i1	PF00481	Protein phosphatase 2C
c7088_g1_i1	PF02204	Vacuolar sorting protein 9 (VPS9) domain
c7091_g1_i1	PF12796	Ankyrin repeats (3 copies)
c7092_g1_i1	PF00026	Eukaryotic aspartyl protease
c7101_g1_i1	PF00102	Protein-tyrosine phosphatase
c7103_g1_i1	PF00833	Ribosomal S17
c7104_g1_i1	PF00079	Serpin (serine protease inhibitor)
c7108_g1_i1	PF04072	Leucine carboxyl methyltransferase
c7110_g1_i1	PF00175	Oxidoreductase NAD-binding domain
c7110_g1_i1	PF00970	Oxidoreductase FAD-binding domain
c7111_g1_i1	PF13504	Leucine rich repeat
c7111_g1_i1	PF13855	Leucine rich repeat
c7112_g1_i1	PF00642	Zinc finger C-x8-C-x5-C-x3-H type (and similar)
c7114_g1_i1	PF13857	Ankyrin repeats (many copies)
c7122_g1_i1	PF06585	Haemolymph juvenile hormone binding protein (JHBP)
c7134_g1_i1	PF00651	BTB/POZ domain
c7142_g1_i1	PF07679	Immunoglobulin I-set domain
c7157_g1_i1	PF00078	Reverse transcriptase (RNA-dependent DNA polymerase)
c7167_g1_i1	PF13358	DDE superfamily endonuclease
c7168_g1_i1	PF00501	AMP-binding enzyme
c7168_g1_i1	PF13193	AMP-binding enzyme C-terminal domain
c7179_g1_i1	PF14963	Calcium signal-modulating cyclophilin ligand
c7181_g1_i1	PF00335	Tetraspanin family
c7182_g1_i1	PF00096	Zinc finger, C2H2 type
c7182_g1_i1	PF13912	C2H2-type zinc finger
c7190_g1_i1	PF13465	Zinc-finger double domain
c7201_g1_i1	PF03028	Dynein heavy chain and region D6 of dynein motor
c7214_g1_i1	PF05375	Pacifastin inhibitor (LCMII)
c7223_g1_i1	PF00665	Integrase core domain
c7225_g2_i2	PF02898	Nitric oxide synthase, oxygenase domain
c7242_g1_i1	PF00692	dUTPase
c7255_g1_i1	PF00083	Sugar (and other) transporter
c7275_g1_i1	PF00078	Reverse transcriptase (RNA-dependent DNA polymerase)
c7286_g1_i1	PF00515	Tetratricopeptide repeat
c7286_g1_i1	PF13424	Tetratricopeptide repeat
c7294_g1_i1	PF00704	Glycosyl hydrolases family 18
c7331_g1_i1	PF03454	MoeA C-terminal region (domain IV)
c7335_g1_i1	PF02101	Ocular albinism type 1 protein
c7356_g1_i1	PF03920	Groucho/TLE N-terminal Q-rich domain
c7356_g2_i1	PF03920	Groucho/TLE N-terminal Q-rich domain
c7360_g1_i1	PF09814	HECT-like Ubiquitin-conjugating enzyme (E2)-binding
c7380_g1_i1	PF00271	Helicase conserved C-terminal domain
c7383_g1_i1	PF00439	Bromodomain
c7410_g1_i1	PF03219	TLC ATP/ADP transporter
c7413_g1_i1	PF08776	VASP tetramerisation domain
c7433_g1_i1	PF04048	Sec8 exocyst complex component specific domain
c7440_g1_i1	PF00078	Reverse transcriptase (RNA-dependent DNA polymerase)
c7444_g1_i2	PF00665	Integrase core domain
c7465_g1_i1	PF00628	PHD-finger
c7469_g1_i1	PF00412	LIM domain
c7478_g1_i1	PF12796	Ankyrin repeats (3 copies)
c7478_g1_i1	PF13637	Ankyrin repeats (many copies)
c7494_g1_i1	PF09315	Domain of unknown function (DUF1973)
c7496_g1_i1	PF02958	Ecdysteroid kinase
c7498_g1_i1	PF00056	lactate/malate dehydrogenase, NAD binding domain
c7498_g1_i1	PF02866	lactate/malate dehydrogenase, alpha/beta C-terminal domain
c7501_g1_i1	PF13843	Transposase IS4
c7517_g1_i1	PF00567	Tudor domain
c7519_g1_i1	PF06462	Propeller
c7522_g1_i1	PF01781	Ribosomal L38e protein family
c7540_g1_i1	PF05154	TM2 domain
c7548_g1_i1	PF00595	PDZ domain (Also known as DHR or GLGF)
c7560_g1_i1	PF00096	Zinc finger, C2H2 type
c7566_g1_i1	PF00230	Major intrinsic protein
c7570_g1_i1	PF13565	Homeodomain-like domain
c7577_g1_i1	PF00612	IQ calmodulin-binding motif
c7580_g1_i1	PF00250	Fork head domain
c7583_g1_i1	PF02958	Ecdysteroid kinase
c7602_g1_i1	PF11527	The ARF-like 2 binding protein BART
c7605_g1_i2	PF02197	Regulatory subunit of type II PKA R-subunit
c7609_g1_i1	PF03062	MBOAT, membrane-bound O-acyltransferase family
c7626_g1_i1	PF11934	Domain of unknown function (DUF3452)
c7634_g1_i1	PF01097	Arthropod defensin
c7637_g1_i1	PF00043	Glutathione S-transferase, C-terminal domain
c7647_g1_i1	PF06068	TIP49 C-terminus
c7647_g2_i1	PF06068	TIP49 C-terminus
c7653_g1_i1	PF00400	WD domain, G-beta repeat
c7655_g1_i1	PF00852	Glycosyltransferase family 10 (fucosyltransferase)
c7670_g1_i1	PF00018	SH3 domain
c7670_g1_i1	PF00620	RhoGAP domain
c7679_g1_i1	PF00782	Dual specificity phosphatase, catalytic domain
c7685_g1_i1	PF14227	gag-polypeptide of LTR copia-type
c7701_g1_i1	PF14634	zinc-RING finger domain
c7712_g1_i1	PF00005	ABC transporter
c7750_g1_i1	PF00057	Low-density lipoprotein receptor domain class A
c7750_g1_i1	PF00530	Scavenger receptor cysteine-rich domain
c7755_g1_i1	PF07679	Immunoglobulin I-set domain
c7818_g1_i1	PF00078	Reverse transcriptase (RNA-dependent DNA polymerase)
c7846_g1_i1	PF01363	FYVE zinc finger
c7884_g1_i1	PF14529	Endonuclease-reverse transcriptase
c7899_g1_i1	PF12796	Ankyrin repeats (3 copies)
c7899_g1_i1	PF13637	Ankyrin repeats (many copies)
c7911_g1_i1	PF01565	FAD binding domain
c7919_g1_i1	PF00199	Catalase
c7927_g1_i1	PF02178	AT hook motif
c7927_g1_i1	PF03167	Uracil DNA glycosylase superfamily
c7948_g1_i3	PF08441	Integrin alpha
c7968_g1_i2	PF13465	Zinc-finger double domain
c7975_g1_i1	PF00210	Ferritin-like domain
c7976_g1_i1	PF13842	DDE_Tnp_1-like zinc-ribbon
c7976_g1_i1	PF13843	Transposase IS4
c8011_g1_i1	PF00683	TB domain
c8011_g1_i1	PF07645	Calcium-binding EGF domain
c8015_g1_i1	PF00884	Sulfatase
c8021_g1_i2	PF08284	Retroviral aspartyl protease
c8032_g1_i1	PF01130	CD36 family
c8052_g1_i1	PF12862	Anaphase-promoting complex subunit 5
c8061_g1_i1	PF00415	Regulator of chromosome condensation (RCC1) repeat
c8062_g1_i1	PF07645	Calcium-binding EGF domain
c8062_g1_i1	PF12662	Complement Clr-like EGF-like
c8062_g1_i1	PF12947	EGF domain
c8065_g1_i1	PF08513	LisH
c8089_g1_i1	PF00620	RhoGAP domain
c8094_g1_i1	PF08616	Stabilization of polarity axis
c8098_g1_i1	PF02836	Glycosyl hydrolases family 2, TIM barrel domain
c8108_g1_i1	PF13347	MFS/sugar transport protein
c8119_g2_i1	PF00665	Integrase core domain
c8120_g1_i1	PF00651	BTB/POZ domain
c8122_g1_i1	PF00621	RhoGEF domain
c8128_g1_i1	PF01282	Ribosomal protein S24e
c8133_g1_i2	PF01408	Oxidoreductase family, NAD-binding Rossmann fold
c8139_g1_i1	PF06218	Nitrogen permease regulator 2
c8140_g1_i1	PF07727	Reverse transcriptase (RNA-dependent DNA polymerase)
c8146_g1_i1	PF00179	Ubiquitin-conjugating enzyme
c8153_g1_i1	PF00090	Thrombospondin type 1 domain
c8161_g1_i1	PF01822	WSC domain
c8165_g1_i1	PF01315	Aldehyde oxidase and xanthine dehydrogenase, a/b hammerhead domain
c8191_g1_i1	PF03917	Eukaryotic glutathione synthase, ATP binding domain
c8198_g1_i1	PF13843	Transposase IS4
c8205_g1_i1	PF09531	Nucleoporin protein Ndc1-Nup
c8210_g1_i1	PF02820	mbt repeat
c8212_g1_i1	PF00028	Cadherin domain
c8215_g1_i1	PF00078	Reverse transcriptase (RNA-dependent DNA polymerase)
c8221_g1_i1	PF13912	C2H2-type zinc finger
c8224_g1_i1	PF03372	Endonuclease/Exonuclease/phosphatase family
c8235_g1_i1	PF09607	Brinker DNA-binding domain
c8244_g1_i1	PF09794	Transport protein Avl9
c8255_g1_i1	PF00595	PDZ domain (Also known as DHR or GLGF)
c8256_g1_i1	PF00804	Syntaxin
c8256_g1_i1	PF05739	SNARE domain
c8259_g1_i1	PF13304	AAA domain
c8263_g1_i1	PF01411	tRNA synthetases class II (A)
c8264_g1_i1	PF14652	Domain of unknown function (DUF4457)
c8268_g1_i1	PF03556	Cullin binding
c8275_g1_i1	PF00118	TCP-1/cpn60 chaperonin family
c8280_g1_i2	PF13733	N-terminal region of glycosyl transferase group 7
c8294_g1_i1	PF00171	Aldehyde dehydrogenase family
c8295_g1_i1	PF00250	Fork head domain
c8299_g1_i1	PF10545	Alcohol dehydrogenase transcription factor Myb/SANT-like
c8307_g1_i1	PF02145	Rap/ran-GAP
c8312_g1_i1	PF05454	Dystroglycan (Dystrophin-associated glycoprotein 1)
c8328_g1_i1	PF07517	SecA DEAD-like domain
c8332_g1_i1	PF04573	Signal peptidase subunit
c8345_g1_i1	PF01248	Ribosomal protein L7Ae/L30e/S12e/Gadd45 family
c8346_g1_i1	PF00023	Ankyrin repeat
c8346_g1_i1	PF09372	PRANC domain
c8346_g1_i1	PF12796	Ankyrin repeats (3 copies)
c8346_g1_i1	PF13637	Ankyrin repeats (many copies)
c8357_g1_i1	PF00152	tRNA synthetases class II (D, K and N)
c8357_g2_i1	PF00152	tRNA synthetases class II (D, K and N)
c8357_g2_i1	PF01336	OB-fold nucleic acid binding domain
c8360_g1_i1	PF07727	Reverse transcriptase (RNA-dependent DNA polymerase)
c8369_g1_i3	PF00059	Lectin C-type domain
c8374_g1_i1	PF03104	DNA polymerase family B, exonuclease domain
c8386_g1_i1	PF00057	Low-density lipoprotein receptor domain class A
c8388_g1_i1	PF10192	Rhodopsin-like GPCR transmembrane domain
c8393_g1_i1	PF00079	Serpin (serine protease inhibitor)
c8396_g1_i1	PF12738	twin BRCT domain
c8396_g2_i1	PF00533	BRCA1 C Terminus (BRCT) domain
c8410_g1_i1	PF00067	Cytochrome P450
c8412_g1_i1	PF00665	Integrase core domain
c8416_g1_i1	PF00620	RhoGAP domain
c8423_g1_i1	PF00312	Ribosomal protein S15
c8423_g1_i1	PF08069	Ribosomal S13/S15 N-terminal domain
c8430_g1_i2	PF04500	FLYWCH zinc finger domain
c8434_g1_i1	PF00169	PH domain
c8440_g1_i1	PF02779	Transketolase, pyrimidine binding domain
c8447_g1_i2	PF03455	dDENN domain
c8450_g1_i1	PF01607	Chitin binding Peritrophin-A domain
c8454_g1_i1	PF13465	Zinc-finger double domain
c8456_g1_i1	PF07690	Major Facilitator Superfamily
c8466_g1_i1	PF00270	DEAD/DEAH box helicase
c8467_g1_i1	PF03540	Transcription initiation factor TFIID 23-30kDa subunit
c8479_g1_i1	PF08746	RING-like domain
c8485_g1_i1	PF05485	THAP domain
c8511_g1_i1	PF00270	DEAD/DEAH box helicase
c8514_g1_i1	PF00063	Myosin head (motor domain)
c8515_g1_i1	PF00171	Aldehyde dehydrogenase family
c8521_g1_i1	PF00270	DEAD/DEAH box helicase
c8521_g1_i1	PF00271	Helicase conserved C-terminal domain
c8522_g1_i1	PF02338	OTU-like cysteine protease
c8528_g1_i1	PF00335	Tetraspanin family
c8532_g1_i1	PF08434	Calcium-activated chloride channel
c8552_g1_i1	PF00303	Thymidylate synthase
c8570_g1_i1	PF00320	GATA zinc finger
c8578_g1_i1	PF11819	Domain of unknown function (DUF3338)
c8598_g1_i1	PF00227	Proteasome subunit
c8598_g1_i1	PF10584	Proteasome subunit A N-terminal signature
c8600_g1_i1	PF02902	Ulp1 protease family, C-terminal catalytic domain
c8606_g1_i1	PF08598	Sds3-like
c8608_g1_i1	PF02515	CoA-transferase family III
c8617_g1_i1	PF00249	Myb-like DNA-binding domain
c8628_g1_i1	PF03221	Tc5 transposase DNA-binding domain
c8638_g1_i2	PF00575	S1 RNA binding domain
c8646_g1_i1	PF05835	Synaphin protein
c8652_g1_i1	PF12661	Human growth factor-like EGF
c8658_g1_i1	PF00201	UDP-glucoronosyl and UDP-glucosyl transferase
c8668_g1_i1	PF00182	Chitinase class I
c8672_g1_i1	PF00481	Protein phosphatase 2C
c8674_g1_i1	PF05679	Chondroitin N-acetylgalactosaminyltransferase
c8687_g1_i1	PF00043	Glutathione S-transferase, C-terminal domain
c8687_g1_i1	PF02798	Glutathione S-transferase, N-terminal domain
c8688_g1_i1	PF12612	Tubulin folding cofactor D C terminal
c8691_g1_i1	PF07464	Apolipophorin-III precursor (apoLp-III)
c8692_g1_i1	PF01344	Kelch motif
c8703_g1_i1	PF01793	Glycolipid 2-alpha-mannosyltransferase
c8708_g1_i1	PF00227	Proteasome subunit
c8724_g1_i2	PF00412	LIM domain
c8733_g1_i1	PF13465	Zinc-finger double domain
c8749_g1_i1	PF13365	Trypsin-like peptidase domain
c8782_g1_i1	PF12451	Vacuolar protein sorting protein 11 C terminal
c8803_g1_i2	PF00004	ATPase family associated with various cellular activities (AAA)
c8804_g1_i1	PF00443	Ubiquitin carboxyl-terminal hydrolase
c8804_g1_i1	PF02148	Zn-finger in ubiquitin-hydrolases and other protein
c8806_g1_i2	PF05804	Kinesin-associated protein (KAP)
c8809_g1_i1	PF08236	SRI (Set2 Rpb1 interacting) domain
c8829_g1_i1	PF00089	Trypsin
c8835_g1_i1	PF00665	Integrase core domain
c8838_g1_i1	PF01395	PBP/GOBP family
c8847_g1_i1	PF00307	Calponin homology (CH) domain
c8851_g1_i1	PF04193	PQ loop repeat
c8866_g1_i1	PF00400	WD domain, G-beta repeat
c8866_g1_i1	PF12265	Histone-binding protein RBBP4 or subunit C of CAF1 complex
c8877_g1_i1	PF13930	DNA/RNA non-specific endonuclease
c8878_g1_i1	PF02958	Ecdysteroid kinase
c8881_g1_i1	PF07727	Reverse transcriptase (RNA-dependent DNA polymerase)
c8895_g1_i2	PF03920	Groucho/TLE N-terminal Q-rich domain
c8898_g1_i1	PF00211	Adenylate and Guanylate cyclase catalytic domain
c8898_g1_i1	PF06327	Domain of Unknown Function (DUF1053)
c8905_g1_i1	PF03137	Organic Anion Transporter Polypeptide (OATP) family
c8918_g1_i1	PF00620	RhoGAP domain
c8946_g1_i1	PF14529	Endonuclease-reverse transcriptase
c8949_g1_i1	PF03999	Microtubule associated protein (MAP65/ASE1 family)
c8950_g1_i1	PF10545	Alcohol dehydrogenase transcription factor Myb/SANT-like
c8953_g1_i1	PF03392	Insect pheromone-binding family, A10/OS-D
c8954_g1_i1	PF04130	Spc97 / Spc98 family
c8954_g2_i1	PF04130	Spc97 / Spc98 family
c8963_g1_i2	PF05485	THAP domain
c8969_g1_i1	PF00640	Phosphotyrosine interaction domain (PTB/PID)
c8970_g1_i1	PF00439	Bromodomain
c8981_g1_i1	PF00168	C2 domain
c8981_g1_i1	PF02845	CUE domain
c8985_g1_i1	PF00227	Proteasome subunit
c8993_g1_i1	PF13465	Zinc-finger double domain
c8995_g1_i1	PF00067	Cytochrome P450
c8996_g1_i1	PF10545	Alcohol dehydrogenase transcription factor Myb/SANT-like
c9004_g1_i1	PF05485	THAP domain
c9012_g1_i1	PF07885	Ion channel
c9016_g1_i1	PF00090	Thrombospondin type 1 domain
c9022_g1_i1	PF13621	Cupin-like domain
c9023_g1_i1	PF00096	Zinc finger, C2H2 type
c9023_g1_i1	PF13465	Zinc-finger double domain
c9023_g1_i1	PF13894	C2H2-type zinc finger
c9023_g1_i1	PF13909	C2H2-type zinc-finger domain
c9024_g1_i1	PF05485	THAP domain
c9035_g1_i1	PF02724	CDC45-like protein
c9038_g2_i1	PF00412	LIM domain
c9044_g1_i1	PF14542	GCN5-related N-acetyl-transferase
c9056_g1_i1	PF06624	Ribosome associated membrane protein RAMP4
c9059_g1_i1	PF02793	Hormone receptor domain
c9065_g1_i1	PF13176	Tetratricopeptide repeat
c9074_g1_i1	PF03388	Legume-like lectin family
c9120_g1_i1	PF05496	Holliday junction DNA helicase ruvB N-terminus
c9122_g1_i1	PF03564	Protein of unknown function (DUF1759)
c9144_g1_i1	PF04056	Ssl1-like
c9144_g1_i1	PF07975	TFIIH C1-like domain
c9151_g1_i1	PF01130	CD36 family
c9156_g2_i1	PF13638	PIN domain
c9167_g1_i1	PF07679	Immunoglobulin I-set domain
c9167_g1_i1	PF08686	PLAC (protease and lacunin) domain
c9167_g1_i1	PF13895	Immunoglobulin domain
c9169_g1_i1	PF08311	Mad3/BUB1 homology region 1
c9177_g1_i1	PF10491	NLS-binding and DNA-binding and dimerisation domains of Nrf1
c9181_g1_i1	PF00651	BTB/POZ domain
c9203_g1_i2	PF00027	Cyclic nucleotide-binding domain
c9207_g1_i1	PF13418	Galactose oxidase, central domain
c9213_g1_i1	PF07645	Calcium-binding EGF domain
c9219_g1_i1	PF13909	C2H2-type zinc-finger domain
c9219_g2_i1	PF13465	Zinc-finger double domain
c9225_g1_i1	PF07727	Reverse transcriptase (RNA-dependent DNA polymerase)
c9240_g1_i1	PF13359	DDE superfamily endonuclease
c9242_g1_i1	PF01391	Collagen triple helix repeat (20 copies)
c9251_g1_i1	PF07727	Reverse transcriptase (RNA-dependent DNA polymerase)
c9260_g1_i1	PF09729	Gti1/Pac2 family
c9272_g1_i1	PF01667	Ribosomal protein S27
c9295_g1_i1	PF06248	Centromere/kinetochore Zw10
c9307_g1_i1	PF11464	Rabenosyn Rab binding domain
c9330_g1_i1	PF01529	DHHC palmitoyltransferase
c9338_g1_i1	PF10268	Predicted transmembrane protein 161AB
c9357_g1_i1	PF04997	RNA polymerase Rpb1, domain 1
c9365_g1_i1	PF07974	EGF-like domain
c9376_g1_i1	PF00078	Reverse transcriptase (RNA-dependent DNA polymerase)
c9376_g2_i1	PF00078	Reverse transcriptase (RNA-dependent DNA polymerase)
c9386_g1_i1	PF04116	Fatty acid hydroxylase superfamily
c9401_g1_i1	PF12937	F-box-like
c9410_g1_i2	PF00069	Protein kinase domain
c9410_g1_i2	PF00595	PDZ domain (Also known as DHR or GLGF)
c9413_g1_i1	PF01207	Dihydrouridine synthase (Dus)
c9422_g1_i1	PF05781	MRVI1 protein
c9425_g1_i1	PF00806	Pumilio-family RNA binding repeat
c9432_g1_i1	PF10475	Protein of unknown function N-terminal domain (DUF2450)
c9450_g1_i1	PF00042	Globin
c9455_g1_i1	PF01431	Peptidase family M13
c9463_g1_i1	PF12640	UPF0489 domain
c9485_g1_i1	PF00642	Zinc finger C-x8-C-x5-C-x3-H type (and similar)
c9487_g1_i1	PF00078	Reverse transcriptase (RNA-dependent DNA polymerase)
c9492_g1_i1	PF00252	Ribosomal protein L16p/L10e
c9508_g1_i1	PF10044	Retinal tissue protein
c9510_g1_i1	PF00856	SET domain
c9510_g1_i1	PF05033	Pre-SET motif
c9510_g1_i1	PF12796	Ankyrin repeats (3 copies)
c9510_g1_i1	PF13637	Ankyrin repeats (many copies)
c9514_g1_i1	PF13465	Zinc-finger double domain
c9514_g1_i1	PF13909	C2H2-type zinc-finger domain
c9520_g1_i1	PF00022	Actin
c9527_g1_i1	PF01145	SPFH domain / Band 7 family
c9533_g1_i1	PF00077	Retroviral aspartyl protease
c9534_g1_i1	PF00648	Calpain family cysteine protease
c9534_g1_i1	PF01067	Calpain large subunit, domain III
c9536_g1_i1	PF09402	Man1-Src1p-C-terminal domain
c9542_g1_i1	PF13087	AAA domain
c9568_g1_i2	PF13414	TPR repeat
c9579_g1_i1	PF00135	Carboxylesterase family
c9580_g1_i1	PF13465	Zinc-finger double domain
c9580_g1_i1	PF13894	C2H2-type zinc finger
c9584_g1_i1	PF14786	Tube Death domain
c9585_g1_i1	PF00665	Integrase core domain
c9585_g1_i1	PF09337	His(2)-Cys(2) zinc finger
c9587_g1_i1	PF07679	Immunoglobulin I-set domain
c9587_g1_i1	PF13516	Leucine Rich repeat
c9587_g1_i1	PF13855	Leucine rich repeat
c9594_g1_i1	PF03159	XRN 5'-3' exonuclease N-terminus
c9603_g1_i2	PF14259	RNA recognition motif (a.k.a. RRM, RBD, or RNP domain)
c9605_g1_i1	PF00628	PHD-finger
c9605_g1_i1	PF01388	ARID/BRIGHT DNA binding domain
c9611_g1_i1	PF00665	Integrase core domain
c9632_g1_i1	PF12796	Ankyrin repeats (3 copies)
c9632_g1_i1	PF13637	Ankyrin repeats (many copies)
c9638_g1_i1	PF00152	tRNA synthetases class II (D, K and N)
c9639_g1_i1	PF13465	Zinc-finger double domain
c9639_g1_i1	PF13909	C2H2-type zinc-finger domain
c9642_g2_i1	PF00447	HSF-type DNA-binding
c9647_g1_i1	PF05649	Peptidase family M13
c9657_g1_i1	PF07648	Kazal-type serine protease inhibitor domain
c9663_g1_i1	PF00179	Ubiquitin-conjugating enzyme
c9671_g1_i1	PF01034	Syndecan domain
c9672_g1_i1	PF05889	Soluble liver antigen/liver pancreas antigen (SLA/LP autoantigen)
c9674_g1_i1	PF00595	PDZ domain (Also known as DHR or GLGF)
c9677_g1_i1	PF00400	WD domain, G-beta repeat
c9694_g1_i1	PF09298	Fumarylacetoacetase N-terminal
c9705_g1_i1	PF00096	Zinc finger, C2H2 type
c9714_g1_i1	PF00307	Calponin homology (CH) domain
c9719_g1_i1	PF00856	SET domain
c9722_g1_i1	PF05622	HOOK protein
c9723_g1_i1	PF00079	Serpin (serine protease inhibitor)
c9729_g1_i2	PF00137	ATP synthase subunit C
c9730_g1_i1	PF00439	Bromodomain
c9734_g1_i1	PF00001	7 transmembrane receptor (rhodopsin family)
c9735_g1_i1	PF00412	LIM domain
c9741_g1_i1	PF00648	Calpain family cysteine protease
c9756_g1_i1	PF08033	Sec23/Sec24 beta-sandwich domain
c9760_g1_i1	PF00735	Septin
c9766_g1_i1	PF08240	Alcohol dehydrogenase GroES-like domain
c9776_g1_i1	PF00069	Protein kinase domain
c9788_g1_i1	PF01130	CD36 family
c9803_g1_i2	PF07679	Immunoglobulin I-set domain
c9808_g1_i1	PF00078	Reverse transcriptase (RNA-dependent DNA polymerase)
c9813_g1_i1	PF00069	Protein kinase domain
c9815_g1_i1	PF00466	Ribosomal protein L10
c9816_g1_i1	PF12624	N-terminal region of Chorein, a TM vesicle-mediated sorter
c9822_g1_i1	PF00702	haloacid dehalogenase-like hydrolase
c9831_g1_i1	PF00089	Trypsin
c9832_g1_i1	PF00317	Ribonucleotide reductase, all-alpha domain
c9832_g1_i1	PF02867	Ribonucleotide reductase, barrel domain
c9847_g1_i1	PF00085	Thioredoxin
c9851_g1_i1	PF00651	BTB/POZ domain
c9854_g1_i1	PF01448	ELM2 domain
c9855_g1_i1	PF03144	Elongation factor Tu domain 2
c9857_g1_i1	PF08801	Nup133 N terminal like
c9860_g1_i1	PF00053	Laminin EGF-like (Domains III and V)
c9871_g1_i1	PF00400	WD domain, G-beta repeat
c9875_g1_i1	PF00501	AMP-binding enzyme
c9878_g1_i1	PF00665	Integrase core domain
c9879_g1_i1	PF00083	Sugar (and other) transporter
c9887_g1_i1	PF04130	Spc97 / Spc98 family
c9890_g1_i1	PF00795	Carbon-nitrogen hydrolase
c9896_g1_i1	PF12371	Protein of unknown function (DUF3651)
c9918_g1_i1	PF00778	DIX domain
c9918_g1_i1	PF02377	Dishevelled specific domain
c9919_g1_i1	PF05380	Pao retrotransposon peptidase
c9927_g1_i1	PF07714	Protein tyrosine kinase
c9957_g1_i1	PF01571	Aminomethyltransferase folate-binding domain
c9960_g1_i1	PF00651	BTB/POZ domain
c9964_g1_i1	PF00078	Reverse transcriptase (RNA-dependent DNA polymerase)
c9967_g1_i1	PF00078	Reverse transcriptase (RNA-dependent DNA polymerase)
c9968_g1_i1	PF01412	Putative GTPase activating protein for Arf
c9971_g1_i1	PF09404	Eukaryotic protein of unknown function (DUF2003)
c9973_g1_i1	PF00077	Retroviral aspartyl protease
c9975_g1_i1	PF00701	Dihydrodipicolinate synthetase family
c9976_g1_i1	PF02985	HEAT repeat
c9977_g1_i2	PF13831	PHD-finger
c9977_g1_i2	PF13832	PHD-zinc-finger like domain
c9978_g2_i1	PF10495	Pericentrin-AKAP-450 domain of centrosomal targeting protein
c9998_g1_i1	PF00137	ATP synthase subunit C
c10004_g1_i1	PF07690	Major Facilitator Superfamily
c10006_g1_i1	PF00398	Ribosomal RNA adenine dimethylase
c10009_g1_i1	PF00856	SET domain
c10009_g1_i1	PF11764	COMPASS (Complex proteins associated with Set1p) component N
c10010_g1_i1	PF00808	Histone-like transcription factor (CBF/NF-Y) and archaeal histone
c10013_g1_i1	PF00350	Dynamin family
c10017_g1_i1	PF00152	tRNA synthetases class II (D, K and N)
c10017_g2_i1	PF00152	tRNA synthetases class II (D, K and N)
c10026_g1_i1	PF04777	Erv1 / Alr family
c10028_g1_i1	PF00454	Phosphatidylinositol 3- and 4-kinase
c10031_g1_i1	PF00400	WD domain, G-beta repeat
c10049_g1_i1	PF00515	Tetratricopeptide repeat
c10049_g1_i1	PF13414	TPR repeat
c10054_g1_i1	PF08801	Nup133 N terminal like
c10063_g1_i1	PF01562	Reprolysin family propeptide
c10066_g1_i1	PF02214	BTB/POZ domain
c10066_g1_i1	PF11834	Domain of unknown function (DUF3354)
c10067_g1_i1	PF02200	STE like transcription factor
c10069_g1_i1	PF01403	Sema domain
c10069_g1_i1	PF07686	Immunoglobulin V-set domain
c10069_g2_i1	PF01403	Sema domain
c10075_g1_i1	PF13359	DDE superfamily endonuclease
c10077_g1_i1	PF03619	Organic solute transporter Ostalpha
c10083_g1_i1	PF02535	ZIP Zinc transporter
c10084_g1_i1	PF05764	YL1 nuclear protein
c10084_g1_i1	PF08265	YL1 nuclear protein C-terminal domain
c10089_g1_i1	PF00019	Transforming growth factor beta like domain
c10092_g1_i1	PF00008	EGF-like domain
c10093_g1_i1	PF00104	Ligand-binding domain of nuclear hormone receptor
c10093_g1_i1	PF00105	Zinc finger, C4 type (two domains)
c10094_g1_i1	PF03657	Uncharacterised protein family (UPF0113)
c10095_g1_i1	PF07690	Major Facilitator Superfamily
c10096_g1_i1	PF00240	Ubiquitin family
c10112_g1_i1	PF13481	AAA domain
c10127_g1_i1	PF11904	GPCR-chaperone
c10127_g1_i1	PF12796	Ankyrin repeats (3 copies)
c10141_g1_i1	PF04056	Ssl1-like
c10158_g1_i1	PF05380	Pao retrotransposon peptidase
c10158_g1_i1	PF05585	Putative peptidase (DUF1758)
c10162_g1_i1	PF03455	dDENN domain
c10166_g1_i1	PF00652	Ricin-type beta-trefoil lectin domain
c10166_g2_i1	PF02709	N-terminal domain of galactosyltransferase
c10169_g1_i1	PF08598	Sds3-like
c10173_g1_i1	PF00628	PHD-finger
c10173_g1_i1	PF02791	DDT domain
c10175_g1_i1	PF00650	CRAL/TRIO domain
c10176_g1_i1	PF11701	Myosin-binding striated muscle assembly central
c10177_g1_i1	PF00149	Calcineurin-like phosphoesterase
c10179_g1_i1	PF10545	Alcohol dehydrogenase transcription factor Myb/SANT-like
c10186_g1_i1	PF12017	Transposase protein
c10192_g2_i1	PF00240	Ubiquitin family
c10196_g1_i1	PF00448	SRP54-type protein, GTPase domain
c10196_g1_i1	PF02881	SRP54-type protein, helical bundle domain
c10196_g2_i1	PF00448	SRP54-type protein, GTPase domain
c10196_g2_i1	PF02978	Signal peptide binding domain
c10218_g1_i1	PF03732	Retrotransposon gag protein
c10222_g1_i1	PF00320	GATA zinc finger
c10228_g1_i1	PF00621	RhoGEF domain
c10228_g2_i1	PF00621	RhoGEF domain
c10234_g1_i1	PF13465	Zinc-finger double domain
c10234_g1_i1	PF13894	C2H2-type zinc finger
c10235_g1_i1	PF08314	Secretory pathway protein Sec39
c10238_g1_i1	PF13465	Zinc-finger double domain
c10239_g1_i1	PF04906	Tweety
c10257_g1_i1	PF06119	Nidogen-like
c10257_g1_i1	PF07474	G2F domain
c10265_g1_i1	PF14559	Tetratricopeptide repeat
c10267_g1_i2	PF02902	Ulp1 protease family, C-terminal catalytic domain
c10268_g1_i1	PF00307	Calponin homology (CH) domain
c10274_g1_i1	PF14227	gag-polypeptide of LTR copia-type
c10275_g1_i1	PF00566	Rab-GTPase-TBC domain
c10279_g1_i1	PF10192	Rhodopsin-like GPCR transmembrane domain
c10284_g1_i1	PF01683	EB module
c10288_g1_i3	PF03770	Inositol polyphosphate kinase
c10290_g1_i1	PF00787	PX domain
c10299_g1_i1	PF00063	Myosin head (motor domain)
c10306_g1_i1	PF00041	Fibronectin type III domain
c10307_g1_i1	PF01067	Calpain large subunit, domain III
c10320_g1_i1	PF07679	Immunoglobulin I-set domain
c10321_g1_i1	PF00153	Mitochondrial carrier protein
c10327_g1_i1	PF00372	Hemocyanin, copper containing domain
c10327_g1_i1	PF03723	Hemocyanin, ig-like domain
c10330_g1_i1	PF05585	Putative peptidase (DUF1758)
c10332_g1_i1	PF03081	Exo70 exocyst complex subunit
c10337_g1_i1	PF00687	Ribosomal protein L1p/L10e family
c10346_g1_i1	PF13621	Cupin-like domain
c10366_g1_i1	PF00307	Calponin homology (CH) domain
c10366_g1_i1	PF00402	Calponin family repeat
c10370_g1_i1	PF03015	Male sterility protein
c10377_g1_i1	PF08997	Ubiquinol-cytochrome C reductase complex, 6.4kD protein
c10389_g1_i1	PF00008	EGF-like domain
c10389_g1_i1	PF01049	Cadherin cytoplasmic region
c10393_g1_i1	PF12251	snRNA-activating protein of 50kDa MW C terminal
c10397_g1_i1	PF00026	Eukaryotic aspartyl protease
c10403_g1_i1	PF00665	Integrase core domain
c10403_g1_i1	PF13976	GAG-pre-integrase domain
c10408_g1_i1	PF03103	Domain of unknown function (DUF243)
c10411_g1_i1	PF00573	Ribosomal protein L4/L1 family
c10416_g1_i1	PF00112	Papain family cysteine protease
c10423_g1_i1	PF00665	Integrase core domain
c10439_g1_i1	PF08542	Replication factor C C-terminal domain
c10445_g1_i1	PF03291	mRNA capping enzyme
c10448_g1_i1	PF01007	Inward rectifier potassium channel
c10453_g1_i1	PF00083	Sugar (and other) transporter
c10462_g1_i1	PF03020	LEM domain
c10464_g1_i1	PF00069	Protein kinase domain
c10487_g1_i1	PF00067	Cytochrome P450
c10496_g1_i1	PF00096	Zinc finger, C2H2 type
c10500_g1_i1	PF03297	S25 ribosomal protein
c10508_g1_i1	PF01363	FYVE zinc finger
c10509_g1_i1	PF00149	Calcineurin-like phosphoesterase
c10518_g1_i1	PF10296	Putative integral membrane protein conserved region (DUF2404)
c10520_g1_i1	PF11819	Domain of unknown function (DUF3338)
c10525_g1_i1	PF00057	Low-density lipoprotein receptor domain class A
c10531_g1_i1	PF00096	Zinc finger, C2H2 type
c10563_g1_i1	PF01433	Peptidase family M1
c10563_g1_i1	PF11838	ERAP1-like C-terminal domain
c10573_g1_i1	PF12796	Ankyrin repeats (3 copies)
c10581_g1_i1	PF08264	Anticodon-binding domain of tRNA
c10582_g1_i1	PF00334	Nucleoside diphosphate kinase
c10592_g1_i2	PF07690	Major Facilitator Superfamily
c10598_g1_i1	PF01182	Glucosamine-6-phosphate isomerases/6-phosphogluconolactonase
c10603_g1_i1	PF07727	Reverse transcriptase (RNA-dependent DNA polymerase)
c10609_g1_i1	PF00227	Proteasome subunit
c10610_g1_i1	PF04564	U-box domain
c10611_g1_i2	PF13418	Galactose oxidase, central domain
c10611_g1_i2	PF13854	Kelch motif
c10612_g1_i1	PF00318	Ribosomal protein S2
c10627_g1_i1	PF00083	Sugar (and other) transporter
c10635_g1_i1	PF05361	PKC-activated protein phosphatase-1 inhibitor
c10646_g1_i1	PF01015	Ribosomal S3Ae family
c10647_g1_i1	PF13842	DDE_Tnp_1-like zinc-ribbon
c10654_g1_i1	PF01490	Transmembrane amino acid transporter protein
c10656_g1_i1	PF00428	60s Acidic ribosomal protein
c10656_g1_i1	PF00466	Ribosomal protein L10
c10662_g1_i1	PF00927	Transglutaminase family, C-terminal ig like domain
c10686_g1_i1	PF05485	THAP domain
c10688_g1_i1	PF00169	PH domain
c10692_g1_i1	PF13621	Cupin-like domain
c10693_g1_i1	PF00022	Actin
c10695_g1_i1	PF00046	Homeobox domain
c10703_g1_i2	PF00388	Phosphatidylinositol-specific phospholipase C, X domain
c10705_g1_i2	PF00270	DEAD/DEAH box helicase
c10715_g1_i1	PF03234	Cdc37 N terminal kinase binding
c10729_g1_i1	PF03034	Phosphatidyl serine synthase
c10750_g1_i1	PF05577	Serine carboxypeptidase S28
c10761_g1_i1	PF00996	GDP dissociation inhibitor
c10763_g1_i1	PF00071	Ras family
c10763_g1_i1	PF08356	EF hand associated
c10768_g1_i1	PF13365	Trypsin-like peptidase domain
c10771_g1_i1	PF02171	Piwi domain
c10790_g1_i1	PF00046	Homeobox domain
c10793_g1_i1	PF00753	Metallo-beta-lactamase superfamily
c10794_g1_i1	PF00652	Ricin-type beta-trefoil lectin domain
c10794_g1_i1	PF02709	N-terminal domain of galactosyltransferase
c10795_g1_i1	PF13465	Zinc-finger double domain
c10797_g2_i1	PF12624	N-terminal region of Chorein, a TM vesicle-mediated sorter
c10799_g1_i1	PF13465	Zinc-finger double domain
c10799_g1_i1	PF13894	C2H2-type zinc finger
c10805_g1_i1	PF01585	G-patch domain
c10805_g1_i1	PF12457	Tuftelin interacting protein N terminal
c10808_g1_i1	PF00397	WW domain
c10812_g1_i1	PF00250	Fork head domain
c10817_g1_i1	PF00536	SAM domain (Sterile alpha motif)
c10817_g1_i1	PF02820	mbt repeat
c10817_g1_i1	PF12140	Protein of unknown function (DUF3588)
c10823_g1_i1	PF13857	Ankyrin repeats (many copies)
c10824_g1_i1	PF12816	Golgi CORVET complex core vacuolar protein 8
c10825_g1_i1	PF00786	P21-Rho-binding domain
c10829_g1_i1	PF01262	Alanine dehydrogenase/PNT, C-terminal domain
c10829_g1_i1	PF05222	Alanine dehydrogenase/PNT, N-terminal domain
c10855_g1_i1	PF00069	Protein kinase domain
c10864_g1_i1	PF00572	Ribosomal protein L13
c10869_g1_i1	PF02207	Putative zinc finger in N-recognin (UBR box)
c10869_g1_i1	PF05048	Periplasmic copper-binding protein (NosD)
c10869_g1_i1	PF12937	F-box-like
c10869_g1_i1	PF13229	Right handed beta helix region
c10874_g1_i1	PF00004	ATPase family associated with various cellular activities (AAA)
c10900_g1_i1	PF00400	WD domain, G-beta repeat
c10901_g1_i1	PF02259	FAT domain
c10915_g1_i1	PF00643	B-box zinc finger
c10919_g1_i1	PF00096	Zinc finger, C2H2 type
c10920_g1_i1	PF13251	Domain of unknown function (DUF4042)
c10932_g1_i1	PF00621	RhoGEF domain
c10938_g1_i1	PF00467	KOW motif
c10938_g1_i1	PF01777	Ribosomal L27e protein family
c10942_g1_i1	PF00665	Integrase core domain
c10942_g1_i1	PF05380	Pao retrotransposon peptidase
c10942_g1_i1	PF05585	Putative peptidase (DUF1758)
c10948_g1_i1	PF12697	Alpha/beta hydrolase family
c10953_g1_i1	PF05585	Putative peptidase (DUF1758)
c10954_g1_i1	PF01869	BadF/BadG/BcrA/BcrD ATPase family
c10960_g1_i1	PF01501	Glycosyl transferase family 8
c10982_g1_i1	PF01112	Asparaginase
c10983_g1_i1	PF13465	Zinc-finger double domain
c10991_g2_i2	PF00651	BTB/POZ domain
c10994_g1_i2	PF02140	Galactose binding lectin domain
c11001_g1_i1	PF00400	WD domain, G-beta repeat
c11005_g1_i1	PF07727	Reverse transcriptase (RNA-dependent DNA polymerase)
c11008_g1_i1	PF00118	TCP-1/cpn60 chaperonin family
c11009_g1_i1	PF00096	Zinc finger, C2H2 type
c11012_g1_i1	PF15300	INTS6/SAGE1/DDX26B/CT45 C-terminus
c11023_g1_i1	PF09733	VEFS-Box of polycomb protein
c11024_g1_i1	PF00505	HMG (high mobility group) box
c11028_g1_i2	PF00400	WD domain, G-beta repeat
c11029_g1_i1	PF08568	Uncharacterised protein family, YAP/Alf4/glomulin
c11030_g1_i1	PF00112	Papain family cysteine protease
c11033_g1_i1	PF02005	N2,N2-dimethylguanosine tRNA methyltransferase
c11034_g1_i1	PF03810	Importin-beta N-terminal domain
c11041_g1_i1	PF05875	Ceramidase
c11042_g1_i1	PF00053	Laminin EGF-like (Domains III and V)
c11042_g1_i1	PF02210	Laminin G domain
c11052_g1_i1	PF05225	helix-turn-helix, Psq domain
c11057_g1_i1	PF00041	Fibronectin type III domain
c11057_g1_i1	PF07679	Immunoglobulin I-set domain
c11059_g1_i2	PF04906	Tweety
c11064_g1_i1	PF00478	IMP dehydrogenase / GMP reductase domain
c11068_g1_i1	PF00466	Ribosomal protein L10
c11082_g1_i2	PF01966	HD domain
c11083_g1_i1	PF04503	Single-stranded DNA binding protein, SSDP
c11089_g1_i1	PF13837	Myb/SANT-like DNA-binding domain
c11089_g2_i1	PF13837	Myb/SANT-like DNA-binding domain
c11096_g1_i1	PF00008	EGF-like domain
c11096_g1_i1	PF00054	Laminin G domain
c11100_g1_i1	PF07714	Protein tyrosine kinase
c11136_g1_i1	PF00106	short chain dehydrogenase
c11140_g1_i1	PF00566	Rab-GTPase-TBC domain
c11147_g1_i1	PF00729	Viral coat protein (S domain)
c11149_g1_i1	PF00004	ATPase family associated with various cellular activities (AAA)
c11152_g1_i1	PF00067	Cytochrome P450
c11158_g1_i1	PF00079	Serpin (serine protease inhibitor)
c11160_g1_i1	PF00817	impB/mucB/samB family
c11168_g1_i1	PF01812	5-formyltetrahydrofolate cyclo-ligase family
c11176_g1_i1	PF01148	Cytidylyltransferase family
c11191_g1_i1	PF07978	NIPSNAP
c11208_g1_i1	PF00005	ABC transporter
c11223_g1_i2	PF03567	Sulfotransferase family
c11232_g1_i1	PF03987	Autophagocytosis associated protein, active-site domain
c11246_g1_i2	PF00176	SNF2 family N-terminal domain
c11246_g1_i2	PF00385	Chromo (CHRromatin Organisation MOdifier) domain
c11246_g1_i2	PF02178	AT hook motif
c11250_g1_i2	PF00354	Pentaxin family
c11251_g1_i1	PF10545	Alcohol dehydrogenase transcription factor Myb/SANT-like
c11255_g1_i2	PF00067	Cytochrome P450
c11258_g1_i1	PF00005	ABC transporter
c11258_g1_i1	PF00664	ABC transporter transmembrane region
c11275_g1_i1	PF12937	F-box-like
c11286_g1_i1	PF03054	tRNA methyl transferase
c11288_g1_i1	PF13086	AAA domain
c11288_g1_i1	PF13087	AAA domain
c11297_g1_i1	PF00079	Serpin (serine protease inhibitor)
c11298_g1_i1	PF00271	Helicase conserved C-terminal domain
c11298_g1_i1	PF04408	Helicase associated domain (HA2)
c11317_g1_i1	PF06248	Centromere/kinetochore Zw10
c11322_g1_i1	PF00675	Insulinase (Peptidase family M16)
c11333_g1_i2	PF07714	Protein tyrosine kinase
c11340_g1_i1	PF06333	Mediator complex subunit 13 C-terminal
c11343_g1_i1	PF06585	Haemolymph juvenile hormone binding protein (JHBP)
c11347_g1_i1	PF00009	Elongation factor Tu GTP binding domain
c11356_g1_i1	PF02944	BESS motif
c11356_g1_i1	PF10545	Alcohol dehydrogenase transcription factor Myb/SANT-like
c11369_g1_i1	PF00400	WD domain, G-beta repeat
c11369_g1_i1	PF08954	Domain of unknown function (DUF1900)
c11371_g1_i1	PF00665	Integrase core domain
c11373_g1_i1	PF00075	RNase H
c11388_g1_i1	PF00076	RNA recognition motif. (a.k.a. RRM, RBD, or RNP domain)
c11393_g1_i1	PF01151	GNS1/SUR4 family
c11397_g1_i1	PF00476	DNA polymerase family A
c11399_g1_i1	PF02214	BTB/POZ domain
c11406_g1_i1	PF00151	Lipase
c11414_g1_i1	PF01467	Cytidylyltransferase
c11421_g1_i1	PF13934	Nuclear pore complex assembly
c11426_g2_i1	PF00075	RNase H
c11426_g2_i1	PF00078	Reverse transcriptase (RNA-dependent DNA polymerase)
c11426_g2_i1	PF14529	Endonuclease-reverse transcriptase
c11443_g1_i1	PF02656	Domain of unknown function (DUF202)
c11443_g2_i1	PF09359	VTC domain
c11448_g1_i1	PF14694	Lines N-terminus
c11452_g1_i1	PF03332	Eukaryotic phosphomannomutase
c11457_g1_i1	PF00651	BTB/POZ domain
c11457_g1_i1	PF07707	BTB And C-terminal Kelch
c11459_g1_i1	PF13415	Galactose oxidase, central domain
c11459_g1_i1	PF13418	Galactose oxidase, central domain
c11459_g1_i1	PF13854	Kelch motif
c11464_g1_i1	PF12763	Cytoskeletal-regulatory complex EF hand
c11466_g1_i1	PF00773	RNB domain
c11468_g1_i1	PF13405	EF-hand domain
c11468_g1_i1	PF13499	EF-hand domain pair
c11471_g1_i1	PF01423	LSM domain
c11472_g1_i1	PF12796	Ankyrin repeats (3 copies)
c11482_g1_i1	PF00831	Ribosomal L29 protein
c11489_g1_i1	PF01380	SIS domain
c11489_g1_i1	PF13522	Glutamine amidotransferase domain
c11505_g1_i1	PF01392	Fz domain
c11505_g1_i1	PF01534	Frizzled/Smoothened family membrane region
c11506_g2_i2	PF10545	Alcohol dehydrogenase transcription factor Myb/SANT-like
c11513_g1_i1	PF01603	Protein phosphatase 2A regulatory B subunit (B56 family)
c11514_g1_i1	PF01545	Cation efflux family
c11516_g1_i1	PF01139	tRNA-splicing ligase RtcB
c11518_g1_i1	PF00102	Protein-tyrosine phosphatase
c11528_g1_i1	PF00752	XPG N-terminal domain
c11528_g1_i1	PF00867	XPG I-region
c11529_g1_i1	PF01365	RIH domain
c11530_g1_i1	PF07651	ANTH domain
c11533_g1_i1	PF10192	Rhodopsin-like GPCR transmembrane domain
c11537_g1_i1	PF01529	DHHC palmitoyltransferase
c11543_g1_i1	PF00010	Helix-loop-helix DNA-binding domain
c11545_g1_i3	PF08645	Polynucleotide kinase 3 phosphatase
c11545_g1_i3	PF13671	AAA domain
c11548_g1_i1	PF04565	RNA polymerase Rpb2, domain 3
c11548_g1_i1	PF06883	RNA polymerase I, Rpa2 specific domain
c11553_g1_i1	PF13930	DNA/RNA non-specific endonuclease
c11554_g1_i1	PF04153	NOT2 / NOT3 / NOT5 family
c11567_g1_i1	PF00443	Ubiquitin carboxyl-terminal hydrolase
c11584_g1_i1	PF00641	Zn-finger in Ran binding protein and others
c11593_g1_i1	PF00008	EGF-like domain
c11593_g1_i1	PF07645	Calcium-binding EGF domain
c11596_g1_i1	PF00227	Proteasome subunit
c11597_g1_i1	PF00176	SNF2 family N-terminal domain
c11597_g1_i1	PF00271	Helicase conserved C-terminal domain
c11610_g1_i1	PF00704	Glycosyl hydrolases family 18
c11614_g1_i2	PF01633	Choline/ethanolamine kinase
c11615_g1_i1	PF03351	DOMON domain
c11618_g1_i1	PF12698	ABC-2 family transporter protein
c11635_g1_i1	PF07690	Major Facilitator Superfamily
c11635_g2_i1	PF00083	Sugar (and other) transporter
c11638_g1_i1	PF02902	Ulp1 protease family, C-terminal catalytic domain
c11639_g1_i1	PF00665	Integrase core domain
c11643_g1_i1	PF00057	Low-density lipoprotein receptor domain class A
c11645_g1_i1	PF00722	Glycosyl hydrolases family 16
c11662_g1_i1	PF01266	FAD dependent oxidoreductase
c11662_g2_i1	PF01266	FAD dependent oxidoreductase
c11685_g1_i1	PF00702	haloacid dehalogenase-like hydrolase
c11696_g1_i1	PF09315	Domain of unknown function (DUF1973)
c11700_g1_i2	PF00075	RNase H
c11702_g1_i1	PF08711	TFIIS helical bundle-like domain
c11703_g1_i1	PF00078	Reverse transcriptase (RNA-dependent DNA polymerase)
c11720_g1_i1	PF00335	Tetraspanin family
c11724_g1_i1	PF00439	Bromodomain
c11724_g1_i1	PF00628	PHD-finger
c11724_g1_i1	PF00643	B-box zinc finger
c11729_g1_i1	PF07898	Protein of unknown function (DUF1676)
c11730_g1_i1	PF07679	Immunoglobulin I-set domain
c11739_g1_i1	PF12348	CLASP N terminal
c11739_g1_i1	PF13513	HEAT-like repeat
c11741_g1_i1	PF12171	Zinc-finger double-stranded RNA-binding
c11754_g1_i1	PF00610	Domain found in Dishevelled, Egl-10, and Pleckstrin (DEP)
c11768_g1_i1	PF12260	Protein-kinase domain of FAM69
c11770_g1_i1	PF00753	Metallo-beta-lactamase superfamily
c11770_g1_i1	PF10996	Beta-Casp domain
c11772_g1_i1	PF04130	Spc97 / Spc98 family
c11777_g1_i1	PF00063	Myosin head (motor domain)
c11780_g1_i2	PF00005	ABC transporter
c11794_g1_i1	PF07847	Protein of unknown function (DUF1637)
c11808_g1_i1	PF03456	uDENN domain
c11811_g1_i1	PF00083	Sugar (and other) transporter
c11813_g1_i1	PF11410	Antifungal peptide
c11823_g1_i1	PF01769	Divalent cation transporter
c11827_g1_i1	PF00557	Metallopeptidase family M24
c11841_g1_i1	PF00487	Fatty acid desaturase
c11844_g1_i1	PF04130	Spc97 / Spc98 family
c11848_g1_i1	PF08423	Rad51
c11852_g1_i1	PF05282	AAR2 protein
c11863_g1_i1	PF03477	ATP cone domain
c11867_g1_i1	PF06783	Uncharacterised protein family (UPF0239)
c11871_g1_i1	PF02892	BED zinc finger
c11886_g1_i1	PF03015	Male sterility protein
c11887_g1_i1	PF00194	Eukaryotic-type carbonic anhydrase
c11899_g1_i1	PF13639	Ring finger domain
c11903_g1_i1	PF00536	SAM domain (Sterile alpha motif)
c11903_g1_i1	PF07647	SAM domain (Sterile alpha motif)
c11906_g1_i1	PF07817	GLE1-like protein
c11907_g1_i1	PF00631	GGL domain
c11917_g1_i2	PF00043	Glutathione S-transferase, C-terminal domain
c11917_g1_i2	PF02798	Glutathione S-transferase, N-terminal domain
c11939_g1_i1	PF00096	Zinc finger, C2H2 type
c11939_g1_i1	PF13894	C2H2-type zinc finger
c11950_g1_i1	PF01008	Initiation factor 2 subunit family
c11960_g1_i1	PF01593	Flavin containing amine oxidoreductase
c11966_g1_i1	PF00287	Sodium / potassium ATPase beta chain
c11968_g1_i1	PF10363	Protein of unknown function (DUF2435)
c11971_g1_i1	PF00083	Sugar (and other) transporter
c11974_g1_i1	PF10712	NAD-specific glutamate dehydrogenase
c11977_g1_i1	PF01163	RIO1 family
c11980_g1_i1	PF10032	Phosphate transport (Pho88)
c11981_g1_i1	PF01569	PAP2 superfamily
c11986_g1_i1	PF01145	SPFH domain / Band 7 family
c11995_g1_i2	PF00069	Protein kinase domain
c11998_g1_i1	PF01071	Phosphoribosylglycinamide synthetase, ATP-grasp (A) domain
c11998_g1_i1	PF02844	Phosphoribosylglycinamide synthetase, N domain
c12009_g1_i1	PF00083	Sugar (and other) transporter
c12016_g1_i1	PF00096	Zinc finger, C2H2 type
c12038_g1_i1	PF09531	Nucleoporin protein Ndc1-Nup
c12041_g1_i1	PF07776	Zinc-finger associated domain (zf-AD)
c12042_g1_i1	PF00135	Carboxylesterase family
c12046_g1_i1	PF00137	ATP synthase subunit C
c12047_g1_i1	PF00567	Tudor domain
c12059_g1_i1	PF03081	Exo70 exocyst complex subunit
c12065_g1_i1	PF02170	PAZ domain
c12065_g1_i1	PF02171	Piwi domain
c12066_g1_i1	PF00501	AMP-binding enzyme
c12074_g1_i1	PF00431	CUB domain
c12074_g1_i1	PF14670	Coagulation Factor Xa inhibitory site
c12083_g1_i1	PF01007	Inward rectifier potassium channel
c12100_g1_i1	PF01094	Receptor family ligand binding region
c12101_g1_i1	PF00400	WD domain, G-beta repeat
c12104_g1_i1	PF00957	Synaptobrevin
c12104_g1_i1	PF13774	Regulated-SNARE-like domain
c12128_g1_i2	PF01094	Receptor family ligand binding region
c12128_g1_i2	PF10613	Ligated ion channel L-glutamate- and glycine-binding site
c12136_g1_i1	PF00704	Glycosyl hydrolases family 18
c12136_g2_i1	PF00704	Glycosyl hydrolases family 18
c12161_g1_i1	PF05011	Lariat debranching enzyme, C-terminal domain
c12197_g1_i1	PF14529	Endonuclease-reverse transcriptase
c12198_g1_i1	PF00075	RNase H
c12199_g1_i1	PF00380	Ribosomal protein S9/S16
c12206_g1_i1	PF00586	AIR synthase related protein, N-terminal domain
c12206_g1_i1	PF02769	AIR synthase related protein, C-terminal domain
c12206_g1_i1	PF13507	CobB/CobQ-like glutamine amidotransferase domain
c12211_g1_i1	PF00057	Low-density lipoprotein receptor domain class A
c12228_g1_i1	PF07841	DM4/DM12 family
c12236_g1_i1	PF00096	Zinc finger, C2H2 type
c12236_g1_i1	PF13465	Zinc-finger double domain
c12236_g2_i1	PF13465	Zinc-finger double domain
c12243_g1_i1	PF00201	UDP-glucoronosyl and UDP-glucosyl transferase
c12265_g1_i1	PF00665	Integrase core domain
c12273_g1_i1	PF01607	Chitin binding Peritrophin-A domain
c12279_g1_i2	PF15031	Domain of unknown function (DUF4528)
c12293_g1_i1	PF00096	Zinc finger, C2H2 type
c12308_g1_i1	PF13465	Zinc-finger double domain
c12320_g1_i1	PF00121	Triosephosphate isomerase
c12331_g1_i2	PF00063	Myosin head (motor domain)
c12353_g1_i1	PF04377	Arginine-tRNA-protein transferase, C terminus
c12358_g1_i2	PF00078	Reverse transcriptase (RNA-dependent DNA polymerase)
c12371_g1_i1	PF05485	THAP domain
c12371_g1_i1	PF13465	Zinc-finger double domain
c12377_g1_i1	PF00104	Ligand-binding domain of nuclear hormone receptor
c12410_g1_i1	PF01762	Galactosyltransferase
c12418_g1_i1	PF00078	Reverse transcriptase (RNA-dependent DNA polymerase)
c12431_g1_i1	PF13843	Transposase IS4
c12436_g1_i1	PF00930	Dipeptidyl peptidase IV (DPP IV) N-terminal region
c12442_g1_i1	PF00012	Hsp70 protein
c12444_g2_i1	PF00651	BTB/POZ domain
c12444_g2_i1	PF07707	BTB And C-terminal Kelch
c12450_g1_i1	PF00642	Zinc finger C-x8-C-x5-C-x3-H type (and similar)
c12461_g1_i1	PF13893	RNA recognition motif. (a.k.a. RRM, RBD, or RNP domain)
c12461_g1_i1	PF14259	RNA recognition motif (a.k.a. RRM, RBD, or RNP domain)
c12463_g1_i1	PF09333	ATG C terminal domain
c12468_g1_i1	PF03564	Protein of unknown function (DUF1759)
c12474_g1_i1	PF03227	Gamma interferon inducible lysosomal thiol reductase (GILT)
c12479_g1_i1	PF13086	AAA domain
c12482_g1_i1	PF04408	Helicase associated domain (HA2)
c12482_g1_i1	PF07717	Oligonucleotide/oligosaccharide-binding (OB)-fold
c12485_g1_i1	PF07347	NADH:ubiquinone oxidoreductase subunit B14.5a (Complex I-B14.5a)
c12486_g1_i1	PF00176	SNF2 family N-terminal domain
c12494_g1_i1	PF13465	Zinc-finger double domain
c12494_g2_i1	PF00096	Zinc finger, C2H2 type
c12494_g2_i1	PF12874	Zinc-finger of C2H2 type
c12494_g2_i1	PF13465	Zinc-finger double domain
c12494_g2_i1	PF13894	C2H2-type zinc finger
c12494_g2_i1	PF13909	C2H2-type zinc-finger domain
c12496_g1_i1	PF13843	Transposase IS4
c12514_g1_i1	PF11781	RNA polymerase I-specific transcription initiation factor Rrn7
c12517_g1_i1	PF11894	Protein of unknown function (DUF3414)
c12522_g1_i1	PF07993	Male sterility protein
c12524_g1_i1	PF12490	Breast carcinoma amplified sequence 3
c12553_g1_i2	PF00379	Insect cuticle protein
c12558_g1_i1	PF05733	Tenuivirus/Phlebovirus nucleocapsid protein
c12570_g1_i1	PF05043	Mga helix-turn-helix domain
c12570_g1_i1	PF07574	Nse1 non-SMC component of SMC5-6 complex
c12580_g1_i1	PF00069	Protein kinase domain
c12587_g1_i1	PF00012	Hsp70 protein
c12594_g1_i1	PF00560	Leucine Rich Repeat
c12604_g1_i1	PF00439	Bromodomain
[truncated: 10,815 more rows]
