# Supplementary material for: Insight into the Salivary Gland Transcriptome of Lygus lineolaris (Palisot de Beauvois)
Source: PLoS One. 2016 Jan 20;11(1):e0147197. doi: 10.1371/journal.pone.0147197 (PMC4720363; doi:10.1371/journal.pone.0147197)
Supplement: S6 Table — (XLSX) [file pone.0147197.s007.xlsx]

## Sheet: SI_GENES_OF_INTEREST
Proteins of Interest	TPB_SG1 transciptID	Length	PecentID	E-value	bitscore
ACYPI004887
gi|239791503|dbj|BAH72207.1| ACYPI004887 [Acyrthosiphon pisum]
gi|239791503|dbj|BAH72207.1|	c26696_g1_i2	259	67.95	8e-129	383
lysosomal alpha-glucosidase-like
gi|193685941|ref|XP_001952631.1| PREDICTED: lysosomal alpha-glucosidase-like [Acyrthosiphon pisum]
gi|193685941|ref|XP_001952631.1|	c24900_g1_i1	310	24.52	2e-09	60.1
gi|193685941|ref|XP_001952631.1|	c26395_g4_i2	686	28.28	3e-63	229
gi|193685941|ref|XP_001952631.1|	c26735_g1_i1	848	43.04	0.0	647
glucose oxidase
gi|58585090|ref|NP_001011574.1| glucose oxidase [Apis mellifera]
gi|58585090|ref|NP_001011574.1|	c1299_g1_i1	242	32.23	3e-30	119
gi|58585090|ref|NP_001011574.1|	c26742_g1_i1	590	36.78	2e-106	336
gi|58585090|ref|NP_001011574.1|	c28766_g1_i1	109	35.78	4e-17	78.2
gi|58585090|ref|NP_001011574.1|	c33515_g1_i1	115	46.09	6e-22	92.0
gi|58585090|ref|NP_001011574.1|	c35974_g1_i1	117	42.74	4e-21	91.7
gi|58585090|ref|NP_001011574.1|	c45246_g1_i1	149	38.26	2e-23	97.4
gi|58585090|ref|NP_001011574.1|	c45552_g1_i1	128	38.28	7e-15	72.0
gi|58585090|ref|NP_001011574.1|	c48651_g1_i1	76	50.00	2e-17	78.2
gi|58585090|ref|NP_001011574.1|	c49694_g1_i1	97	48.45	2e-24	98.6
gi|58585090|ref|NP_001011574.1|	c5083_g1_i1	104	50.00	1e-23	97.1
gi|58585090|ref|NP_001011574.1|	c6169_g1_i1	100	39.00	6e-21	89.0
carboxypeptidase D-like
gi|193598899|ref|XP_001952348.1| PREDICTED: carboxypeptidase D-like [Acyrthosiphon pisum]
gi|193598899|ref|XP_001952348.1|	c24963_g1_i2	948	36.81	0.0	634
gi|193598899|ref|XP_001952348.1|	c24989_g1_i1	400	39.75	9e-83	277
probable chitinase 3 isoform X1
gi|328714467|ref|XP_001943038.2| PREDICTED: probable chitinase 3 isoform X1 [Acyrthosiphon pisum]
gi|328714467|ref|XP_001943038.2|	c11610_g1_i1	368	57.61	7e-154	484
gi|328714467|ref|XP_001943038.2|	c12136_g1_i1	89	39.33	2e-16	79.3
gi|328714467|ref|XP_001943038.2|	c19131_g1_i2	391	34.78	1e-71	249
gi|328714467|ref|XP_001943038.2|	c21952_g1_i1	413	30.27	2e-44	169
gi|328714467|ref|XP_001943038.2|	c22879_g1_i1	362	29.56	1e-34	142
gi|328714467|ref|XP_001943038.2|	c23747_g1_i1	376	35.37	7e-57	206
gi|328714467|ref|XP_001943038.2|	c28689_g1_i1	57	49.12	7e-12	64.3
gi|328714467|ref|XP_001943038.2|	c37752_g1_i1	74	52.70	6e-21	90.5
gi|328714467|ref|XP_001943038.2|	c38178_g1_i1	140	42.86	2e-31	122
gi|328714467|ref|XP_001943038.2|	c48618_g1_i1	170	36.47	1e-23	101
gi|328714467|ref|XP_001943038.2|	c49705_g1_i1	91	47.25	1e-18	84.3
gi|328714467|ref|XP_001943038.2|	c7294_g1_i1	176	39.20	7e-36	138
gi|328714467|ref|XP_001943038.2|	c7294_g1_i1	208	37.02	7e-39	147
granzyme-like protein 1
gi|328722964|ref|XP_003247717.1| PREDICTED: granzyme-like protein 1 [Acyrthosiphon pisum]
gi|328722964|ref|XP_003247717.1|	c21146_g1_i1	204	25.98	2e-10	60.5
gi|328722964|ref|XP_003247717.1|	c22523_g1_i3	252	23.81	1e-10	60.8
gi|328722964|ref|XP_003247717.1|	c24434_g1_i1	266	23.31	6e-14	70.5
endoglucanase 15-like isoform X1
gi|328708499|ref|XP_001944774.2| PREDICTED: endoglucanase 15-like isoform X1 [Acyrthosiphon pisum]
endo-beta-1,4-glucanase
gi|257219513|gb|ACV50414.1| endo-beta-1,4-glucanase [Cryptopygus antarcticus]
esterase FE4-like
gi|328725180|ref|XP_001943214.2| PREDICTED: esterase FE4-like [Acyrthosiphon pisum]
gi|328725180|ref|XP_001943214.2|	c12042_g1_i1	103	39.81	3e-16	77.0
gi|328725180|ref|XP_001943214.2|	c14184_g1_i1	201	48.76	4e-51	176
gi|328725180|ref|XP_001943214.2|	c18288_g1_i1	221	44.80	7e-54	187
gi|328725180|ref|XP_001943214.2|	c19441_g1_i1	234	43.59	5e-51	180
gi|328725180|ref|XP_001943214.2|	c20205_g1_i1	171	40.94	5e-31	124
gi|328725180|ref|XP_001943214.2|	c20373_g1_i3	189	42.33	3e-36	136
gi|328725180|ref|XP_001943214.2|	c22079_g2_i1	197	40.10	2e-32	126
gi|328725180|ref|XP_001943214.2|	c22707_g1_i1	221	44.34	3e-57	197
gi|328725180|ref|XP_001943214.2|	c22709_g1_i1	222	47.75	1e-54	190
gi|328725180|ref|XP_001943214.2|	c22815_g1_i1	205	40.00	2e-34	132
gi|328725180|ref|XP_001943214.2|	c24491_g1_i1	222	49.55	7e-62	210
gi|328725180|ref|XP_001943214.2|	c25121_g1_i1	222	49.10	6e-62	209
gi|328725180|ref|XP_001943214.2|	c25719_g1_i2	82	52.44	2e-17	78.6
gi|328725180|ref|XP_001943214.2|	c3272_g1_i1	223	35.87	2e-37	140
gi|328725180|ref|XP_001943214.2|	c32967_g1_i1	63	68.25	3e-23	91.7
gi|328725180|ref|XP_001943214.2|	c44323_g1_i1	83	53.01	3e-20	83.6
uncharacterized family 31 glucosidase KIAA1161-like
gi|328705721|ref|XP_001952674.2| PREDICTED: uncharacterized family 31 glucosidase KIAA1161-like [Acyrthosiphon pisum]
gi|328705721|ref|XP_001952674.2|	c19624_g1_i1	546	33.70	3e-97	312
gi|328705721|ref|XP_001952674.2|	c24900_g1_i1	531	32.77	4e-88	290
gi|328705721|ref|XP_001952674.2|	c26395_g4_i2	381	24.41	2e-15	78.6
gi|328705721|ref|XP_001952674.2|	c27366_g1_i2	612	24.84	3e-55	201
gi|328705721|ref|XP_001952674.2|	c44623_g1_i1	410	34.15	2e-76	252
lipase 3-like isoform X2
gi|328719666|ref|XP_003246825.1| PREDICTED: lipase 3-like isoform X2 [Acyrthosiphon pisum]
gi|328719666|ref|XP_003246825.1|	c19792_g1_i1	359	39.28	1e-81	263
gi|328719666|ref|XP_003246825.1|	c22981_g1_i1	367	37.33	1e-68	229
gi|328719666|ref|XP_003246825.1|	c24413_g1_i1	360	40.28	5e-86	276
gi|328719666|ref|XP_003246825.1|	c53499_g1_i1	373	35.39	6e-71	235
laccase-7-like
gi|193695225|ref|XP_001946224.1| PREDICTED: laccase-7-like [Acyrthosiphon pisum]
gi|325302576|dbj|BAJ83488.1| laccase 2 [Megacopta punctatissima]
gi|193695225|ref|XP_001946224.1|	c25981_g1_i1	616	30.03	3e-76	258
gi|193695225|ref|XP_001946224.1|	c29269_g1_i1	104	29.81	5e-11	60.8
gi|193695225|ref|XP_001946224.1|	c3184_g1_i1	165	27.88	6e-15	72.8
gi|325302576|dbj|BAJ83488.1|	c25981_g1_i1	732	86.61	0.0	1277
gi|325302576|dbj|BAJ83488.1|	c29269_g1_i1	139	38.13	3e-25	102
gi|325302576|dbj|BAJ83488.1|	c3184_g1_i1	117	38.46	1e-18	84.0
ATP-dependent zinc metalloprotease YME1 homolog isoform X1
gi|328718995|ref|XP_001946697.2| PREDICTED: ATP-dependent zinc metalloprotease YME1 homolog isoform X1 [Acyrthosiphon pisum]
gi|328718995|ref|XP_001946697.2|	c10874_g1_i1	245	39.18	2e-50	181
gi|328718995|ref|XP_001946697.2|	c11149_g1_i1	247	37.25	2e-36	140
gi|328718995|ref|XP_001946697.2|	c14419_g1_i1	90	45.56	5e-17	80.1
gi|328718995|ref|XP_001946697.2|	c14419_g2_i1	240	40.83	3e-53	189
gi|328718995|ref|XP_001946697.2|	c15189_g1_i1	224	43.30	3e-52	186
gi|328718995|ref|XP_001946697.2|	c17351_g1_i1	292	31.85	1e-30	127
gi|328718995|ref|XP_001946697.2|	c17562_g1_i1	225	41.78	2e-48	181
gi|328718995|ref|XP_001946697.2|	c18294_g1_i1	225	39.56	1e-46	170
gi|328718995|ref|XP_001946697.2|	c19199_g1_i1	222	40.09	5e-49	183
gi|328718995|ref|XP_001946697.2|	c19620_g1_i1	238	41.18	2e-49	179
gi|328718995|ref|XP_001946697.2|	c20511_g1_i1	245	39.18	2e-50	181
gi|328718995|ref|XP_001946697.2|	c20955_g1_i1	231	36.36	3e-34	134
gi|328718995|ref|XP_001946697.2|	c22841_g1_i1	245	38.78	3e-48	175
gi|328718995|ref|XP_001946697.2|	c23010_g1_i2	213	28.17	3e-13	71.6
gi|328718995|ref|XP_001946697.2|	c23010_g2_i1	230	36.09	3e-34	136
gi|328718995|ref|XP_001946697.2|	c23139_g1_i1	256	38.28	2e-50	182
gi|328718995|ref|XP_001946697.2|	c23719_g1_i1	232	36.21	1e-32	130
gi|328718995|ref|XP_001946697.2|	c24014_g1_i1	235	44.68	3e-51	184
gi|328718995|ref|XP_001946697.2|	c24673_g1_i2	347	29.39	2e-35	142
gi|328718995|ref|XP_001946697.2|	c25108_g1_i1	105	41.90	5e-18	85.1
gi|328718995|ref|XP_001946697.2|	c25108_g2_i1	397	43.83	3e-102	323
gi|328718995|ref|XP_001946697.2|	c26162_g1_i1	496	38.91	4e-99	323
gi|328718995|ref|XP_001946697.2|	c26253_g1_i2	664	62.35	0.0	828
gi|328718995|ref|XP_001946697.2|	c26745_g1_i3	225	38.22	6e-40	156
gi|328718995|ref|XP_001946697.2|	c29814_g1_i1	162	35.19	2e-24	104
gi|328718995|ref|XP_001946697.2|	c3269_g1_i1	168	35.12	3e-21	92.4
gi|328718995|ref|XP_001946697.2|	c36107_g1_i1	160	31.25	2e-19	86.7
gi|328718995|ref|XP_001946697.2|	c37733_g1_i1	204	35.78	1e-32	127
gi|328718995|ref|XP_001946697.2|	c4858_g1_i1	264	41.67	6e-52	186
gi|328718995|ref|XP_001946697.2|	c56112_g1_i1	192	28.65	2e-18	84.7
gi|328718995|ref|XP_001946697.2|	c57116_g1_i1	106	42.45	6e-23	95.1
sucrase
gi|81159208|gb|ABB55878.1| sucrase [Acyrthosiphon pisum]
gi|81159208|gb|ABB55878.1|	c18599_g1_i1	559	43.29	1e-140	424
gi|81159208|gb|ABB55878.1|	c19128_g1_i1	562	43.42	5e-154	458
gi|81159208|gb|ABB55878.1|	c22343_g1_i1	555	23.42	8e-36	140
gi|81159208|gb|ABB55878.1|	c24844_g1_i1	576	39.58	2e-136	412
gi|81159208|gb|ABB55878.1|	c26265_g1_i1	556	38.67	2e-130	396
gi|81159208|gb|ABB55878.1|	c30341_g1_i1	108	39.81	3e-14	69.7
gi|81159208|gb|ABB55878.1|	c37589_g1_i1	225	51.56	2e-72	234
short/branched chain specific acyl-CoA dehydrogenase, mitochondrial
gi|328709833|ref|XP_001947176.2| PREDICTED: short/branched chain specific acyl-CoA dehydrogenase, mitochondrial [Acyrthosiphon pisum]
gi|328709833|ref|XP_001947176.2|	c1524_g1_i1	183	34.97	6e-28	108
gi|328709833|ref|XP_001947176.2|	c17162_g1_i2	386	29.02	3e-46	166
gi|328709833|ref|XP_001947176.2|	c20482_g1_i1	387	41.60	6e-102	311
gi|328709833|ref|XP_001947176.2|	c22489_g1_i1	281	24.91	7e-27	111
gi|328709833|ref|XP_001947176.2|	c23229_g8_i1	385	60.00	1e-172	492
gi|328709833|ref|XP_001947176.2|	c24063_g1_i1	382	64.40	0.0	546
gi|328709833|ref|XP_001947176.2|	c26964_g1_i2	383	37.34	1e-78	251
gi|328709833|ref|XP_001947176.2|	c27098_g2_i2	363	34.71	1e-60	208
apyrase-like
gi|641679008|ref|XP_001947326.3| PREDICTED: apyrase-like, partial [Acyrthosiphon pisum]
gi|641679008|ref|XP_001947326.3|	c26756_g5_i1	262	36.26	4e-56	187
pectin lyase
gi|489265950|ref|WP_003173757.1| pectin lyase [Pseudomonas fluorescens]
regucalcin-like
gi|240849259|ref|NP_001155519.1| regucalcin-like [Acyrthosiphon pisum]
gi|240849259|ref|NP_001155519.1|	c22295_g1_i1	307	36.16	2e-58	192
gi|240849259|ref|NP_001155519.1|	c23966_g3_i2	314	34.71	4e-57	189
gi|240849259|ref|NP_001155519.1|	c25795_g1_i1	306	42.48	6e-79	245
serine protease snake-like
gi|328721536|ref|XP_003247331.1| PREDICTED: serine protease snake-like [Acyrthosiphon pisum]
gi|328721536|ref|XP_003247331.1|	c13311_g1_i1	63	49.21	1e-11	61.6
gi|328721536|ref|XP_003247331.1|	c14028_g1_i1	253	33.60	2e-37	137
gi|328721536|ref|XP_003247331.1|	c14150_g1_i2	249	46.59	4e-73	236
gi|328721536|ref|XP_003247331.1|	c14566_g1_i1	198	31.82	4e-22	92.4
gi|328721536|ref|XP_003247331.1|	c16513_g2_i1	66	48.48	4e-14	67.4
gi|328721536|ref|XP_003247331.1|	c17643_g1_i1	228	26.75	1e-15	75.9
gi|328721536|ref|XP_003247331.1|	c21005_g1_i1	255	31.37	5e-30	117
gi|328721536|ref|XP_003247331.1|	c21146_g1_i1	258	34.11	2e-31	122
gi|328721536|ref|XP_003247331.1|	c21342_g1_i1	256	31.64	2e-30	117
gi|328721536|ref|XP_003247331.1|	c21464_g1_i1	368	38.86	2e-74	239
gi|328721536|ref|XP_003247331.1|	c22140_g2_i1	255	32.55	1e-32	124
gi|328721536|ref|XP_003247331.1|	c22523_g1_i3	238	33.61	1e-24	102
gi|328721536|ref|XP_003247331.1|	c22826_g2_i1	249	33.33	3e-37	137
gi|328721536|ref|XP_003247331.1|	c23149_g1_i2	368	35.87	1e-47	168
gi|328721536|ref|XP_003247331.1|	c23386_g1_i1	258	43.80	5e-62	205
gi|328721536|ref|XP_003247331.1|	c23386_g2_i1	269	42.75	2e-64	210
gi|328721536|ref|XP_003247331.1|	c24046_g1_i1	216	36.57	7e-35	129
gi|328721536|ref|XP_003247331.1|	c24071_g1_i1	246	30.89	7e-25	103
gi|328721536|ref|XP_003247331.1|	c24236_g2_i1	256	32.03	2e-29	115
gi|328721536|ref|XP_003247331.1|	c24434_g1_i1	264	28.79	1e-21	93.2
gi|328721536|ref|XP_003247331.1|	c24957_g1_i1	264	28.79	5e-20	90.5
gi|328721536|ref|XP_003247331.1|	c25077_g1_i1	239	29.71	5e-20	88.6
gi|328721536|ref|XP_003247331.1|	c25255_g2_i1	230	28.26	5e-11	62.4
gi|328721536|ref|XP_003247331.1|	c25293_g1_i1	381	35.96	3e-66	216
gi|328721536|ref|XP_003247331.1|	c25572_g1_i1	233	29.61	2e-14	73.2
gi|328721536|ref|XP_003247331.1|	c25587_g1_i1	244	32.79	5e-24	100
gi|328721536|ref|XP_003247331.1|	c25868_g1_i2	389	26.99	2e-32	125
gi|328721536|ref|XP_003247331.1|	c26166_g1_i1	257	29.18	2e-15	76.6
gi|328721536|ref|XP_003247331.1|	c27084_g1_i1	246	30.08	2e-23	99.8
gi|328721536|ref|XP_003247331.1|	c30751_g1_i1	137	35.04	7e-21	87.8
gi|328721536|ref|XP_003247331.1|	c34287_g1_i1	131	33.59	1e-13	67.0
gi|328721536|ref|XP_003247331.1|	c3561_g1_i1	141	33.33	6e-13	65.5
gi|328721536|ref|XP_003247331.1|	c45089_g1_i1	114	35.09	1e-11	60.5
gi|328721536|ref|XP_003247331.1|	c4667_g1_i1	59	64.41	1e-18	79.3
gi|328721536|ref|XP_003247331.1|	c47748_g1_i1	190	37.37	2e-27	107
gi|328721536|ref|XP_003247331.1|	c9831_g1_i1	144	34.03	8e-16	73.6
similar to Lactase-phlorizin hydrolase precursor (Lactase-glycosylceramidase), partial
gi|193634240|ref|XP_001945606.1| PREDICTED: similar to Lactase-phlorizin hydrolase precursor (Lactase-glycosylceramidase), partial [Acyrthosiphon pisum]
gi|193634240|ref|XP_001945606.1|	c17248_g1_i2	198	41.92	1e-48	168
gi|193634240|ref|XP_001945606.1|	c18129_g1_i1	500	35.60	1e-89	285
gi|193634240|ref|XP_001945606.1|	c18135_g1_i1	209	44.98	5e-55	184
gi|193634240|ref|XP_001945606.1|	c19280_g1_i1	264	31.44	2e-32	124
gi|193634240|ref|XP_001945606.1|	c20347_g1_i1	496	36.09	1e-95	300
gi|193634240|ref|XP_001945606.1|	c20841_g1_i1	499	36.67	3e-100	313
gi|193634240|ref|XP_001945606.1|	c21251_g1_i1	488	35.66	1e-91	290
gi|193634240|ref|XP_001945606.1|	c21313_g1_i5	343	38.19	2e-75	244
gi|193634240|ref|XP_001945606.1|	c21313_g2_i1	115	34.78	9e-18	79.3
gi|193634240|ref|XP_001945606.1|	c21947_g1_i1	500	36.60	2e-94	297
gi|193634240|ref|XP_001945606.1|	c33468_g1_i1	86	52.33	3e-24	96.7
polygalacturonase
gi|183181280|gb|ACC44799.1| polygalacturonase [Lygus hesperus]
gi|183181278|gb|ACC44798.1| polygalacturonase [Lygus hesperus]
gi|145098373|gb|ABD63920.1| polygalacturonase PG1 [Lygus lineolaris]
gi|145098425|gb|ABD63922.1| polygalacturonase PG3 [Lygus lineolaris]
gi|269137127|gb|ACZ28127.1| polygalacturonase 4, partial
gi|145098373|gb|ABD63920.1|	c14166_g1_i1	118	54.24	2e-38	135
gi|145098373|gb|ABD63920.1|	c15246_g1_i1	90	51.11	4e-25	97.4
gi|145098373|gb|ABD63920.1|	c15532_g1_i1	349	35.53	4e-56	188
gi|145098373|gb|ABD63920.1|	c17355_g1_i1	270	46.30	1e-77	242
gi|145098373|gb|ABD63920.1|	c18351_g1_i1	198	48.99	2e-60	195
gi|145098373|gb|ABD63920.1|	c18693_g1_i1	354	55.93	7e-131	382
gi|145098373|gb|ABD63920.1|	c19039_g1_i1	131	45.04	1e-32	119
gi|145098373|gb|ABD63920.1|	c20230_g1_i1	346	50.87	1e-109	327
gi|145098373|gb|ABD63920.1|	c20254_g1_i1	346	57.51	5e-132	384
gi|145098373|gb|ABD63920.1|	c21583_g1_i2	351	46.72	1e-94	288
gi|145098373|gb|ABD63920.1|	c21652_g1_i2	344	43.60	1e-77	244
gi|145098373|gb|ABD63920.1|	c22318_g2_i1	358	61.17	1e-150	432
gi|145098373|gb|ABD63920.1|	c22411_g1_i1	356	44.94	2e-97	296
gi|145098373|gb|ABD63920.1|	c23083_g1_i1	356	99.72	0.0	711
gi|145098373|gb|ABD63920.1|	c23123_g1_i1	348	45.40	3e-97	295
gi|145098373|gb|ABD63920.1|	c23385_g1_i4	359	51.53	1e-122	360
gi|145098373|gb|ABD63920.1|	c23423_g1_i1	351	52.99	3e-118	350
gi|145098373|gb|ABD63920.1|	c23567_g1_i3	350	51.14	3e-109	326
gi|145098373|gb|ABD63920.1|	c23596_g1_i1	344	59.88	2e-143	414
gi|145098373|gb|ABD63920.1|	c24374_g1_i1	348	60.34	1e-143	414
gi|145098373|gb|ABD63920.1|	c24672_g1_i1	350	47.43	5e-102	307
gi|145098373|gb|ABD63920.1|	c25718_g2_i1	351	54.70	6e-129	376
gi|145098373|gb|ABD63920.1|	c25860_g1_i1	354	38.98	7e-75	238
gi|145098373|gb|ABD63920.1|	c26000_g3_i1	348	46.84	6e-100	302
gi|145098373|gb|ABD63920.1|	c26276_g2_i1	355	48.73	9e-102	306
gi|145098373|gb|ABD63920.1|	c26628_g1_i1	338	48.22	7e-97	293
gi|145098373|gb|ABD63920.1|	c45037_g1_i1	71	46.48	5e-13	63.5
gi|145098425|gb|ABD63922.1|	c14166_g1_i1	123	41.46	3e-19	82.0
gi|145098425|gb|ABD63922.1|	c15246_g1_i1	86	48.84	1e-23	93.6
gi|145098425|gb|ABD63922.1|	c15532_g1_i1	351	40.46	7e-72	229
gi|145098425|gb|ABD63922.1|	c17355_g1_i1	262	44.66	1e-66	213
gi|145098425|gb|ABD63922.1|	c18351_g1_i1	198	33.84	2e-26	103
gi|145098425|gb|ABD63922.1|	c18693_g1_i1	357	41.18	1e-81	255
gi|145098425|gb|ABD63922.1|	c19039_g1_i1	130	48.46	6e-37	130
gi|145098425|gb|ABD63922.1|	c20230_g1_i1	353	46.46	3e-100	303
gi|145098425|gb|ABD63922.1|	c20254_g1_i1	356	42.42	1e-80	253
gi|145098425|gb|ABD63922.1|	c21583_g1_i2	345	54.20	3e-124	364
gi|145098425|gb|ABD63922.1|	c21652_g1_i2	342	42.11	6e-86	266
gi|145098425|gb|ABD63922.1|	c22318_g2_i1	356	46.35	2e-104	313
gi|145098425|gb|ABD63922.1|	c22411_g1_i1	351	99.72	0.0	711
gi|145098425|gb|ABD63922.1|	c23083_g1_i1	355	44.51	4e-96	292
gi|145098425|gb|ABD63922.1|	c23123_g1_i1	346	58.09	7e-155	442
gi|145098425|gb|ABD63922.1|	c23385_g1_i4	357	37.82	2e-67	218
gi|145098425|gb|ABD63922.1|	c23423_g1_i1	349	50.72	7e-118	348
gi|145098425|gb|ABD63922.1|	c23567_g1_i3	351	54.70	2e-135	392
gi|145098425|gb|ABD63922.1|	c23596_g1_i1	343	47.52	3e-100	303
gi|145098425|gb|ABD63922.1|	c24374_g1_i1	347	48.41	1e-106	319
gi|145098425|gb|ABD63922.1|	c24672_g1_i1	348	58.62	5e-145	417
gi|145098425|gb|ABD63922.1|	c25718_g2_i1	351	48.15	1e-104	314
gi|145098425|gb|ABD63922.1|	c25860_g1_i1	342	38.89	6e-81	253
gi|145098425|gb|ABD63922.1|	c26000_g3_i1	350	59.14	5e-158	450
gi|145098425|gb|ABD63922.1|	c26276_g2_i1	352	53.69	1e-125	368
gi|145098425|gb|ABD63922.1|	c26628_g1_i1	331	51.36	3e-109	325
gi|145098425|gb|ABD63922.1|	c45037_g1_i1	66	57.58	8e-22	87.4
gi|183181278|gb|ACC44798.1|	c14166_g1_i1	130	40.00	3e-21	87.4
gi|183181278|gb|ACC44798.1|	c15246_g1_i1	86	58.14	2e-27	103
gi|183181278|gb|ACC44798.1|	c15532_g1_i1	348	41.67	2e-72	230
gi|183181278|gb|ACC44798.1|	c17355_g1_i1	262	51.91	5e-82	253
gi|183181278|gb|ACC44798.1|	c18351_g1_i1	200	37.00	8e-31	116
gi|183181278|gb|ACC44798.1|	c18693_g1_i1	351	43.02	2e-85	265
gi|183181278|gb|ACC44798.1|	c19039_g1_i1	133	70.68	3e-62	197
gi|183181278|gb|ACC44798.1|	c20230_g1_i1	343	51.90	2e-106	319
gi|183181278|gb|ACC44798.1|	c20254_g1_i1	350	42.29	8e-83	258
gi|183181278|gb|ACC44798.1|	c21583_g1_i2	351	46.72	2e-100	303
gi|183181278|gb|ACC44798.1|	c21652_g1_i2	347	49.28	8e-105	314
gi|183181278|gb|ACC44798.1|	c22318_g2_i1	346	52.02	5e-111	330
gi|183181278|gb|ACC44798.1|	c22411_g1_i1	343	51.31	3e-120	355
gi|183181278|gb|ACC44798.1|	c23083_g1_i1	348	47.70	4e-106	318
gi|183181278|gb|ACC44798.1|	c23123_g1_i1	341	55.13	3e-122	359
gi|183181278|gb|ACC44798.1|	c23385_g1_i4	355	39.15	2e-77	244
gi|183181278|gb|ACC44798.1|	c23423_g1_i1	342	57.31	2e-121	358
gi|183181278|gb|ACC44798.1|	c23567_g1_i3	350	59.43	2e-141	407
gi|183181278|gb|ACC44798.1|	c23596_g1_i1	338	50.89	1e-103	312
gi|183181278|gb|ACC44798.1|	c24374_g1_i1	343	51.31	1e-110	329
gi|183181278|gb|ACC44798.1|	c24672_g1_i1	340	54.71	1e-112	335
gi|183181278|gb|ACC44798.1|	c25718_g2_i1	349	50.72	1e-106	319
gi|183181278|gb|ACC44798.1|	c25860_g1_i1	345	47.25	4e-98	297
gi|183181278|gb|ACC44798.1|	c26000_g3_i1	348	53.45	7e-123	360
gi|183181278|gb|ACC44798.1|	c26276_g2_i1	352	54.26	7e-113	335
gi|183181278|gb|ACC44798.1|	c26628_g1_i1	337	93.47	0.0	610
gi|183181278|gb|ACC44798.1|	c45037_g1_i1	66	51.52	2e-15	70.5
gi|183181280|gb|ACC44799.1|	c14166_g1_i1	127	70.08	8e-60	191
gi|183181280|gb|ACC44799.1|	c15246_g1_i1	80	57.50	3e-23	92.4
gi|183181280|gb|ACC44799.1|	c15532_g1_i1	357	31.65	6e-43	153
gi|183181280|gb|ACC44799.1|	c17355_g1_i1	272	44.49	1e-66	214
gi|183181280|gb|ACC44799.1|	c18351_g1_i1	197	79.70	2e-115	336
gi|183181280|gb|ACC44799.1|	c18693_g1_i1	360	58.33	2e-144	416
gi|183181280|gb|ACC44799.1|	c19039_g1_i1	127	37.01	9e-21	86.7
gi|183181280|gb|ACC44799.1|	c20230_g1_i1	368	43.48	7e-94	287
gi|183181280|gb|ACC44799.1|	c20254_g1_i1	358	56.15	4e-139	403
gi|183181280|gb|ACC44799.1|	c21583_g1_i2	359	38.72	2e-69	224
gi|183181280|gb|ACC44799.1|	c21652_g1_i2	358	38.55	1e-68	222
gi|183181280|gb|ACC44799.1|	c22318_g2_i1	368	45.38	2e-103	311
gi|183181280|gb|ACC44799.1|	c22411_g1_i1	358	38.55	4e-72	231
gi|183181280|gb|ACC44799.1|	c23083_g1_i1	359	48.47	5e-114	338
gi|183181280|gb|ACC44799.1|	c23123_g1_i1	359	40.95	2e-78	247
gi|183181280|gb|ACC44799.1|	c23385_g1_i4	365	81.64	0.0	631
gi|183181280|gb|ACC44799.1|	c23423_g1_i1	368	41.30	1e-83	261
gi|183181280|gb|ACC44799.1|	c23567_g1_i3	367	39.78	1e-77	244
gi|183181280|gb|ACC44799.1|	c23596_g1_i1	351	46.15	2e-100	305
gi|183181280|gb|ACC44799.1|	c24374_g1_i1	358	46.93	5e-104	313
gi|183181280|gb|ACC44799.1|	c24672_g1_i1	367	38.96	7e-69	222
gi|183181280|gb|ACC44799.1|	c25353_g1_i1	52	76.92	6e-24	92.8
gi|183181280|gb|ACC44799.1|	c25718_g2_i1	365	41.92	6e-94	287
gi|183181280|gb|ACC44799.1|	c25860_g1_i1	362	37.02	2e-63	208
gi|183181280|gb|ACC44799.1|	c26000_g3_i1	368	41.85	4e-78	246
gi|183181280|gb|ACC44799.1|	c26276_g2_i1	363	45.73	6e-85	264
gi|183181280|gb|ACC44799.1|	c26628_g1_i1	343	41.11	5e-80	250
gi|269137127|gb|ACZ28127.1|	c14166_g1_i1	128	67.19	5e-57	178
gi|269137127|gb|ACZ28127.1|	c17355_g1_i1	197	47.72	6e-50	164
gi|269137127|gb|ACZ28127.1|	c18351_g1_i1	168	57.74	2e-65	202
gi|269137127|gb|ACZ28127.1|	c18693_g1_i1	197	84.26	1e-115	336
gi|269137127|gb|ACZ28127.1|	c19039_g1_i1	57	47.37	2e-12	60.8
gi|269137127|gb|ACZ28127.1|	c20230_g1_i1	197	47.72	1e-54	179
gi|269137127|gb|ACZ28127.1|	c20254_g1_i1	198	100.00	2e-140	399
gi|269137127|gb|ACZ28127.1|	c21583_g1_i2	193	39.38	9e-35	126
gi|269137127|gb|ACZ28127.1|	c21652_g1_i2	195	42.56	2e-38	136
gi|269137127|gb|ACZ28127.1|	c22318_g2_i1	193	50.26	5e-60	193
gi|269137127|gb|ACZ28127.1|	c22411_g1_i1	193	40.41	5e-33	122
gi|269137127|gb|ACZ28127.1|	c23083_g1_i1	194	53.61	9e-62	197
gi|269137127|gb|ACZ28127.1|	c23123_g1_i1	192	45.83	2e-38	136
gi|269137127|gb|ACZ28127.1|	c23385_g1_i4	199	58.79	7e-82	250
gi|269137127|gb|ACZ28127.1|	c23423_g1_i1	193	43.52	2e-43	150
gi|269137127|gb|ACZ28127.1|	c23567_g1_i3	192	45.31	1e-42	147
gi|269137127|gb|ACZ28127.1|	c23596_g1_i1	197	55.33	1e-66	211
gi|269137127|gb|ACZ28127.1|	c24374_g1_i1	193	51.30	3e-61	196
gi|269137127|gb|ACZ28127.1|	c24672_g1_i1	193	43.01	2e-34	125
gi|269137127|gb|ACZ28127.1|	c25353_g1_i1	52	69.23	3e-21	83.6
gi|269137127|gb|ACZ28127.1|	c25718_g2_i1	193	47.67	1e-57	187
gi|269137127|gb|ACZ28127.1|	c25860_g1_i1	196	43.37	5e-41	143
gi|269137127|gb|ACZ28127.1|	c26000_g3_i1	193	40.41	5e-33	122
gi|269137127|gb|ACZ28127.1|	c26276_g2_i1	195	40.00	3e-32	119
gi|269137127|gb|ACZ28127.1|	c26628_g1_i1	173	45.09	4e-33	121
cathepsin-L, partial
gi|94421564|gb|ABF18889.1| cathepsin-L, partial [Lygus lineolaris]
gi|94421564|gb|ABF18889.1|	c1300_g1_i1	313	58.47	4e-125	363
gi|94421564|gb|ABF18889.1|	c13186_g1_i1	309	45.31	1e-80	251
gi|94421564|gb|ABF18889.1|	c14767_g1_i1	68	88.24	3e-35	123
gi|94421564|gb|ABF18889.1|	c18867_g1_i1	183	47.54	2e-50	167
gi|94421564|gb|ABF18889.1|	c18867_g2_i1	120	34.17	1e-10	60.5
gi|94421564|gb|ABF18889.1|	c21086_g1_i1	286	27.97	4e-16	76.3
gi|94421564|gb|ABF18889.1|	c21730_g1_i1	322	45.03	2e-79	248
gi|94421564|gb|ABF18889.1|	c22193_g1_i1	321	46.42	5e-95	288
gi|94421564|gb|ABF18889.1|	c22536_g1_i1	293	25.94	3e-17	79.7
gi|94421564|gb|ABF18889.1|	c22655_g5_i1	305	34.10	2e-44	156
gi|94421564|gb|ABF18889.1|	c22721_g1_i1	296	41.22	2e-65	217
gi|94421564|gb|ABF18889.1|	c22792_g1_i1	291	56.70	1e-116	342
gi|94421564|gb|ABF18889.1|	c23171_g2_i1	314	98.73	0.0	645
gi|94421564|gb|ABF18889.1|	c23484_g2_i1	287	27.53	1e-17	81.3
gi|94421564|gb|ABF18889.1|	c25590_g1_i1	187	40.11	3e-41	144
gi|94421564|gb|ABF18889.1|	c27459_g1_i2	265	29.81	1e-19	87.4
cathepsin-L-like cysteine proteinase 2
gi|94421566|gb|ABF18890.1| cathepsin-L-like cysteine proteinase 2, partial [Lygus lineolaris]
gi|94421566|gb|ABF18890.1|	c1300_g1_i1	216	56.02	3e-82	249
gi|94421566|gb|ABF18890.1|	c13186_g1_i1	213	42.72	3e-56	184
gi|94421566|gb|ABF18890.1|	c14767_g1_i1	64	75.00	2e-27	100
gi|94421566|gb|ABF18890.1|	c18867_g1_i1	125	47.20	8e-34	121
gi|94421566|gb|ABF18890.1|	c18867_g2_i1	104	44.23	3e-14	69.7
gi|94421566|gb|ABF18890.1|	c21730_g1_i1	220	42.27	2e-40	142
gi|94421566|gb|ABF18890.1|	c22193_g1_i1	221	45.25	1e-59	193
gi|94421566|gb|ABF18890.1|	c22655_g5_i1	199	34.17	7e-28	108
gi|94421566|gb|ABF18890.1|	c22721_g1_i1	221	41.18	3e-44	155
gi|94421566|gb|ABF18890.1|	c22792_g1_i1	216	56.02	1e-84	256
gi|94421566|gb|ABF18890.1|	c23171_g2_i1	216	71.76	2e-108	318
gi|94421566|gb|ABF18890.1|	c25590_g1_i1	125	40.00	4e-28	106
unknown
gi|146285353|gb|ABQ18254.1| unknown [Lygus lineolaris]
gi|146285353|gb|ABQ18254.1|	c18489_g1_i1	239	99.58	1e-173	481
gi|146285353|gb|ABQ18254.1|	c1954_g1_i1	232	31.47	2e-23	95.1
gi|146285353|gb|ABQ18254.1|	c22972_g1_i1	222	28.83	3e-23	94.4
unknown
gi|146285362|gb|ABQ18257.1| unknown [Lygus lineolaris]
gi|146285362|gb|ABQ18257.1|	c17795_g1_i1	128	64.84	2e-51	161
gi|146285362|gb|ABQ18257.1|	c18382_g1_i1	134	50.00	1e-44	144
gi|146285362|gb|ABQ18257.1|	c18514_g1_i1	133	98.50	6e-96	275
gi|146285362|gb|ABQ18257.1|	c19758_g1_i1	129	65.89	6e-51	160
Xanthine dehydrogenase
gi|139798|sp|P08793.1|XDH_CALVI RecName: Full=Xanthine dehydrogenase; Short=XD
gi|139798|sp|P08793.1|XDH_CALVI	c22045_g1_i1	1025	26.63	4e-99	341
gi|139798|sp|P08793.1|XDH_CALVI	c24339_g1_i1	328	37.80	5e-62	216
gi|139798|sp|P08793.1|XDH_CALVI	c26603_g1_i2	1376	59.23	0.0	1677
gi|139798|sp|P08793.1|XDH_CALVI	c55909_g1_i1	121	47.11	4e-29	114
